# Supplementary material for: PPARɣ drives IL-33-dependent ILC2 pro-tumoral functions
Source: Nat Commun. 2021 May 5;12:2538. doi: 10.1038/s41467-021-22764-2 (PMC8100153; doi:10.1038/s41467-021-22764-2)
Supplement: Supplementary file 4 — Supplementary Data 1 [file 41467_2021_22764_MOESM4_ESM.xls]

## Sheet: HOMER
FASTA ID	Offset	Sequence	Motif Name	Strand	MotifScore
IL13_1 hg38_dna range=chr5:132658024-132658283	-10	TAAAAGC	MA0065.1_Homo_sapiens_PPARG::RXRA	+	21.9573
IL13_1 hg38_dna range=chr5:132658024-132658283	-102	ACAAAGT	MA0065.1_Homo_sapiens_PPARG::RXRA	+	21.9046
IL13_1 hg38_dna range=chr5:132658024-132658283	86	GCTTTTG	MA0065.1_Homo_sapiens_PPARG::RXRA	-	18.9869
IL13_1 hg38_dna range=chr5:132658024-132658283	-121	TCCTTTA	MA0065.1_Homo_sapiens_PPARG::RXRA	-	18.9869
IL13_1 hg38_dna range=chr5:132658024-132658283	62	CCTGTTG	MA0065.1_Homo_sapiens_PPARG::RXRA	-	18.9369
IL13_1 hg38_dna range=chr5:132658024-132658283	9	CCAAGGC	MA0065.1_Homo_sapiens_PPARG::RXRA	+	18.9342
IL13_1 hg38_dna range=chr5:132658024-132658283	118	GCCTTGG	MA0065.1_Homo_sapiens_PPARG::RXRA	-	18.9342
IL13_1 hg38_dna range=chr5:132658024-132658283	-91	TCAAGAT	MA0065.1_Homo_sapiens_PPARG::RXRA	+	18.8842
IL13_1 hg38_dna range=chr5:132658024-132658283	-15	ACTTGGG	MA0065.1_Homo_sapiens_PPARG::RXRA	-	18.8842
IL13_1 hg38_dna range=chr5:132658024-132658283	-16	CACTTGG	MA0065.1_Homo_sapiens_PPARG::RXRA	-	18.8842
IL13_1 hg38_dna range=chr5:132658024-132658283	-81	TAAAGAT	MA0065.1_Homo_sapiens_PPARG::RXRA	+	15.9665
IL13_1 hg38_dna range=chr5:132658024-132658283	-41	CCATGGT	MA0065.1_Homo_sapiens_PPARG::RXRA	+	15.9138
IL13_1 hg38_dna range=chr5:132658024-132658283	91	CCACGGT	MA0065.1_Homo_sapiens_PPARG::RXRA	+	15.9138
IL13_1 hg38_dna range=chr5:132658024-132658283	-36	ACCATGG	MA0065.1_Homo_sapiens_PPARG::RXRA	-	15.9138
IL13_1 hg38_dna range=chr5:132658024-132658283	-120	CCTTTAT	MA0065.1_Homo_sapiens_PPARG::RXRA	-	14.3564
IL13_1 hg38_dna range=chr5:132658024-132658283	-8	CCTATAA	MA0065.1_Homo_sapiens_PPARG::RXRA	-	14.3064
IL13_1 hg38_dna range=chr5:132658024-132658283	127	GCTTTGC	MA0065.1_Homo_sapiens_PPARG::RXRA	-	14.3037
IL13_1 hg38_dna range=chr5:132658024-132658283	8	GCCAAGG	MA0065.1_Homo_sapiens_PPARG::RXRA	+	14.2537
IL13_1 hg38_dna range=chr5:132658024-132658283	119	CCTTGGC	MA0065.1_Homo_sapiens_PPARG::RXRA	-	14.2537
IL13_1 hg38_dna range=chr5:132658024-132658283	87	CTTTTGT	MA0065.1_Homo_sapiens_PPARG::RXRA	-	14.2537
IL13_1 hg38_dna range=chr5:132658024-132658283	36	CCTATGC	MA0065.1_Homo_sapiens_PPARG::RXRA	-	14.2537
IL13_1 hg38_dna range=chr5:132658024-132658283	-53	AAAAAGC	MA0065.1_Homo_sapiens_PPARG::RXRA	+	11.386
IL13_1 hg38_dna range=chr5:132658024-132658283	-96	TAAAATC	MA0065.1_Homo_sapiens_PPARG::RXRA	+	11.336
IL13_1 hg38_dna range=chr5:132658024-132658283	-55	TGAAAAA	MA0065.1_Homo_sapiens_PPARG::RXRA	+	11.336
IL13_1 hg38_dna range=chr5:132658024-132658283	-54	GAAAAAG	MA0065.1_Homo_sapiens_PPARG::RXRA	+	11.336
IL13_1 hg38_dna range=chr5:132658024-132658283	108	GCTCTCA	MA0065.1_Homo_sapiens_PPARG::RXRA	-	11.336
IL13_1 hg38_dna range=chr5:132658024-132658283	57	CCTCTCC	MA0065.1_Homo_sapiens_PPARG::RXRA	-	11.336
IL13_1 hg38_dna range=chr5:132658024-132658283	-35	TGTCAGG	MA0065.1_Homo_sapiens_PPARG::RXRA	+	11.286
IL13_1 hg38_dna range=chr5:132658024-132658283	73	TCATGGC	MA0065.1_Homo_sapiens_PPARG::RXRA	+	11.2833
IL13_1 hg38_dna range=chr5:132658024-132658283	113	CACTTGC	MA0065.1_Homo_sapiens_PPARG::RXRA	-	11.2833
IL13_1 hg38_dna range=chr5:132658024-132658283	63	CTGTTGG	MA0065.1_Homo_sapiens_PPARG::RXRA	-	11.2833
IL13_1 hg38_dna range=chr5:132658024-132658283	-33	TCAGGCG	MA0065.1_Homo_sapiens_PPARG::RXRA	+	11.2333
IL13_1 hg38_dna range=chr5:132658024-132658283	-1	CCACAAG	MA0065.1_Homo_sapiens_PPARG::RXRA	+	11.2333
IL13_1 hg38_dna range=chr5:132658024-132658283	15	CCACAAG	MA0065.1_Homo_sapiens_PPARG::RXRA	+	11.2333
IL13_1 hg38_dna range=chr5:132658024-132658283	-109	CACTGGA	MA0065.1_Homo_sapiens_PPARG::RXRA	-	11.2333
IL13_1 hg38_dna range=chr5:132658024-132658283	-65	AGATAGT	MA0065.1_Homo_sapiens_PPARG::RXRA	+	8.36555
IL13_1 hg38_dna range=chr5:132658024-132658283	0	CACAAGA	MA0065.1_Homo_sapiens_PPARG::RXRA	+	8.36555
IL13_1 hg38_dna range=chr5:132658024-132658283	16	CACAAGC	MA0065.1_Homo_sapiens_PPARG::RXRA	+	8.36555
IL13_1 hg38_dna range=chr5:132658024-132658283	114	ACTTGCC	MA0065.1_Homo_sapiens_PPARG::RXRA	-	8.36555
IL13_1 hg38_dna range=chr5:132658024-132658283	99	ACGGTCA	MA0065.1_Homo_sapiens_PPARG::RXRA	-	8.36555
IL13_1 hg38_dna range=chr5:132658024-132658283	85	CGCTTTT	MA0065.1_Homo_sapiens_PPARG::RXRA	-	8.36555
IL13_1 hg38_dna range=chr5:132658024-132658283	-9	GCCTATA	MA0065.1_Homo_sapiens_PPARG::RXRA	-	8.36555
IL13_1 hg38_dna range=chr5:132658024-132658283	-17	CCACTTG	MA0065.1_Homo_sapiens_PPARG::RXRA	-	8.36555
IL13_1 hg38_dna range=chr5:132658024-132658283	-103	ATTTTCC	MA0065.1_Homo_sapiens_PPARG::RXRA	-	8.36555
IL13_1 hg38_dna range=chr5:132658024-132658283	-103	CACAAAG	MA0065.1_Homo_sapiens_PPARG::RXRA	+	8.31554
IL13_1 hg38_dna range=chr5:132658024-132658283	-90	CAAGATG	MA0065.1_Homo_sapiens_PPARG::RXRA	+	8.31554
IL13_1 hg38_dna range=chr5:132658024-132658283	2	CAAGACG	MA0065.1_Homo_sapiens_PPARG::RXRA	+	8.31554
IL13_1 hg38_dna range=chr5:132658024-132658283	77	CCTCATG	MA0065.1_Homo_sapiens_PPARG::RXRA	-	8.31554
IL13_1 hg38_dna range=chr5:132658024-132658283	48	CTCCTCA	MA0065.1_Homo_sapiens_PPARG::RXRA	-	8.31554
IL13_1 hg38_dna range=chr5:132658024-132658283	-119	CTTTATG	MA0065.1_Homo_sapiens_PPARG::RXRA	-	8.31554
IL13_1 hg38_dna range=chr5:132658024-132658283	-110	ACACTGG	MA0065.1_Homo_sapiens_PPARG::RXRA	-	8.31291
IL13_1 hg38_dna range=chr5:132658024-132658283	-68	TCTAGAT	MA0065.1_Homo_sapiens_PPARG::RXRA	+	8.2629
IL13_1 hg38_dna range=chr5:132658024-132658283	78	CTCATGG	MA0065.1_Homo_sapiens_PPARG::RXRA	-	8.2629
IL13_1 hg38_dna range=chr5:132658024-132658283	70	CACTGGG	MA0065.1_Homo_sapiens_PPARG::RXRA	-	8.2629
IL13_1 hg38_dna range=chr5:132658024-132658283	-101	CAAAGTA	MA0065.1_Homo_sapiens_PPARG::RXRA	+	5.39514
IL13_1 hg38_dna range=chr5:132658024-132658283	-9	AAAAGCT	MA0065.1_Homo_sapiens_PPARG::RXRA	+	5.39514
IL13_1 hg38_dna range=chr5:132658024-132658283	126	GGCTTTG	MA0065.1_Homo_sapiens_PPARG::RXRA	-	5.39514
IL13_1 hg38_dna range=chr5:132658024-132658283	35	GCCTATG	MA0065.1_Homo_sapiens_PPARG::RXRA	-	5.39514
IL13_1 hg38_dna range=chr5:132658024-132658283	-118	CGACACT	MA0065.1_Homo_sapiens_PPARG::RXRA	+	5.34513
IL13_1 hg38_dna range=chr5:132658024-132658283	64	CACTGGG	MA0065.1_Homo_sapiens_PPARG::RXRA	+	5.34513
IL13_1 hg38_dna range=chr5:132658024-132658283	96	ACCACGG	MA0065.1_Homo_sapiens_PPARG::RXRA	-	5.29248
IL13_1 hg38_dna range=chr5:132658024-132658283	-82	GTAAAGA	MA0065.1_Homo_sapiens_PPARG::RXRA	+	3.78507
IL13_1 hg38_dna range=chr5:132658024-132658283	-11	ATAAAAG	MA0065.1_Homo_sapiens_PPARG::RXRA	+	3.73506
IL13_1 hg38_dna range=chr5:132658024-132658283	103	TCATTGC	MA0065.1_Homo_sapiens_PPARG::RXRA	-	3.73243
IL13_1 hg38_dna range=chr5:132658024-132658283	-51	CCTGAAA	MA0065.1_Homo_sapiens_PPARG::RXRA	-	3.68505
IL13_1 hg38_dna range=chr5:132658024-132658283	-116	ACACTGG	MA0065.1_Homo_sapiens_PPARG::RXRA	+	3.68242
IL13_1 hg38_dna range=chr5:132658024-132658283	-48	GCAGAGA	MA0065.1_Homo_sapiens_PPARG::RXRA	+	3.68242
IL13_1 hg38_dna range=chr5:132658024-132658283	-42	ACCATGG	MA0065.1_Homo_sapiens_PPARG::RXRA	+	3.68242
IL13_1 hg38_dna range=chr5:132658024-132658283	46	TCAATCC	MA0065.1_Homo_sapiens_PPARG::RXRA	+	3.68242
IL13_1 hg38_dna range=chr5:132658024-132658283	63	GCACTGG	MA0065.1_Homo_sapiens_PPARG::RXRA	+	3.68242
IL13_1 hg38_dna range=chr5:132658024-132658283	90	ACCACGG	MA0065.1_Homo_sapiens_PPARG::RXRA	+	3.68242
IL13_1 hg38_dna range=chr5:132658024-132658283	97	TCATTGC	MA0065.1_Homo_sapiens_PPARG::RXRA	+	3.68242
IL13_1 hg38_dna range=chr5:132658024-132658283	90	TTGTTGA	MA0065.1_Homo_sapiens_PPARG::RXRA	-	3.68242
IL13_1 hg38_dna range=chr5:132658024-132658283	-35	CCATGGT	MA0065.1_Homo_sapiens_PPARG::RXRA	-	3.68242
IL13_1 hg38_dna range=chr5:132658024-132658283	106	TCACTTG	MA0065.1_Homo_sapiens_PPARG::RXRA	+	3.63241
IL13_1 hg38_dna range=chr5:132658024-132658283	-97	GTAAAAT	MA0065.1_Homo_sapiens_PPARG::RXRA	+	0.764648
IL13_1 hg38_dna range=chr5:132658024-132658283	72	CTCATGG	MA0065.1_Homo_sapiens_PPARG::RXRA	+	0.764648
IL13_1 hg38_dna range=chr5:132658024-132658283	49	TCCTCAA	MA0065.1_Homo_sapiens_PPARG::RXRA	-	0.764648
IL13_1 hg38_dna range=chr5:132658024-132658283	45	CCGCTCC	MA0065.1_Homo_sapiens_PPARG::RXRA	-	0.764648
IL13_1 hg38_dna range=chr5:132658024-132658283	-52	GCCTGAA	MA0065.1_Homo_sapiens_PPARG::RXRA	-	0.764648
IL13_1 hg38_dna range=chr5:132658024-132658283	-66	GGTTTCT	MA0065.1_Homo_sapiens_PPARG::RXRA	-	0.764648
IL13_1 hg38_dna range=chr5:132658024-132658283	-104	GATTTTC	MA0065.1_Homo_sapiens_PPARG::RXRA	-	0.764648
IL13_1 hg38_dna range=chr5:132658024-132658283	-123	TTATGCG	MA0065.1_Homo_sapiens_PPARG::RXRA	+	0.714637
IL13_1 hg38_dna range=chr5:132658024-132658283	-83	AGTAAAG	MA0065.1_Homo_sapiens_PPARG::RXRA	+	0.714637
IL13_1 hg38_dna range=chr5:132658024-132658283	-80	AAAGATG	MA0065.1_Homo_sapiens_PPARG::RXRA	+	0.714637
IL13_1 hg38_dna range=chr5:132658024-132658283	-66	TAGATAG	MA0065.1_Homo_sapiens_PPARG::RXRA	+	0.714637
IL13_1 hg38_dna range=chr5:132658024-132658283	-12	TATAAAA	MA0065.1_Homo_sapiens_PPARG::RXRA	+	0.714637
IL13_1 hg38_dna range=chr5:132658024-132658283	128	CTTTGCC	MA0065.1_Homo_sapiens_PPARG::RXRA	-	0.714637
IL13_1 hg38_dna range=chr5:132658024-132658283	104	CATTGCT	MA0065.1_Homo_sapiens_PPARG::RXRA	-	0.714637
IL13_1 hg38_dna range=chr5:132658024-132658283	37	CTATGCA	MA0065.1_Homo_sapiens_PPARG::RXRA	-	0.714637
IL13_1 hg38_dna range=chr5:132658024-132658283	28	CCACCCA	MA0065.1_Homo_sapiens_PPARG::RXRA	-	0.714637
IL13_1 hg38_dna range=chr5:132658024-132658283	1	GCTGCCA	MA0065.1_Homo_sapiens_PPARG::RXRA	-	0.714637
IL13_1 hg38_dna range=chr5:132658024-132658283	-31	GGTGTCA	MA0065.1_Homo_sapiens_PPARG::RXRA	-	0.714637
IL13_1 hg38_dna range=chr5:132658024-132658283	-65	GTTTCTA	MA0065.1_Homo_sapiens_PPARG::RXRA	-	0.714637
IL13_1 hg38_dna range=chr5:132658024-132658283	-102	TTTTCCA	MA0065.1_Homo_sapiens_PPARG::RXRA	-	0.714637
IL13_1 hg38_dna range=chr5:132658024-132658283	-124	CTTTCCT	MA0065.1_Homo_sapiens_PPARG::RXRA	-	0.714637
IL13_1 hg38_dna range=chr5:132658024-132658283	1	ACAAGAC	MA0065.1_Homo_sapiens_PPARG::RXRA	+	0.712004
IL13_1 hg38_dna range=chr5:132658024-132658283	17	ACAAGCC	MA0065.1_Homo_sapiens_PPARG::RXRA	+	0.712004
IL13_1 hg38_dna range=chr5:132658024-132658283	30	CCTATGC	MA0065.1_Homo_sapiens_PPARG::RXRA	+	0.712004
IL13_1 hg38_dna range=chr5:132658024-132658283	69	GCACTGG	MA0065.1_Homo_sapiens_PPARG::RXRA	-	0.712004
IL13_1 hg38_dna range=chr5:132658024-132658283	-104	CCACAAA	MA0065.1_Homo_sapiens_PPARG::RXRA	+	0.661993
IL13_1 hg38_dna range=chr5:132658024-132658283	-23	CCACTTG	MA0065.1_Homo_sapiens_PPARG::RXRA	+	0.661993
IL13_1 hg38_dna range=chr5:132658024-132658283	-21	ACTTGGG	MA0065.1_Homo_sapiens_PPARG::RXRA	+	0.661993
IL13_1 hg38_dna range=chr5:132658024-132658283	71	ACTGGGC	MA0065.1_Homo_sapiens_PPARG::RXRA	-	0.661993
IL13_1 hg38_dna range=chr5:132658024-132658283	60	CTCCTGT	MA0065.1_Homo_sapiens_PPARG::RXRA	-	0.661993
IL13_1 hg38_dna range=chr5:132658024-132658283	-53	TGCCTGA	MA0065.1_Homo_sapiens_PPARG::RXRA	-	0.661993
IL13_1 hg38_dna range=chr5:132658024-132658283	-63	TTCTAGA	MA0065.1_Homo_sapiens_PPARG::RXRA	-	0.661993
IL13_1 hg38_dna range=chr5:132658024-132658283	-71	GATGTGG	MA0065.1_Homo_sapiens_PPARG::RXRA	-	0.661993
IL13_1 hg38_dna range=chr5:132658024-132658283	-83	AAGATGA	MA0065.1_Homo_sapiens_PPARG::RXRA	-	0.661993
IL13_1 hg38_dna range=chr5:132658024-132658283	71	CCTCATG	MA0065.1_Homo_sapiens_PPARG::RXRA	+	0.611983
IL13_1 hg38_dna range=chr5:132658024-132658283	104	TCTCACT	MA0065.1_Homo_sapiens_PPARG::RXRA	+	0.611983
IL13_1 hg38_dna range=chr5:132658024-132658283	6	CACAAGA	MA0065.1_Homo_sapiens_PPARG::RXRA	-	0.611983
IL13_1 hg38_dna range=chr5:132658024-132658283	-79	AAGATGT	MA0065.1_Homo_sapiens_PPARG::RXRA	+	-2.20577
IL13_1 hg38_dna range=chr5:132658024-132658283	-52	AAAAGCA	MA0065.1_Homo_sapiens_PPARG::RXRA	+	-2.20577
IL13_1 hg38_dna range=chr5:132658024-132658283	112	TCACTTG	MA0065.1_Homo_sapiens_PPARG::RXRA	-	-2.20577
IL13_1 hg38_dna range=chr5:132658024-132658283	61	TCCTGTT	MA0065.1_Homo_sapiens_PPARG::RXRA	-	-2.20577
IL13_1 hg38_dna range=chr5:132658024-132658283	56	TCCTCTC	MA0065.1_Homo_sapiens_PPARG::RXRA	-	-2.20577
IL13_1 hg38_dna range=chr5:132658024-132658283	41	GCATCCG	MA0065.1_Homo_sapiens_PPARG::RXRA	-	-2.20577
IL13_1 hg38_dna range=chr5:132658024-132658283	-112	TGGATTT	MA0065.1_Homo_sapiens_PPARG::RXRA	+	-2.25578
IL13_1 hg38_dna range=chr5:132658024-132658283	-88	AGATGAG	MA0065.1_Homo_sapiens_PPARG::RXRA	+	-2.25578
IL13_1 hg38_dna range=chr5:132658024-132658283	-87	GATGAGT	MA0065.1_Homo_sapiens_PPARG::RXRA	+	-2.25578
IL13_1 hg38_dna range=chr5:132658024-132658283	-78	AGATGTG	MA0065.1_Homo_sapiens_PPARG::RXRA	+	-2.25578
IL13_1 hg38_dna range=chr5:132658024-132658283	-64	GATAGTG	MA0065.1_Homo_sapiens_PPARG::RXRA	+	-2.25578
IL13_1 hg38_dna range=chr5:132658024-132658283	-49	AGCAGAG	MA0065.1_Homo_sapiens_PPARG::RXRA	+	-2.25578
IL13_1 hg38_dna range=chr5:132658024-132658283	-22	CACTTGG	MA0065.1_Homo_sapiens_PPARG::RXRA	+	-2.25578
IL13_1 hg38_dna range=chr5:132658024-132658283	58	TGTTGGC	MA0065.1_Homo_sapiens_PPARG::RXRA	+	-2.25578
IL13_1 hg38_dna range=chr5:132658024-132658283	116	TGGCGGC	MA0065.1_Homo_sapiens_PPARG::RXRA	+	-2.25578
IL13_1 hg38_dna range=chr5:132658024-132658283	89	TTTGTTG	MA0065.1_Homo_sapiens_PPARG::RXRA	-	-2.25578
IL13_1 hg38_dna range=chr5:132658024-132658283	75	GGCCTCA	MA0065.1_Homo_sapiens_PPARG::RXRA	-	-2.25578
IL13_1 hg38_dna range=chr5:132658024-132658283	59	TCTCCTG	MA0065.1_Homo_sapiens_PPARG::RXRA	-	-2.25578
IL13_1 hg38_dna range=chr5:132658024-132658283	58	CTCTCCT	MA0065.1_Homo_sapiens_PPARG::RXRA	-	-2.25578
IL13_1 hg38_dna range=chr5:132658024-132658283	46	CGCTCCT	MA0065.1_Homo_sapiens_PPARG::RXRA	-	-2.25578
IL13_1 hg38_dna range=chr5:132658024-132658283	31	CCCAGCC	MA0065.1_Homo_sapiens_PPARG::RXRA	-	-2.25578
IL13_1 hg38_dna range=chr5:132658024-132658283	-24	GGCGTCA	MA0065.1_Homo_sapiens_PPARG::RXRA	-	-2.25578
IL13_1 hg38_dna range=chr5:132658024-132658283	-89	AAAATCA	MA0065.1_Homo_sapiens_PPARG::RXRA	-	-2.25578
IL13_1 hg38_dna range=chr5:132658024-132658283	7	CGCCAAG	MA0065.1_Homo_sapiens_PPARG::RXRA	+	-2.30579
IL13_1 hg38_dna range=chr5:132658024-132658283	61	TGGCACT	MA0065.1_Homo_sapiens_PPARG::RXRA	+	-2.30579
IL13_1 hg38_dna range=chr5:132658024-132658283	120	CTTGGCG	MA0065.1_Homo_sapiens_PPARG::RXRA	-	-2.30579
IL13_1 hg38_dna range=chr5:132658024-132658283	80	CATGGCG	MA0065.1_Homo_sapiens_PPARG::RXRA	-	-2.30579
IL13_1 hg38_dna range=chr5:132658024-132658283	-34	CATGGTG	MA0065.1_Homo_sapiens_PPARG::RXRA	-	-2.30579
IL13_1 hg38_dna range=chr5:132658024-132658283	25	CCCAGCC	MA0065.1_Homo_sapiens_PPARG::RXRA	+	-2.30842
IL13_1 hg38_dna range=chr5:132658024-132658283	26	CCAGCCT	MA0065.1_Homo_sapiens_PPARG::RXRA	+	-2.30842
IL13_1 hg38_dna range=chr5:132658024-132658283	113	CCTTGGC	MA0065.1_Homo_sapiens_PPARG::RXRA	+	-2.30842
IL13_1 hg38_dna range=chr5:132658024-132658283	30	ACCCAGC	MA0065.1_Homo_sapiens_PPARG::RXRA	-	-2.30842
IL13_1 hg38_dna range=chr5:132658024-132658283	14	GCCAAGG	MA0065.1_Homo_sapiens_PPARG::RXRA	-	-2.30842
IL13_1 hg38_dna range=chr5:132658024-132658283	44	CCTCAAT	MA0065.1_Homo_sapiens_PPARG::RXRA	+	-2.35843
IL13_1 hg38_dna range=chr5:132658024-132658283	55	TCCTGTT	MA0065.1_Homo_sapiens_PPARG::RXRA	+	-2.35843
IL13_1 hg38_dna range=chr5:132658024-132658283	-86	ATCAAGA	MA0065.1_Homo_sapiens_PPARG::RXRA	-	-2.35843
IL5_1 hg38_dna range=chr5:132543412-132543671	-34	CCTTTGG	MA0065.1_Homo_sapiens_PPARG::RXRA	-	32.476
IL5_1 hg38_dna range=chr5:132543412-132543671	129	ACTTTTA	MA0065.1_Homo_sapiens_PPARG::RXRA	-	29.5582
IL5_1 hg38_dna range=chr5:132543412-132543671	23	TCTTTGA	MA0065.1_Homo_sapiens_PPARG::RXRA	-	24.8751
IL5_1 hg38_dna range=chr5:132543412-132543671	-85	TCAAATG	MA0065.1_Homo_sapiens_PPARG::RXRA	+	24.8251
IL5_1 hg38_dna range=chr5:132543412-132543671	-58	TGAAACG	MA0065.1_Homo_sapiens_PPARG::RXRA	+	21.9073
IL5_1 hg38_dna range=chr5:132543412-132543671	105	CCTTATA	MA0065.1_Homo_sapiens_PPARG::RXRA	-	21.9073
IL5_1 hg38_dna range=chr5:132543412-132543671	-30	AGAAAGT	MA0065.1_Homo_sapiens_PPARG::RXRA	+	18.9869
IL5_1 hg38_dna range=chr5:132543412-132543671	84	TAAATGT	MA0065.1_Homo_sapiens_PPARG::RXRA	+	18.9869
IL5_1 hg38_dna range=chr5:132543412-132543671	78	TGAAACT	MA0065.1_Homo_sapiens_PPARG::RXRA	+	18.9369
IL5_1 hg38_dna range=chr5:132543412-132543671	-101	CCAAGAG	MA0065.1_Homo_sapiens_PPARG::RXRA	+	18.8842
IL5_1 hg38_dna range=chr5:132543412-132543671	-35	GCCTTTG	MA0065.1_Homo_sapiens_PPARG::RXRA	-	16.0165
IL5_1 hg38_dna range=chr5:132543412-132543671	-34	GCAAAGA	MA0065.1_Homo_sapiens_PPARG::RXRA	+	14.3037
IL5_1 hg38_dna range=chr5:132543412-132543671	-102	TCCAAGA	MA0065.1_Homo_sapiens_PPARG::RXRA	+	14.2537
IL5_1 hg38_dna range=chr5:132543412-132543671	-40	CGTTTGC	MA0065.1_Homo_sapiens_PPARG::RXRA	-	14.2537
IL5_1 hg38_dna range=chr5:132543412-132543671	-56	GCTCTGA	MA0065.1_Homo_sapiens_PPARG::RXRA	-	14.2537
IL5_1 hg38_dna range=chr5:132543412-132543671	92	TCCAATG	MA0065.1_Homo_sapiens_PPARG::RXRA	+	14.2037
IL5_1 hg38_dna range=chr5:132543412-132543671	-17	TACAAGA	MA0065.1_Homo_sapiens_PPARG::RXRA	+	11.336
IL5_1 hg38_dna range=chr5:132543412-132543671	24	GGAAATG	MA0065.1_Homo_sapiens_PPARG::RXRA	+	11.336
IL5_1 hg38_dna range=chr5:132543412-132543671	83	CTAAATG	MA0065.1_Homo_sapiens_PPARG::RXRA	+	11.336
IL5_1 hg38_dna range=chr5:132543412-132543671	109	TAAAAAA	MA0065.1_Homo_sapiens_PPARG::RXRA	+	11.336
IL5_1 hg38_dna range=chr5:132543412-132543671	9	CAATTTA	MA0065.1_Homo_sapiens_PPARG::RXRA	-	11.336
IL5_1 hg38_dna range=chr5:132543412-132543671	4	CCAGTCA	MA0065.1_Homo_sapiens_PPARG::RXRA	-	11.336
IL5_1 hg38_dna range=chr5:132543412-132543671	93	CCAATGC	MA0065.1_Homo_sapiens_PPARG::RXRA	+	11.3333
IL5_1 hg38_dna range=chr5:132543412-132543671	66	CCTAATA	MA0065.1_Homo_sapiens_PPARG::RXRA	-	11.286
IL5_1 hg38_dna range=chr5:132543412-132543671	-91	GCAAACT	MA0065.1_Homo_sapiens_PPARG::RXRA	+	11.2833
IL5_1 hg38_dna range=chr5:132543412-132543671	-67	TCATGGC	MA0065.1_Homo_sapiens_PPARG::RXRA	+	11.2833
IL5_1 hg38_dna range=chr5:132543412-132543671	-23	GCATAGT	MA0065.1_Homo_sapiens_PPARG::RXRA	+	11.2833
IL5_1 hg38_dna range=chr5:132543412-132543671	2	TCAATTT	MA0065.1_Homo_sapiens_PPARG::RXRA	+	11.2833
IL5_1 hg38_dna range=chr5:132543412-132543671	-84	CAAATGC	MA0065.1_Homo_sapiens_PPARG::RXRA	+	8.41556
IL5_1 hg38_dna range=chr5:132543412-132543671	-57	GAAACGT	MA0065.1_Homo_sapiens_PPARG::RXRA	+	8.41556
IL5_1 hg38_dna range=chr5:132543412-132543671	-41	GCGTTTG	MA0065.1_Homo_sapiens_PPARG::RXRA	-	8.41556
IL5_1 hg38_dna range=chr5:132543412-132543671	-48	ACGTTCT	MA0065.1_Homo_sapiens_PPARG::RXRA	-	8.41556
IL5_1 hg38_dna range=chr5:132543412-132543671	-116	TACACGT	MA0065.1_Homo_sapiens_PPARG::RXRA	+	8.36555
IL5_1 hg38_dna range=chr5:132543412-132543671	-100	CAAGAGC	MA0065.1_Homo_sapiens_PPARG::RXRA	+	8.36555
IL5_1 hg38_dna range=chr5:132543412-132543671	-78	CAGAAGC	MA0065.1_Homo_sapiens_PPARG::RXRA	+	8.36555
IL5_1 hg38_dna range=chr5:132543412-132543671	-29	GAAAGTG	MA0065.1_Homo_sapiens_PPARG::RXRA	+	8.36555
IL5_1 hg38_dna range=chr5:132543412-132543671	65	TAATGGC	MA0065.1_Homo_sapiens_PPARG::RXRA	+	8.36555
IL5_1 hg38_dna range=chr5:132543412-132543671	110	AAAAAAT	MA0065.1_Homo_sapiens_PPARG::RXRA	+	8.36555
IL5_1 hg38_dna range=chr5:132543412-132543671	116	TAAATTT	MA0065.1_Homo_sapiens_PPARG::RXRA	+	8.36555
IL5_1 hg38_dna range=chr5:132543412-132543671	123	AAATTTA	MA0065.1_Homo_sapiens_PPARG::RXRA	-	8.36555
IL5_1 hg38_dna range=chr5:132543412-132543671	111	ATCTTAA	MA0065.1_Homo_sapiens_PPARG::RXRA	-	8.36555
IL5_1 hg38_dna range=chr5:132543412-132543671	48	ACAATCA	MA0065.1_Homo_sapiens_PPARG::RXRA	-	8.36555
IL5_1 hg38_dna range=chr5:132543412-132543671	40	AATTTCT	MA0065.1_Homo_sapiens_PPARG::RXRA	-	8.36555
IL5_1 hg38_dna range=chr5:132543412-132543671	-129	TGTGGGG	MA0065.1_Homo_sapiens_PPARG::RXRA	+	8.31554
IL5_1 hg38_dna range=chr5:132543412-132543671	40	TAACAAT	MA0065.1_Homo_sapiens_PPARG::RXRA	+	8.31554
IL5_1 hg38_dna range=chr5:132543412-132543671	62	TAATAAT	MA0065.1_Homo_sapiens_PPARG::RXRA	+	8.31554
IL5_1 hg38_dna range=chr5:132543412-132543671	77	CATATCG	MA0065.1_Homo_sapiens_PPARG::RXRA	-	8.31554
IL5_1 hg38_dna range=chr5:132543412-132543671	41	ATTTCTA	MA0065.1_Homo_sapiens_PPARG::RXRA	-	8.31554
IL5_1 hg38_dna range=chr5:132543412-132543671	-47	CGTTCTG	MA0065.1_Homo_sapiens_PPARG::RXRA	-	8.31554
IL5_1 hg38_dna range=chr5:132543412-132543671	-63	CCTCATG	MA0065.1_Homo_sapiens_PPARG::RXRA	-	8.31554
IL5_1 hg38_dna range=chr5:132543412-132543671	-107	ACGTAGG	MA0065.1_Homo_sapiens_PPARG::RXRA	-	8.31291
IL5_1 hg38_dna range=chr5:132543412-132543671	-4	CCCCAGT	MA0065.1_Homo_sapiens_PPARG::RXRA	+	8.2629
IL5_1 hg38_dna range=chr5:132543412-132543671	80	ATCGTGA	MA0065.1_Homo_sapiens_PPARG::RXRA	-	8.2629
IL5_1 hg38_dna range=chr5:132543412-132543671	-62	CTCATGG	MA0065.1_Homo_sapiens_PPARG::RXRA	-	8.2629
IL5_1 hg38_dna range=chr5:132543412-132543671	-112	CGTAGGC	MA0065.1_Homo_sapiens_PPARG::RXRA	+	5.39514
IL5_1 hg38_dna range=chr5:132543412-132543671	-33	CAAAGAA	MA0065.1_Homo_sapiens_PPARG::RXRA	+	5.39514
IL5_1 hg38_dna range=chr5:132543412-132543671	22	GTCTTTG	MA0065.1_Homo_sapiens_PPARG::RXRA	-	5.39514
IL5_1 hg38_dna range=chr5:132543412-132543671	-15	CAAGACT	MA0065.1_Homo_sapiens_PPARG::RXRA	+	5.34513
IL5_1 hg38_dna range=chr5:132543412-132543671	-65	ATCCTCA	MA0065.1_Homo_sapiens_PPARG::RXRA	-	5.34513
IL5_1 hg38_dna range=chr5:132543412-132543671	-99	AGCTCCA	MA0065.1_Homo_sapiens_PPARG::RXRA	-	5.34513
IL5_1 hg38_dna range=chr5:132543412-132543671	64	ATAATGG	MA0065.1_Homo_sapiens_PPARG::RXRA	+	3.78507
IL5_1 hg38_dna range=chr5:132543412-132543671	108	TTAAAAA	MA0065.1_Homo_sapiens_PPARG::RXRA	+	3.73506
IL5_1 hg38_dna range=chr5:132543412-132543671	112	TCTTAAA	MA0065.1_Homo_sapiens_PPARG::RXRA	-	3.73506
IL5_1 hg38_dna range=chr5:132543412-132543671	19	TTTGAGG	MA0065.1_Homo_sapiens_PPARG::RXRA	+	3.68505
IL5_1 hg38_dna range=chr5:132543412-132543671	99	CCAATGC	MA0065.1_Homo_sapiens_PPARG::RXRA	-	3.68242
IL5_1 hg38_dna range=chr5:132543412-132543671	-113	ACGTAGG	MA0065.1_Homo_sapiens_PPARG::RXRA	+	3.63241
IL5_1 hg38_dna range=chr5:132543412-132543671	-79	GCAGAAG	MA0065.1_Homo_sapiens_PPARG::RXRA	+	3.63241
IL5_1 hg38_dna range=chr5:132543412-132543671	38	TCTAACA	MA0065.1_Homo_sapiens_PPARG::RXRA	+	3.63241
IL5_1 hg38_dna range=chr5:132543412-132543671	46	TCAGATA	MA0065.1_Homo_sapiens_PPARG::RXRA	+	3.63241
IL5_1 hg38_dna range=chr5:132543412-132543671	-33	CTTTGGC	MA0065.1_Homo_sapiens_PPARG::RXRA	-	3.63241
IL5_1 hg38_dna range=chr5:132543412-132543671	25	GAAATGA	MA0065.1_Homo_sapiens_PPARG::RXRA	+	0.814658
IL5_1 hg38_dna range=chr5:132543412-132543671	54	AGAATGC	MA0065.1_Homo_sapiens_PPARG::RXRA	+	0.814658
IL5_1 hg38_dna range=chr5:132543412-132543671	104	GCCTTAT	MA0065.1_Homo_sapiens_PPARG::RXRA	-	0.814658
IL5_1 hg38_dna range=chr5:132543412-132543671	-125	GGGATGG	MA0065.1_Homo_sapiens_PPARG::RXRA	+	0.764648
IL5_1 hg38_dna range=chr5:132543412-132543671	-68	CTCATGG	MA0065.1_Homo_sapiens_PPARG::RXRA	+	0.764648
IL5_1 hg38_dna range=chr5:132543412-132543671	7	TTATTGT	MA0065.1_Homo_sapiens_PPARG::RXRA	+	0.764648
IL5_1 hg38_dna range=chr5:132543412-132543671	20	TTGAGGA	MA0065.1_Homo_sapiens_PPARG::RXRA	+	0.764648
IL5_1 hg38_dna range=chr5:132543412-132543671	29	TGAATAA	MA0065.1_Homo_sapiens_PPARG::RXRA	+	0.764648
IL5_1 hg38_dna range=chr5:132543412-132543671	48	AGATAGA	MA0065.1_Homo_sapiens_PPARG::RXRA	+	0.764648
IL5_1 hg38_dna range=chr5:132543412-132543671	111	AAAAATA	MA0065.1_Homo_sapiens_PPARG::RXRA	+	0.764648
IL5_1 hg38_dna range=chr5:132543412-132543671	115	ATAAATT	MA0065.1_Homo_sapiens_PPARG::RXRA	+	0.764648
IL5_1 hg38_dna range=chr5:132543412-132543671	124	AATTTAC	MA0065.1_Homo_sapiens_PPARG::RXRA	-	0.764648
IL5_1 hg38_dna range=chr5:132543412-132543671	94	TGTTTCC	MA0065.1_Homo_sapiens_PPARG::RXRA	-	0.764648
IL5_1 hg38_dna range=chr5:132543412-132543671	19	TCTGTCT	MA0065.1_Homo_sapiens_PPARG::RXRA	-	0.764648
IL5_1 hg38_dna range=chr5:132543412-132543671	10	AATTTAT	MA0065.1_Homo_sapiens_PPARG::RXRA	-	0.764648
IL5_1 hg38_dna range=chr5:132543412-132543671	-113	GCATACA	MA0065.1_Homo_sapiens_PPARG::RXRA	-	0.764648
IL5_1 hg38_dna range=chr5:132543412-132543671	-35	GGCAAAG	MA0065.1_Homo_sapiens_PPARG::RXRA	+	0.714637
IL5_1 hg38_dna range=chr5:132543412-132543671	-31	AAGAAAG	MA0065.1_Homo_sapiens_PPARG::RXRA	+	0.714637
IL5_1 hg38_dna range=chr5:132543412-132543671	-24	TGCATAG	MA0065.1_Homo_sapiens_PPARG::RXRA	+	0.714637
IL5_1 hg38_dna range=chr5:132543412-132543671	53	GAGAATG	MA0065.1_Homo_sapiens_PPARG::RXRA	+	0.714637
IL5_1 hg38_dna range=chr5:132543412-132543671	63	AATAATG	MA0065.1_Homo_sapiens_PPARG::RXRA	+	0.714637
IL5_1 hg38_dna range=chr5:132543412-132543671	110	TATCTTA	MA0065.1_Homo_sapiens_PPARG::RXRA	-	0.714637
IL5_1 hg38_dna range=chr5:132543412-132543671	95	GTTTCCA	MA0065.1_Homo_sapiens_PPARG::RXRA	-	0.714637
IL5_1 hg38_dna range=chr5:132543412-132543671	44	TCTAACA	MA0065.1_Homo_sapiens_PPARG::RXRA	-	0.714637
IL5_1 hg38_dna range=chr5:132543412-132543671	24	CTTTGAG	MA0065.1_Homo_sapiens_PPARG::RXRA	-	0.714637
IL5_1 hg38_dna range=chr5:132543412-132543671	-55	CTCTGAA	MA0065.1_Homo_sapiens_PPARG::RXRA	-	0.714637
IL5_1 hg38_dna range=chr5:132543412-132543671	-81	ACTCAAA	MA0065.1_Homo_sapiens_PPARG::RXRA	-	0.714637
IL5_1 hg38_dna range=chr5:132543412-132543671	-89	GCTAGCA	MA0065.1_Homo_sapiens_PPARG::RXRA	-	0.714637
IL5_1 hg38_dna range=chr5:132543412-132543671	-16	ACAAGAC	MA0065.1_Homo_sapiens_PPARG::RXRA	+	0.712004
IL5_1 hg38_dna range=chr5:132543412-132543671	-16	CATAGTA	MA0065.1_Homo_sapiens_PPARG::RXRA	-	0.664627
IL5_1 hg38_dna range=chr5:132543412-132543671	-50	TCTGCGT	MA0065.1_Homo_sapiens_PPARG::RXRA	+	0.661993
IL5_1 hg38_dna range=chr5:132543412-132543671	-40	CCTTTGG	MA0065.1_Homo_sapiens_PPARG::RXRA	+	0.661993
IL5_1 hg38_dna range=chr5:132543412-132543671	60	CCTAATA	MA0065.1_Homo_sapiens_PPARG::RXRA	+	0.661993
IL5_1 hg38_dna range=chr5:132543412-132543671	82	ACTAAAT	MA0065.1_Homo_sapiens_PPARG::RXRA	+	0.661993
IL5_1 hg38_dna range=chr5:132543412-132543671	54	AGATAGA	MA0065.1_Homo_sapiens_PPARG::RXRA	-	0.661993
IL5_1 hg38_dna range=chr5:132543412-132543671	2	CCCCAGT	MA0065.1_Homo_sapiens_PPARG::RXRA	-	0.661993
IL5_1 hg38_dna range=chr5:132543412-132543671	-5	ACTGCGT	MA0065.1_Homo_sapiens_PPARG::RXRA	-	0.661993
IL5_1 hg38_dna range=chr5:132543412-132543671	-96	TCCAAGA	MA0065.1_Homo_sapiens_PPARG::RXRA	-	0.661993
IL5_1 hg38_dna range=chr5:132543412-132543671	-124	CTGTGGG	MA0065.1_Homo_sapiens_PPARG::RXRA	-	0.661993
IL5_1 hg38_dna range=chr5:132543412-132543671	-69	CCTCATG	MA0065.1_Homo_sapiens_PPARG::RXRA	+	0.611983
IL5_1 hg38_dna range=chr5:132543412-132543671	50	AATCAGA	MA0065.1_Homo_sapiens_PPARG::RXRA	-	0.611983
IL5_1 hg38_dna range=chr5:132543412-132543671	-124	GGATGGC	MA0065.1_Homo_sapiens_PPARG::RXRA	+	-2.20577
IL5_1 hg38_dna range=chr5:132543412-132543671	-90	CAAACTC	MA0065.1_Homo_sapiens_PPARG::RXRA	+	-2.20577
IL5_1 hg38_dna range=chr5:132543412-132543671	-77	AGAAGCA	MA0065.1_Homo_sapiens_PPARG::RXRA	+	-2.20577
IL5_1 hg38_dna range=chr5:132543412-132543671	128	TACTTTT	MA0065.1_Homo_sapiens_PPARG::RXRA	-	-2.20577
IL5_1 hg38_dna range=chr5:132543412-132543671	93	ATGTTTC	MA0065.1_Homo_sapiens_PPARG::RXRA	-	-2.20577
IL5_1 hg38_dna range=chr5:132543412-132543671	-130	CTGTGGG	MA0065.1_Homo_sapiens_PPARG::RXRA	+	-2.25578
IL5_1 hg38_dna range=chr5:132543412-132543671	-86	CTCAAAT	MA0065.1_Homo_sapiens_PPARG::RXRA	+	-2.25578
IL5_1 hg38_dna range=chr5:132543412-132543671	-80	TGCAGAA	MA0065.1_Homo_sapiens_PPARG::RXRA	+	-2.25578
IL5_1 hg38_dna range=chr5:132543412-132543671	11	TGTCTGT	MA0065.1_Homo_sapiens_PPARG::RXRA	+	-2.25578
IL5_1 hg38_dna range=chr5:132543412-132543671	21	TGAGGAA	MA0065.1_Homo_sapiens_PPARG::RXRA	+	-2.25578
IL5_1 hg38_dna range=chr5:132543412-132543671	23	AGGAAAT	MA0065.1_Homo_sapiens_PPARG::RXRA	+	-2.25578
IL5_1 hg38_dna range=chr5:132543412-132543671	30	GAATAAT	MA0065.1_Homo_sapiens_PPARG::RXRA	+	-2.25578
IL5_1 hg38_dna range=chr5:132543412-132543671	31	AATAATT	MA0065.1_Homo_sapiens_PPARG::RXRA	+	-2.25578
IL5_1 hg38_dna range=chr5:132543412-132543671	43	CAATCAG	MA0065.1_Homo_sapiens_PPARG::RXRA	+	-2.25578
IL5_1 hg38_dna range=chr5:132543412-132543671	47	CAGATAG	MA0065.1_Homo_sapiens_PPARG::RXRA	+	-2.25578
IL5_1 hg38_dna range=chr5:132543412-132543671	49	GATAGAG	MA0065.1_Homo_sapiens_PPARG::RXRA	+	-2.25578
IL5_1 hg38_dna range=chr5:132543412-132543671	51	TAGAGAA	MA0065.1_Homo_sapiens_PPARG::RXRA	+	-2.25578
IL5_1 hg38_dna range=chr5:132543412-132543671	52	AGAGAAT	MA0065.1_Homo_sapiens_PPARG::RXRA	+	-2.25578
IL5_1 hg38_dna range=chr5:132543412-132543671	71	CATATCG	MA0065.1_Homo_sapiens_PPARG::RXRA	+	-2.25578
IL5_1 hg38_dna range=chr5:132543412-132543671	102	TATATCT	MA0065.1_Homo_sapiens_PPARG::RXRA	+	-2.25578
IL5_1 hg38_dna range=chr5:132543412-132543671	114	AATAAAT	MA0065.1_Homo_sapiens_PPARG::RXRA	+	-2.25578
IL5_1 hg38_dna range=chr5:132543412-132543671	125	ATTTACT	MA0065.1_Homo_sapiens_PPARG::RXRA	-	-2.25578
IL5_1 hg38_dna range=chr5:132543412-132543671	103	TGCCTTA	MA0065.1_Homo_sapiens_PPARG::RXRA	-	-2.25578
IL5_1 hg38_dna range=chr5:132543412-132543671	92	AATGTTT	MA0065.1_Homo_sapiens_PPARG::RXRA	-	-2.25578
IL5_1 hg38_dna range=chr5:132543412-132543671	87	AACTAAA	MA0065.1_Homo_sapiens_PPARG::RXRA	-	-2.25578
IL5_1 hg38_dna range=chr5:132543412-132543671	15	ATTGTCT	MA0065.1_Homo_sapiens_PPARG::RXRA	-	-2.25578
IL5_1 hg38_dna range=chr5:132543412-132543671	12	TTTATTG	MA0065.1_Homo_sapiens_PPARG::RXRA	-	-2.25578
IL5_1 hg38_dna range=chr5:132543412-132543671	11	ATTTATT	MA0065.1_Homo_sapiens_PPARG::RXRA	-	-2.25578
IL5_1 hg38_dna range=chr5:132543412-132543671	3	CCCAGTC	MA0065.1_Homo_sapiens_PPARG::RXRA	-	-2.25578
IL5_1 hg38_dna range=chr5:132543412-132543671	-21	AAGTGCA	MA0065.1_Homo_sapiens_PPARG::RXRA	-	-2.25578
IL5_1 hg38_dna range=chr5:132543412-132543671	-77	AAATGCA	MA0065.1_Homo_sapiens_PPARG::RXRA	-	-2.25578
IL5_1 hg38_dna range=chr5:132543412-132543671	-82	AACTCAA	MA0065.1_Homo_sapiens_PPARG::RXRA	-	-2.25578
IL5_1 hg38_dna range=chr5:132543412-132543671	-83	AAACTCA	MA0065.1_Homo_sapiens_PPARG::RXRA	-	-2.25578
IL5_1 hg38_dna range=chr5:132543412-132543671	-108	CACGTAG	MA0065.1_Homo_sapiens_PPARG::RXRA	-	-2.25578
IL5_1 hg38_dna range=chr5:132543412-132543671	-109	ACACGTA	MA0065.1_Homo_sapiens_PPARG::RXRA	-	-2.25578
IL5_1 hg38_dna range=chr5:132543412-132543671	73	TATCGTG	MA0065.1_Homo_sapiens_PPARG::RXRA	+	-2.30579
IL5_1 hg38_dna range=chr5:132543412-132543671	72	AATGGCA	MA0065.1_Homo_sapiens_PPARG::RXRA	-	-2.30579
IL5_1 hg38_dna range=chr5:132543412-132543671	-3	CCCAGTC	MA0065.1_Homo_sapiens_PPARG::RXRA	+	-2.30842
IL5_1 hg38_dna range=chr5:132543412-132543671	70	ATAATGG	MA0065.1_Homo_sapiens_PPARG::RXRA	-	-2.30842
IL5_1 hg38_dna range=chr5:132543412-132543671	-90	AGCTAGC	MA0065.1_Homo_sapiens_PPARG::RXRA	-	-2.30842

## Sheet: FIMO
Used FIMO - MEME to search the PPARG::RXRA jaspar meme motif in EPD promoter sections of IL13 and IL5
motif_id	motif_alt_id	sequence_name	start	stop	strand	score	p-value	q-value	matched_sequence
MA0065.1	PPARG::RXRA	IL13_1	139	158	+	-5.22472	0.000363	0.494	GCCAAGGCCACAAGCCACCC
MA0065.1	PPARG::RXRA	IL13_1	189	208	-	-8.31461	0.000705	0.494	CATGAGGCCCAGTGCCAACA
MA0065.1	PPARG::RXRA	IL13_1	91	110	+	-9.8764	0.001	0.494	CATGGTGTCAGGCGTCACCA
MA0065.1	PPARG::RXRA	IL13_1	133	152	+	-16.6629	0.00372	0.606	CAAGACGCCAAGGCCACAAG
MA0065.1	PPARG::RXRA	IL13_1	132	151	+	-20.809	0.00765	0.606	ACAAGACGCCAAGGCCACAA
MA0065.1	PPARG::RXRA	IL13_1	103	122	-	-23.1798	0.011	0.661	TATAGGCCCAAGTGGTGACG
MA0065.1	PPARG::RXRA	IL13_1	222	241	-	-24.5506	0.0137	0.733	AGTGAGAGCAATGACCGTGG
MA0065.1	PPARG::RXRA	IL13_1	155	174	-	-25.3258	0.0155	0.733	AGCGGATGCATAGGCTGGGT
MA0065.1	PPARG::RXRA	IL13_1	214	233	+	-26.5393	0.0186	0.733	TTTGTTGACCACGGTCATTG
MA0065.1	PPARG::RXRA	IL13_1	44	63	+	-26.5506	0.0186	0.733	GATGAGTAAAGATGTGGTTT
MA0065.1	PPARG::RXRA	IL13_1	10	29	-	-26.9326	0.0196	0.733	TGGAAAATCCAGTGTCGCAT
MA0065.1	PPARG::RXRA	IL13_1	140	159	+	-27.0449	0.0199	0.733	CCAAGGCCACAAGCCACCCA
MA0065.1	PPARG::RXRA	IL13_1	83	102	+	-27.2584	0.0205	0.733	GCAGAGACCATGGTGTCAGG
MA0065.1	PPARG::RXRA	IL13_1	221	240	+	-27.6517	0.0216	0.733	ACCACGGTCATTGCTCTCAC
MA0065.1	PPARG::RXRA	IL13_1	238	257	-	-28.0787	0.0229	0.733	CAAAGCCGCCAAGGCAAGTG
MA0065.1	PPARG::RXRA	IL13_1	111	130	-	-28.1798	0.0232	0.733	GCAGCTTTTATAGGCCCAAG
MA0065.1	PPARG::RXRA	IL13_1	95	114	-	-28.2247	0.0234	0.733	CAAGTGGTGACGCCTGACAC
MA0065.1	PPARG::RXRA	IL13_1	102	121	-	-28.809	0.0253	0.733	ATAGGCCCAAGTGGTGACGC
MA0065.1	PPARG::RXRA	IL13_1	181	200	-	-29.573	0.0281	0.733	CCAGTGCCAACAGGAGAGGA
MA0065.1	PPARG::RXRA	IL13_1	188	207	-	-29.7528	0.0289	0.733	ATGAGGCCCAGTGCCAACAG
MA0065.1	PPARG::RXRA	IL13_1	104	123	-	-29.809	0.0291	0.733	TTATAGGCCCAAGTGGTGAC
MA0065.1	PPARG::RXRA	IL13_1	197	216	-	-29.9101	0.0295	0.733	AAAAGCGCCATGAGGCCCAG
MA0065.1	PPARG::RXRA	IL13_1	89	108	+	-30.2697	0.031	0.733	ACCATGGTGTCAGGCGTCAC
MA0065.1	PPARG::RXRA	IL13_1	182	201	-	-30.3034	0.0312	0.733	CCCAGTGCCAACAGGAGAGG
MA0065.1	PPARG::RXRA	IL13_1	174	193	-	-30.5281	0.0322	0.733	CAACAGGAGAGGATTGAGGA
MA0065.1	PPARG::RXRA	IL13_1	216	235	-	-30.573	0.0324	0.733	AGCAATGACCGTGGTCAACA
MA0065.1	PPARG::RXRA	IL13_1	125	144	-	-30.809	0.0335	0.733	CTTGGCGTCTTGTGGCAGCT
MA0065.1	PPARG::RXRA	IL13_1	154	173	-	-31.1124	0.0349	0.745	GCGGATGCATAGGCTGGGTG
MA0065.1	PPARG::RXRA	IL13_1	83	102	-	-31.1573	0.0351	0.745	CCTGACACCATGGTCTCTGC
MA0065.1	PPARG::RXRA	IL13_1	76	95	+	-31.9326	0.0388	0.745	TGAAAAAGCAGAGACCATGG
MA0065.1	PPARG::RXRA	IL13_1	237	256	-	-32.6966	0.0425	0.745	AAAGCCGCCAAGGCAAGTGA
MA0065.1	PPARG::RXRA	IL13_1	167	186	-	-32.7416	0.0428	0.745	AGAGGATTGAGGAGCGGATG
MA0065.1	PPARG::RXRA	IL13_1	232	251	-	-33.2921	0.0456	0.745	CGCCAAGGCAAGTGAGAGCA
MA0065.1	PPARG::RXRA	IL13_1	196	215	-	-33.3371	0.0459	0.745	AAAGCGCCATGAGGCCCAGT
MA0065.1	PPARG::RXRA	IL13_1	82	101	+	-33.7191	0.048	0.745	AGCAGAGACCATGGTGTCAG
MA0065.1	PPARG::RXRA	IL13_1	123	142	+	-34.2247	0.051	0.745	AAAGCTGCCACAAGACGCCA
MA0065.1	PPARG::RXRA	IL13_1	28	47	+	-34.4944	0.0527	0.745	CACAAAGTAAAATCAAGATG
MA0065.1	PPARG::RXRA	IL13_1	16	35	-	-34.5955	0.0534	0.745	ACTTTGTGGAAAATCCAGTG
MA0065.1	PPARG::RXRA	IL13_1	196	215	+	-34.8989	0.0554	0.745	ACTGGGCCTCATGGCGCTTT
MA0065.1	PPARG::RXRA	IL13_1	209	228	-	-35.236	0.0578	0.745	ACCGTGGTCAACAAAAGCGC
MA0065.1	PPARG::RXRA	IL13_1	98	117	+	-35.4494	0.0593	0.745	TCAGGCGTCACCACTTGGGC
MA0065.1	PPARG::RXRA	IL13_1	204	223	-	-35.4944	0.0597	0.745	GGTCAACAAAAGCGCCATGA
MA0065.1	PPARG::RXRA	IL13_1	90	109	-	-35.8764	0.0625	0.745	GGTGACGCCTGACACCATGG
MA0065.1	PPARG::RXRA	IL13_1	114	133	+	-36.0674	0.064	0.745	GGGCCTATAAAAGCTGCCAC
MA0065.1	PPARG::RXRA	IL13_1	33	52	+	-36.1124	0.0643	0.745	AGTAAAATCAAGATGAGTAA
MA0065.1	PPARG::RXRA	IL13_1	231	250	-	-36.2584	0.0655	0.745	GCCAAGGCAAGTGAGAGCAA
MA0065.1	PPARG::RXRA	IL13_1	239	258	-	-36.5618	0.0678	0.745	GCAAAGCCGCCAAGGCAAGT
MA0065.1	PPARG::RXRA	IL13_1	195	214	+	-36.9326	0.0708	0.745	CACTGGGCCTCATGGCGCTT
MA0065.1	PPARG::RXRA	IL13_1	9	28	-	-37.1348	0.0724	0.745	GGAAAATCCAGTGTCGCATA
MA0065.1	PPARG::RXRA	IL13_1	215	234	-	-37.2809	0.0736	0.745	GCAATGACCGTGGTCAACAA
MA0065.1	PPARG::RXRA	IL13_1	70	89	+	-38.5843	0.0843	0.745	AGTGCCTGAAAAAGCAGAGA
MA0065.1	PPARG::RXRA	IL13_1	110	129	-	-38.7865	0.0861	0.745	CAGCTTTTATAGGCCCAAGT
MA0065.1	PPARG::RXRA	IL13_1	126	145	+	-38.9551	0.0876	0.745	GCTGCCACAAGACGCCAAGG
MA0065.1	PPARG::RXRA	IL13_1	168	187	-	-38.9551	0.0876	0.745	GAGAGGATTGAGGAGCGGAT
MA0065.1	PPARG::RXRA	IL13_1	162	181	-	-39.1011	0.089	0.745	ATTGAGGAGCGGATGCATAG
MA0065.1	PPARG::RXRA	IL13_1	61	80	-	-39.1236	0.0892	0.745	TTTCAGGCACTATCTAGAAA
MA0065.1	PPARG::RXRA	IL13_1	41	60	+	-39.1461	0.0894	0.745	CAAGATGAGTAAAGATGTGG
MA0065.1	PPARG::RXRA	IL13_1	169	188	-	-39.2022	0.0899	0.745	GGAGAGGATTGAGGAGCGGA
MA0065.1	PPARG::RXRA	IL13_1	55	74	+	-39.6292	0.0941	0.745	ATGTGGTTTCTAGATAGTGC
MA0065.1	PPARG::RXRA	IL13_1	43	62	+	-39.7978	0.0958	0.745	AGATGAGTAAAGATGTGGTT
MA0065.1	PPARG::RXRA	IL13_1	160	179	-	-40.0225	0.0981	0.745	TGAGGAGCGGATGCATAGGC
MA0065.1	PPARG::RXRA	IL13_1	187	206	+	-40.2472	0.101	0.745	CCTGTTGGCACTGGGCCTCA
MA0065.1	PPARG::RXRA	IL13_1	143	162	-	-40.4045	0.102	0.745	GGCTGGGTGGCTTGTGGCCT
MA0065.1	PPARG::RXRA	IL13_1	205	224	+	-40.4382	0.103	0.745	CATGGCGCTTTTGTTGACCA
MA0065.1	PPARG::RXRA	IL13_1	206	225	-	-41	0.109	0.745	GTGGTCAACAAAAGCGCCAT
MA0065.1	PPARG::RXRA	IL13_1	188	207	+	-41.4494	0.114	0.745	CTGTTGGCACTGGGCCTCAT
MA0065.1	PPARG::RXRA	IL13_1	49	68	+	-42.1461	0.123	0.745	GTAAAGATGTGGTTTCTAGA
MA0065.1	PPARG::RXRA	IL13_1	29	48	+	-42.3483	0.125	0.745	ACAAAGTAAAATCAAGATGA
MA0065.1	PPARG::RXRA	IL13_1	71	90	+	-42.4719	0.126	0.745	GTGCCTGAAAAAGCAGAGAC
MA0065.1	PPARG::RXRA	IL13_1	15	34	-	-42.6517	0.129	0.745	CTTTGTGGAAAATCCAGTGT
MA0065.1	PPARG::RXRA	IL13_1	197	216	+	-42.6629	0.129	0.745	CTGGGCCTCATGGCGCTTTT
MA0065.1	PPARG::RXRA	IL13_1	97	116	-	-42.7416	0.13	0.745	CCCAAGTGGTGACGCCTGAC
MA0065.1	PPARG::RXRA	IL13_1	175	194	-	-42.8876	0.131	0.745	CCAACAGGAGAGGATTGAGG
MA0065.1	PPARG::RXRA	IL13_1	227	246	-	-42.8989	0.132	0.745	AGGCAAGTGAGAGCAATGAC
MA0065.1	PPARG::RXRA	IL13_1	68	87	-	-43.0225	0.133	0.745	TCTGCTTTTTCAGGCACTAT
MA0065.1	PPARG::RXRA	IL13_1	147	166	-	-43.0899	0.134	0.745	CATAGGCTGGGTGGCTTGTG
MA0065.1	PPARG::RXRA	IL13_1	222	241	+	-43.1236	0.134	0.745	CCACGGTCATTGCTCTCACT
MA0065.1	PPARG::RXRA	IL13_1	84	103	+	-43.191	0.135	0.745	CAGAGACCATGGTGTCAGGC
MA0065.1	PPARG::RXRA	IL13_1	133	152	-	-43.5843	0.14	0.745	CTTGTGGCCTTGGCGTCTTG
MA0065.1	PPARG::RXRA	IL13_1	69	88	+	-43.764	0.142	0.745	TAGTGCCTGAAAAAGCAGAG
MA0065.1	PPARG::RXRA	IL13_1	99	118	+	-43.7865	0.143	0.745	CAGGCGTCACCACTTGGGCC
MA0065.1	PPARG::RXRA	IL13_1	183	202	-	-43.8539	0.143	0.745	GCCCAGTGCCAACAGGAGAG
MA0065.1	PPARG::RXRA	IL13_1	131	150	+	-43.8989	0.144	0.745	CACAAGACGCCAAGGCCACA
MA0065.1	PPARG::RXRA	IL13_1	113	132	+	-43.9775	0.145	0.745	TGGGCCTATAAAAGCTGCCA
MA0065.1	PPARG::RXRA	IL13_1	199	218	-	-44.1798	0.148	0.745	ACAAAAGCGCCATGAGGCCC
MA0065.1	PPARG::RXRA	IL13_1	77	96	-	-44.2697	0.149	0.745	ACCATGGTCTCTGCTTTTTC
MA0065.1	PPARG::RXRA	IL13_1	118	137	-	-44.5393	0.152	0.745	TCTTGTGGCAGCTTTTATAG
MA0065.1	PPARG::RXRA	IL13_1	140	159	-	-44.5393	0.152	0.745	TGGGTGGCTTGTGGCCTTGG
MA0065.1	PPARG::RXRA	IL13_1	190	209	-	-44.6629	0.154	0.745	CCATGAGGCCCAGTGCCAAC
MA0065.1	PPARG::RXRA	IL13_1	124	143	+	-44.7753	0.156	0.745	AAGCTGCCACAAGACGCCAA
MA0065.1	PPARG::RXRA	IL13_1	27	46	+	-45.1685	0.161	0.745	CCACAAAGTAAAATCAAGAT
MA0065.1	PPARG::RXRA	IL13_1	48	67	-	-45.2584	0.163	0.745	CTAGAAACCACATCTTTACT
MA0065.1	PPARG::RXRA	IL13_1	141	160	+	-45.5056	0.167	0.745	CAAGGCCACAAGCCACCCAG
MA0065.1	PPARG::RXRA	IL13_1	56	75	+	-45.6067	0.168	0.745	TGTGGTTTCTAGATAGTGCC
MA0065.1	PPARG::RXRA	IL13_1	6	25	+	-45.6966	0.17	0.745	CTTTATGCGACACTGGATTT
MA0065.1	PPARG::RXRA	IL13_1	53	72	-	-45.7303	0.17	0.745	ACTATCTAGAAACCACATCT
MA0065.1	PPARG::RXRA	IL13_1	148	167	+	-45.9438	0.173	0.745	ACAAGCCACCCAGCCTATGC
MA0065.1	PPARG::RXRA	IL13_1	42	61	+	-46.1124	0.176	0.745	AAGATGAGTAAAGATGTGGT
MA0065.1	PPARG::RXRA	IL13_1	225	244	-	-46.1461	0.177	0.745	GCAAGTGAGAGCAATGACCG
MA0065.1	PPARG::RXRA	IL13_1	48	67	+	-46.236	0.178	0.745	AGTAAAGATGTGGTTTCTAG
MA0065.1	PPARG::RXRA	IL13_1	92	111	+	-46.2584	0.179	0.745	ATGGTGTCAGGCGTCACCAC
MA0065.1	PPARG::RXRA	IL13_1	146	165	-	-46.5618	0.183	0.745	ATAGGCTGGGTGGCTTGTGG
MA0065.1	PPARG::RXRA	IL13_1	215	234	+	-46.618	0.184	0.745	TTGTTGACCACGGTCATTGC
MA0065.1	PPARG::RXRA	IL13_1	159	178	-	-46.6629	0.185	0.745	GAGGAGCGGATGCATAGGCT
MA0065.1	PPARG::RXRA	IL13_1	22	41	+	-47.0562	0.192	0.745	ATTTTCCACAAAGTAAAATC
MA0065.1	PPARG::RXRA	IL13_1	155	174	+	-47.1124	0.193	0.745	ACCCAGCCTATGCATCCGCT
MA0065.1	PPARG::RXRA	IL13_1	141	160	-	-47.2022	0.194	0.746	CTGGGTGGCTTGTGGCCTTG
MA0065.1	PPARG::RXRA	IL13_1	34	53	+	-47.3146	0.196	0.748	GTAAAATCAAGATGAGTAAA
MA0065.1	PPARG::RXRA	IL13_1	161	180	-	-47.3483	0.196	0.748	TTGAGGAGCGGATGCATAGG
MA0065.1	PPARG::RXRA	IL13_1	105	124	-	-47.4719	0.198	0.75	TTTATAGGCCCAAGTGGTGA
MA0065.1	PPARG::RXRA	IL13_1	93	112	-	-47.9326	0.206	0.762	AGTGGTGACGCCTGACACCA
MA0065.1	PPARG::RXRA	IL13_1	17	36	-	-48.1348	0.209	0.762	TACTTTGTGGAAAATCCAGT
MA0065.1	PPARG::RXRA	IL13_1	124	143	-	-48.382	0.213	0.762	TTGGCGTCTTGTGGCAGCTT
MA0065.1	PPARG::RXRA	IL13_1	171	190	-	-48.5056	0.215	0.762	CAGGAGAGGATTGAGGAGCG
MA0065.1	PPARG::RXRA	IL13_1	121	140	+	-48.6067	0.217	0.762	TAAAAGCTGCCACAAGACGC
MA0065.1	PPARG::RXRA	IL13_1	198	217	-	-48.6966	0.219	0.762	CAAAAGCGCCATGAGGCCCA
MA0065.1	PPARG::RXRA	IL13_1	156	175	-	-48.8539	0.221	0.762	GAGCGGATGCATAGGCTGGG
MA0065.1	PPARG::RXRA	IL13_1	13	32	+	-48.9663	0.223	0.762	CGACACTGGATTTTCCACAA
MA0065.1	PPARG::RXRA	IL13_1	47	66	-	-49.0449	0.224	0.762	TAGAAACCACATCTTTACTC
MA0065.1	PPARG::RXRA	IL13_1	138	157	-	-49.1236	0.226	0.762	GGTGGCTTGTGGCCTTGGCG
MA0065.1	PPARG::RXRA	IL13_1	60	79	-	-49.191	0.227	0.762	TTCAGGCACTATCTAGAAAC
MA0065.1	PPARG::RXRA	IL13_1	120	139	-	-49.4157	0.231	0.762	CGTCTTGTGGCAGCTTTTAT
MA0065.1	PPARG::RXRA	IL13_1	84	103	-	-49.4494	0.231	0.762	GCCTGACACCATGGTCTCTG
MA0065.1	PPARG::RXRA	IL13_1	172	191	-	-49.7528	0.237	0.762	ACAGGAGAGGATTGAGGAGC
MA0065.1	PPARG::RXRA	IL13_1	39	58	+	-49.8315	0.238	0.762	ATCAAGATGAGTAAAGATGT
MA0065.1	PPARG::RXRA	IL13_1	110	129	+	-49.8315	0.238	0.762	ACTTGGGCCTATAAAAGCTG
MA0065.1	PPARG::RXRA	IL13_1	96	115	-	-49.8427	0.238	0.762	CCAAGTGGTGACGCCTGACA
MA0065.1	PPARG::RXRA	IL13_1	146	165	+	-49.8427	0.238	0.762	CCACAAGCCACCCAGCCTAT
MA0065.1	PPARG::RXRA	IL13_1	176	195	-	-49.8427	0.238	0.762	GCCAACAGGAGAGGATTGAG
MA0065.1	PPARG::RXRA	IL13_1	3	22	-	-49.8539	0.239	0.762	TCCAGTGTCGCATAAAGGAA
MA0065.1	PPARG::RXRA	IL13_1	208	227	-	-49.8989	0.239	0.762	CCGTGGTCAACAAAAGCGCC
MA0065.1	PPARG::RXRA	IL13_1	223	242	-	-50.1348	0.244	0.768	AAGTGAGAGCAATGACCGTG
MA0065.1	PPARG::RXRA	IL13_1	96	115	+	-50.3933	0.249	0.768	TGTCAGGCGTCACCACTTGG
MA0065.1	PPARG::RXRA	IL13_1	112	131	-	-50.4382	0.25	0.768	GGCAGCTTTTATAGGCCCAA
MA0065.1	PPARG::RXRA	IL13_1	142	161	-	-50.5618	0.252	0.768	GCTGGGTGGCTTGTGGCCTT
MA0065.1	PPARG::RXRA	IL13_1	111	130	+	-50.7978	0.257	0.768	CTTGGGCCTATAAAAGCTGC
MA0065.1	PPARG::RXRA	IL13_1	21	40	+	-50.8539	0.258	0.768	GATTTTCCACAAAGTAAAAT
MA0065.1	PPARG::RXRA	IL13_1	230	249	+	-50.8876	0.259	0.768	ATTGCTCTCACTTGCCTTGG
MA0065.1	PPARG::RXRA	IL13_1	168	187	+	-50.9888	0.261	0.769	ATCCGCTCCTCAATCCTCTC
MA0065.1	PPARG::RXRA	IL13_1	228	247	+	-51.1236	0.263	0.775	TCATTGCTCTCACTTGCCTT
MA0065.1	PPARG::RXRA	IL13_1	170	189	+	-51.3146	0.267	0.779	CCGCTCCTCAATCCTCTCCT
MA0065.1	PPARG::RXRA	IL13_1	150	169	-	-51.3596	0.268	0.779	ATGCATAGGCTGGGTGGCTT
MA0065.1	PPARG::RXRA	IL13_1	67	86	+	-51.5843	0.273	0.779	GATAGTGCCTGAAAAAGCAG
MA0065.1	PPARG::RXRA	IL13_1	226	245	-	-51.5955	0.273	0.779	GGCAAGTGAGAGCAATGACC
MA0065.1	PPARG::RXRA	IL13_1	8	27	+	-51.6404	0.274	0.779	TTATGCGACACTGGATTTTC
MA0065.1	PPARG::RXRA	IL13_1	77	96	+	-51.6854	0.275	0.779	GAAAAAGCAGAGACCATGGT
MA0065.1	PPARG::RXRA	IL13_1	160	179	+	-52.0787	0.283	0.785	GCCTATGCATCCGCTCCTCA
MA0065.1	PPARG::RXRA	IL13_1	221	240	-	-52.1011	0.284	0.785	GTGAGAGCAATGACCGTGGT
MA0065.1	PPARG::RXRA	IL13_1	36	55	+	-52.2697	0.287	0.785	AAAATCAAGATGAGTAAAGA
MA0065.1	PPARG::RXRA	IL13_1	205	224	-	-52.3596	0.289	0.785	TGGTCAACAAAAGCGCCATG
MA0065.1	PPARG::RXRA	IL13_1	134	153	+	-52.6067	0.294	0.786	AAGACGCCAAGGCCACAAGC
MA0065.1	PPARG::RXRA	IL13_1	90	109	+	-52.6404	0.295	0.786	CCATGGTGTCAGGCGTCACC
MA0065.1	PPARG::RXRA	IL13_1	185	204	+	-52.8652	0.3	0.788	CTCCTGTTGGCACTGGGCCT
MA0065.1	PPARG::RXRA	IL13_1	46	65	-	-52.9888	0.302	0.789	AGAAACCACATCTTTACTCA
MA0065.1	PPARG::RXRA	IL13_1	103	122	+	-52.9888	0.302	0.789	CGTCACCACTTGGGCCTATA
MA0065.1	PPARG::RXRA	IL13_1	12	31	+	-53.0449	0.303	0.789	GCGACACTGGATTTTCCACA
MA0065.1	PPARG::RXRA	IL13_1	9	28	+	-53.1011	0.304	0.789	TATGCGACACTGGATTTTCC
MA0065.1	PPARG::RXRA	IL13_1	55	74	-	-53.2809	0.308	0.789	GCACTATCTAGAAACCACAT
MA0065.1	PPARG::RXRA	IL13_1	229	248	-	-53.2809	0.308	0.789	CAAGGCAAGTGAGAGCAATG
MA0065.1	PPARG::RXRA	IL13_1	117	136	-	-53.3371	0.309	0.789	CTTGTGGCAGCTTTTATAGG
MA0065.1	PPARG::RXRA	IL13_1	62	81	+	-53.4494	0.311	0.789	TTCTAGATAGTGCCTGAAAA
MA0065.1	PPARG::RXRA	IL13_1	51	70	+	-53.618	0.315	0.789	AAAGATGTGGTTTCTAGATA
MA0065.1	PPARG::RXRA	IL13_1	166	185	-	-53.6292	0.315	0.789	GAGGATTGAGGAGCGGATGC
MA0065.1	PPARG::RXRA	IL13_1	112	131	+	-53.6854	0.316	0.789	TTGGGCCTATAAAAGCTGCC
MA0065.1	PPARG::RXRA	IL13_1	240	259	+	-53.9101	0.321	0.792	CTTGCCTTGGCGGCTTTGCC
MA0065.1	PPARG::RXRA	IL13_1	127	146	-	-53.9438	0.321	0.792	GCCTTGGCGTCTTGTGGCAG
MA0065.1	PPARG::RXRA	IL13_1	204	223	+	-54.1011	0.325	0.792	TCATGGCGCTTTTGTTGACC
MA0065.1	PPARG::RXRA	IL13_1	66	85	-	-54.1573	0.326	0.792	TGCTTTTTCAGGCACTATCT
MA0065.1	PPARG::RXRA	IL13_1	75	94	+	-54.3034	0.329	0.792	CTGAAAAAGCAGAGACCATG
MA0065.1	PPARG::RXRA	IL13_1	195	214	-	-54.3708	0.33	0.792	AAGCGCCATGAGGCCCAGTG
MA0065.1	PPARG::RXRA	IL13_1	78	97	+	-54.7865	0.339	0.794	AAAAAGCAGAGACCATGGTG
MA0065.1	PPARG::RXRA	IL13_1	147	166	+	-54.7865	0.339	0.794	CACAAGCCACCCAGCCTATG
MA0065.1	PPARG::RXRA	IL13_1	43	62	-	-54.9551	0.342	0.794	AACCACATCTTTACTCATCT
MA0065.1	PPARG::RXRA	IL13_1	148	167	-	-55.0112	0.344	0.794	GCATAGGCTGGGTGGCTTGT
MA0065.1	PPARG::RXRA	IL13_1	26	45	+	-55.1461	0.347	0.794	TCCACAAAGTAAAATCAAGA
MA0065.1	PPARG::RXRA	IL13_1	54	73	+	-55.2022	0.348	0.794	GATGTGGTTTCTAGATAGTG
MA0065.1	PPARG::RXRA	IL13_1	5	24	-	-55.3371	0.351	0.794	AATCCAGTGTCGCATAAAGG
MA0065.1	PPARG::RXRA	IL13_1	235	254	+	-55.4719	0.354	0.794	TCTCACTTGCCTTGGCGGCT
MA0065.1	PPARG::RXRA	IL13_1	59	78	+	-55.5056	0.355	0.794	GGTTTCTAGATAGTGCCTGA
MA0065.1	PPARG::RXRA	IL13_1	230	249	-	-55.5955	0.357	0.794	CCAAGGCAAGTGAGAGCAAT
MA0065.1	PPARG::RXRA	IL13_1	115	134	+	-55.6854	0.359	0.794	GGCCTATAAAAGCTGCCACA
MA0065.1	PPARG::RXRA	IL13_1	132	151	-	-55.6966	0.359	0.794	TTGTGGCCTTGGCGTCTTGT
MA0065.1	PPARG::RXRA	IL13_1	189	208	+	-55.7978	0.361	0.794	TGTTGGCACTGGGCCTCATG
MA0065.1	PPARG::RXRA	IL13_1	170	189	-	-56	0.366	0.794	AGGAGAGGATTGAGGAGCGG
MA0065.1	PPARG::RXRA	IL13_1	1	20	+	-56.1011	0.368	0.794	CTTTCCTTTATGCGACACTG
MA0065.1	PPARG::RXRA	IL13_1	154	173	+	-56.1124	0.369	0.794	CACCCAGCCTATGCATCCGC
MA0065.1	PPARG::RXRA	IL13_1	190	209	+	-56.1348	0.369	0.794	GTTGGCACTGGGCCTCATGG
MA0065.1	PPARG::RXRA	IL13_1	207	226	-	-56.3146	0.373	0.794	CGTGGTCAACAAAAGCGCCA
MA0065.1	PPARG::RXRA	IL13_1	167	186	+	-56.5056	0.378	0.794	CATCCGCTCCTCAATCCTCT
MA0065.1	PPARG::RXRA	IL13_1	75	94	-	-56.5393	0.379	0.794	CATGGTCTCTGCTTTTTCAG
MA0065.1	PPARG::RXRA	IL13_1	76	95	-	-56.5618	0.379	0.794	CCATGGTCTCTGCTTTTTCA
MA0065.1	PPARG::RXRA	IL13_1	81	100	+	-56.8652	0.387	0.794	AAGCAGAGACCATGGTGTCA
MA0065.1	PPARG::RXRA	IL13_1	25	44	-	-56.9551	0.389	0.794	CTTGATTTTACTTTGTGGAA
MA0065.1	PPARG::RXRA	IL13_1	88	107	-	-57.2809	0.397	0.794	TGACGCCTGACACCATGGTC
MA0065.1	PPARG::RXRA	IL13_1	134	153	-	-57.3371	0.398	0.794	GCTTGTGGCCTTGGCGTCTT
MA0065.1	PPARG::RXRA	IL13_1	11	30	+	-57.3596	0.399	0.794	TGCGACACTGGATTTTCCAC
MA0065.1	PPARG::RXRA	IL13_1	236	255	+	-57.3708	0.399	0.794	CTCACTTGCCTTGGCGGCTT
MA0065.1	PPARG::RXRA	IL13_1	208	227	+	-57.3933	0.399	0.794	GGCGCTTTTGTTGACCACGG
MA0065.1	PPARG::RXRA	IL13_1	156	175	+	-57.4607	0.401	0.794	CCCAGCCTATGCATCCGCTC
MA0065.1	PPARG::RXRA	IL13_1	177	196	+	-57.4607	0.401	0.794	TCAATCCTCTCCTGTTGGCA
MA0065.1	PPARG::RXRA	IL13_1	24	43	-	-57.5506	0.403	0.794	TTGATTTTACTTTGTGGAAA
MA0065.1	PPARG::RXRA	IL13_1	2	21	-	-57.8202	0.41	0.794	CCAGTGTCGCATAAAGGAAA
MA0065.1	PPARG::RXRA	IL13_1	98	117	-	-57.8539	0.41	0.794	GCCCAAGTGGTGACGCCTGA
MA0065.1	PPARG::RXRA	IL13_1	31	50	-	-57.9438	0.413	0.794	ACTCATCTTGATTTTACTTT
MA0065.1	PPARG::RXRA	IL13_1	125	144	+	-58.2921	0.421	0.794	AGCTGCCACAAGACGCCAAG
MA0065.1	PPARG::RXRA	IL13_1	220	239	+	-58.382	0.423	0.794	GACCACGGTCATTGCTCTCA
MA0065.1	PPARG::RXRA	IL13_1	116	135	+	-58.4382	0.424	0.794	GCCTATAAAAGCTGCCACAA
MA0065.1	PPARG::RXRA	IL13_1	163	182	+	-58.4719	0.425	0.794	TATGCATCCGCTCCTCAATC
MA0065.1	PPARG::RXRA	IL13_1	130	149	-	-58.5843	0.427	0.794	GTGGCCTTGGCGTCTTGTGG
MA0065.1	PPARG::RXRA	IL13_1	35	54	+	-58.618	0.428	0.794	TAAAATCAAGATGAGTAAAG
MA0065.1	PPARG::RXRA	IL13_1	164	183	-	-58.618	0.428	0.794	GGATTGAGGAGCGGATGCAT
MA0065.1	PPARG::RXRA	IL13_1	92	111	-	-58.6629	0.429	0.794	GTGGTGACGCCTGACACCAT
MA0065.1	PPARG::RXRA	IL13_1	233	252	-	-58.6629	0.429	0.794	CCGCCAAGGCAAGTGAGAGC
MA0065.1	PPARG::RXRA	IL13_1	149	168	-	-58.7303	0.431	0.794	TGCATAGGCTGGGTGGCTTG
MA0065.1	PPARG::RXRA	IL13_1	65	84	+	-58.7978	0.432	0.794	TAGATAGTGCCTGAAAAAGC
MA0065.1	PPARG::RXRA	IL13_1	32	51	+	-58.8876	0.434	0.794	AAGTAAAATCAAGATGAGTA
MA0065.1	PPARG::RXRA	IL13_1	173	192	-	-58.8989	0.435	0.794	AACAGGAGAGGATTGAGGAG
MA0065.1	PPARG::RXRA	IL13_1	234	253	-	-58.9663	0.436	0.794	GCCGCCAAGGCAAGTGAGAG
MA0065.1	PPARG::RXRA	IL13_1	138	157	+	-59.0674	0.438	0.794	CGCCAAGGCCACAAGCCACC
MA0065.1	PPARG::RXRA	IL13_1	163	182	-	-59.0899	0.439	0.794	GATTGAGGAGCGGATGCATA
MA0065.1	PPARG::RXRA	IL13_1	14	33	-	-59.1461	0.44	0.794	TTTGTGGAAAATCCAGTGTC
MA0065.1	PPARG::RXRA	IL13_1	194	213	-	-59.2472	0.443	0.794	AGCGCCATGAGGCCCAGTGC
MA0065.1	PPARG::RXRA	IL13_1	72	91	+	-59.427	0.447	0.794	TGCCTGAAAAAGCAGAGACC
MA0065.1	PPARG::RXRA	IL13_1	85	104	-	-59.4382	0.447	0.794	CGCCTGACACCATGGTCTCT
MA0065.1	PPARG::RXRA	IL13_1	54	73	-	-59.4494	0.447	0.794	CACTATCTAGAAACCACATC
MA0065.1	PPARG::RXRA	IL13_1	237	256	+	-59.4494	0.447	0.794	TCACTTGCCTTGGCGGCTTT
MA0065.1	PPARG::RXRA	IL13_1	210	229	-	-60.0225	0.46	0.802	GACCGTGGTCAACAAAAGCG
MA0065.1	PPARG::RXRA	IL13_1	20	39	-	-60.0449	0.461	0.802	TTTTACTTTGTGGAAAATCC
MA0065.1	PPARG::RXRA	IL13_1	219	238	-	-60.1461	0.463	0.805	GAGAGCAATGACCGTGGTCA
MA0065.1	PPARG::RXRA	IL13_1	56	75	-	-60.3371	0.468	0.805	GGCACTATCTAGAAACCACA
MA0065.1	PPARG::RXRA	IL13_1	27	46	-	-60.8427	0.48	0.81	ATCTTGATTTTACTTTGTGG
MA0065.1	PPARG::RXRA	IL13_1	20	39	+	-61.0449	0.485	0.813	GGATTTTCCACAAAGTAAAA
MA0065.1	PPARG::RXRA	IL13_1	218	237	-	-61.0449	0.485	0.813	AGAGCAATGACCGTGGTCAA
MA0065.1	PPARG::RXRA	IL13_1	49	68	-	-61.0899	0.486	0.814	TCTAGAAACCACATCTTTAC
MA0065.1	PPARG::RXRA	IL13_1	149	168	+	-61.2135	0.489	0.814	CAAGCCACCCAGCCTATGCA
MA0065.1	PPARG::RXRA	IL13_1	74	93	+	-61.236	0.49	0.814	CCTGAAAAAGCAGAGACCAT
MA0065.1	PPARG::RXRA	IL13_1	62	81	-	-61.5393	0.497	0.817	TTTTCAGGCACTATCTAGAA
MA0065.1	PPARG::RXRA	IL13_1	119	138	-	-61.8539	0.505	0.82	GTCTTGTGGCAGCTTTTATA
MA0065.1	PPARG::RXRA	IL13_1	212	231	-	-62.0112	0.509	0.823	ATGACCGTGGTCAACAAAAG
MA0065.1	PPARG::RXRA	IL13_1	68	87	+	-62.1124	0.512	0.824	ATAGTGCCTGAAAAAGCAGA
MA0065.1	PPARG::RXRA	IL13_1	228	247	-	-62.191	0.514	0.824	AAGGCAAGTGAGAGCAATGA
MA0065.1	PPARG::RXRA	IL13_1	159	178	+	-62.2472	0.515	0.824	AGCCTATGCATCCGCTCCTC
MA0065.1	PPARG::RXRA	IL13_1	66	85	+	-62.2584	0.516	0.824	AGATAGTGCCTGAAAAAGCA
MA0065.1	PPARG::RXRA	IL13_1	207	226	+	-62.2809	0.516	0.824	TGGCGCTTTTGTTGACCACG
MA0065.1	PPARG::RXRA	IL13_1	18	37	+	-62.3371	0.518	0.824	CTGGATTTTCCACAAAGTAA
MA0065.1	PPARG::RXRA	IL13_1	67	86	-	-62.4719	0.521	0.825	CTGCTTTTTCAGGCACTATC
MA0065.1	PPARG::RXRA	IL13_1	202	221	+	-62.5169	0.522	0.825	CCTCATGGCGCTTTTGTTGA
MA0065.1	PPARG::RXRA	IL13_1	139	158	-	-62.5618	0.523	0.825	GGGTGGCTTGTGGCCTTGGC
MA0065.1	PPARG::RXRA	IL13_1	179	198	-	-62.7303	0.528	0.827	AGTGCCAACAGGAGAGGATT
MA0065.1	PPARG::RXRA	IL13_1	180	199	+	-62.764	0.529	0.827	ATCCTCTCCTGTTGGCACTG
MA0065.1	PPARG::RXRA	IL13_1	106	125	+	-62.9326	0.533	0.828	CACCACTTGGGCCTATAAAA
MA0065.1	PPARG::RXRA	IL13_1	2	21	+	-63.0112	0.535	0.828	TTTCCTTTATGCGACACTGG
MA0065.1	PPARG::RXRA	IL13_1	79	98	+	-63.0449	0.536	0.828	AAAAGCAGAGACCATGGTGT
MA0065.1	PPARG::RXRA	IL13_1	26	45	-	-63.3596	0.543	0.829	TCTTGATTTTACTTTGTGGA
MA0065.1	PPARG::RXRA	IL13_1	131	150	-	-63.4382	0.545	0.829	TGTGGCCTTGGCGTCTTGTG
MA0065.1	PPARG::RXRA	IL13_1	30	49	-	-63.4494	0.545	0.829	CTCATCTTGATTTTACTTTG
MA0065.1	PPARG::RXRA	IL13_1	8	27	-	-63.5506	0.548	0.829	GAAAATCCAGTGTCGCATAA
MA0065.1	PPARG::RXRA	IL13_1	58	77	+	-63.5955	0.549	0.829	TGGTTTCTAGATAGTGCCTG
MA0065.1	PPARG::RXRA	IL13_1	165	184	-	-63.618	0.549	0.829	AGGATTGAGGAGCGGATGCA
MA0065.1	PPARG::RXRA	IL13_1	220	239	-	-63.809	0.554	0.829	TGAGAGCAATGACCGTGGTC
MA0065.1	PPARG::RXRA	IL13_1	164	183	+	-63.8202	0.554	0.829	ATGCATCCGCTCCTCAATCC
MA0065.1	PPARG::RXRA	IL13_1	23	42	+	-63.8315	0.554	0.829	TTTTCCACAAAGTAAAATCA
MA0065.1	PPARG::RXRA	IL13_1	33	52	-	-63.8764	0.556	0.829	TTACTCATCTTGATTTTACT
MA0065.1	PPARG::RXRA	IL13_1	198	217	+	-63.9213	0.557	0.829	TGGGCCTCATGGCGCTTTTG
MA0065.1	PPARG::RXRA	IL13_1	122	141	+	-63.9775	0.558	0.829	AAAAGCTGCCACAAGACGCC
MA0065.1	PPARG::RXRA	IL13_1	109	128	+	-64.1236	0.561	0.829	CACTTGGGCCTATAAAAGCT
MA0065.1	PPARG::RXRA	IL13_1	191	210	-	-64.3596	0.567	0.829	GCCATGAGGCCCAGTGCCAA
MA0065.1	PPARG::RXRA	IL13_1	113	132	-	-64.382	0.567	0.829	TGGCAGCTTTTATAGGCCCA
MA0065.1	PPARG::RXRA	IL13_1	1	20	-	-64.4157	0.568	0.829	CAGTGTCGCATAAAGGAAAG
MA0065.1	PPARG::RXRA	IL13_1	57	76	+	-64.5955	0.572	0.829	GTGGTTTCTAGATAGTGCCT
MA0065.1	PPARG::RXRA	IL13_1	11	30	-	-64.8652	0.578	0.829	GTGGAAAATCCAGTGTCGCA
MA0065.1	PPARG::RXRA	IL13_1	45	64	+	-64.8764	0.578	0.829	ATGAGTAAAGATGTGGTTTC
MA0065.1	PPARG::RXRA	IL13_1	211	230	-	-64.8876	0.579	0.829	TGACCGTGGTCAACAAAAGC
MA0065.1	PPARG::RXRA	IL13_1	61	80	+	-65.0112	0.581	0.83	TTTCTAGATAGTGCCTGAAA
MA0065.1	PPARG::RXRA	IL13_1	169	188	+	-65.0337	0.582	0.83	TCCGCTCCTCAATCCTCTCC
MA0065.1	PPARG::RXRA	IL13_1	224	243	-	-65.0562	0.582	0.83	CAAGTGAGAGCAATGACCGT
MA0065.1	PPARG::RXRA	IL13_1	203	222	-	-65.1573	0.585	0.831	GTCAACAAAAGCGCCATGAG
MA0065.1	PPARG::RXRA	IL13_1	69	88	-	-65.4382	0.591	0.834	CTCTGCTTTTTCAGGCACTA
MA0065.1	PPARG::RXRA	IL13_1	101	120	+	-65.4831	0.592	0.834	GGCGTCACCACTTGGGCCTA
MA0065.1	PPARG::RXRA	IL13_1	206	225	+	-65.5393	0.594	0.834	ATGGCGCTTTTGTTGACCAC
MA0065.1	PPARG::RXRA	IL13_1	85	104	+	-65.6067	0.595	0.834	AGAGACCATGGTGTCAGGCG
MA0065.1	PPARG::RXRA	IL13_1	59	78	-	-65.6404	0.596	0.834	TCAGGCACTATCTAGAAACC
MA0065.1	PPARG::RXRA	IL13_1	175	194	+	-65.7303	0.598	0.834	CCTCAATCCTCTCCTGTTGG
MA0065.1	PPARG::RXRA	IL13_1	151	170	-	-65.7753	0.599	0.834	GATGCATAGGCTGGGTGGCT
MA0065.1	PPARG::RXRA	IL13_1	239	258	+	-65.8539	0.601	0.834	ACTTGCCTTGGCGGCTTTGC
MA0065.1	PPARG::RXRA	IL13_1	240	259	-	-65.8876	0.602	0.834	GGCAAAGCCGCCAAGGCAAG
MA0065.1	PPARG::RXRA	IL13_1	10	29	+	-66.1573	0.608	0.834	ATGCGACACTGGATTTTCCA
MA0065.1	PPARG::RXRA	IL13_1	194	213	+	-66.1573	0.608	0.834	GCACTGGGCCTCATGGCGCT
MA0065.1	PPARG::RXRA	IL13_1	40	59	-	-66.1798	0.609	0.834	CACATCTTTACTCATCTTGA
MA0065.1	PPARG::RXRA	IL13_1	153	172	-	-66.3258	0.612	0.834	CGGATGCATAGGCTGGGTGG
MA0065.1	PPARG::RXRA	IL13_1	100	119	+	-66.427	0.615	0.834	AGGCGTCACCACTTGGGCCT
MA0065.1	PPARG::RXRA	IL13_1	127	146	+	-66.5169	0.617	0.834	CTGCCACAAGACGCCAAGGC
MA0065.1	PPARG::RXRA	IL13_1	180	199	-	-66.5843	0.618	0.834	CAGTGCCAACAGGAGAGGAT
MA0065.1	PPARG::RXRA	IL13_1	50	69	-	-66.6067	0.619	0.834	ATCTAGAAACCACATCTTTA
MA0065.1	PPARG::RXRA	IL13_1	241	260	+	-66.6629	0.62	0.834	TTGCCTTGGCGGCTTTGCCT
MA0065.1	PPARG::RXRA	IL13_1	229	248	+	-66.8427	0.625	0.834	CATTGCTCTCACTTGCCTTG
MA0065.1	PPARG::RXRA	IL13_1	217	236	-	-66.9663	0.628	0.834	GAGCAATGACCGTGGTCAAC
MA0065.1	PPARG::RXRA	IL13_1	87	106	-	-67.0112	0.629	0.834	GACGCCTGACACCATGGTCT
MA0065.1	PPARG::RXRA	IL13_1	142	161	+	-67.0337	0.629	0.834	AAGGCCACAAGCCACCCAGC
MA0065.1	PPARG::RXRA	IL13_1	63	82	+	-67.0562	0.63	0.834	TCTAGATAGTGCCTGAAAAA
MA0065.1	PPARG::RXRA	IL13_1	104	123	+	-67.2135	0.634	0.834	GTCACCACTTGGGCCTATAA
MA0065.1	PPARG::RXRA	IL13_1	203	222	+	-67.2135	0.634	0.834	CTCATGGCGCTTTTGTTGAC
MA0065.1	PPARG::RXRA	IL13_1	38	57	-	-67.3258	0.637	0.834	CATCTTTACTCATCTTGATT
MA0065.1	PPARG::RXRA	IL13_1	213	232	+	-67.3371	0.637	0.834	TTTTGTTGACCACGGTCATT
MA0065.1	PPARG::RXRA	IL13_1	157	176	-	-67.4045	0.639	0.834	GGAGCGGATGCATAGGCTGG
MA0065.1	PPARG::RXRA	IL13_1	52	71	+	-67.4944	0.641	0.835	AAGATGTGGTTTCTAGATAG
MA0065.1	PPARG::RXRA	IL13_1	178	197	-	-67.6517	0.645	0.835	GTGCCAACAGGAGAGGATTG
MA0065.1	PPARG::RXRA	IL13_1	145	164	-	-67.764	0.647	0.835	TAGGCTGGGTGGCTTGTGGC
MA0065.1	PPARG::RXRA	IL13_1	58	77	-	-67.8202	0.649	0.835	CAGGCACTATCTAGAAACCA
MA0065.1	PPARG::RXRA	IL13_1	50	69	+	-67.8315	0.649	0.835	TAAAGATGTGGTTTCTAGAT
MA0065.1	PPARG::RXRA	IL13_1	115	134	-	-67.8764	0.65	0.835	TGTGGCAGCTTTTATAGGCC
MA0065.1	PPARG::RXRA	IL13_1	57	76	-	-67.8876	0.65	0.835	AGGCACTATCTAGAAACCAC
MA0065.1	PPARG::RXRA	IL13_1	32	51	-	-67.8989	0.651	0.835	TACTCATCTTGATTTTACTT
MA0065.1	PPARG::RXRA	IL13_1	177	196	-	-67.9213	0.651	0.835	TGCCAACAGGAGAGGATTGA
MA0065.1	PPARG::RXRA	IL13_1	12	31	-	-67.9438	0.652	0.835	TGTGGAAAATCCAGTGTCGC
MA0065.1	PPARG::RXRA	IL13_1	186	205	+	-68.1236	0.656	0.838	TCCTGTTGGCACTGGGCCTC
MA0065.1	PPARG::RXRA	IL13_1	178	197	+	-68.2472	0.659	0.838	CAATCCTCTCCTGTTGGCAC
MA0065.1	PPARG::RXRA	IL13_1	38	57	+	-68.3371	0.661	0.838	AATCAAGATGAGTAAAGATG
MA0065.1	PPARG::RXRA	IL13_1	153	172	+	-68.4045	0.663	0.838	CCACCCAGCCTATGCATCCG
MA0065.1	PPARG::RXRA	IL13_1	184	203	-	-68.5955	0.667	0.838	GGCCCAGTGCCAACAGGAGA
MA0065.1	PPARG::RXRA	IL13_1	16	35	+	-68.7191	0.67	0.838	CACTGGATTTTCCACAAAGT
MA0065.1	PPARG::RXRA	IL13_1	7	26	+	-68.7303	0.67	0.838	TTTATGCGACACTGGATTTT
MA0065.1	PPARG::RXRA	IL13_1	73	92	-	-68.7303	0.67	0.838	TGGTCTCTGCTTTTTCAGGC
MA0065.1	PPARG::RXRA	IL13_1	73	92	+	-68.7978	0.671	0.838	GCCTGAAAAAGCAGAGACCA
MA0065.1	PPARG::RXRA	IL13_1	123	142	-	-68.9438	0.675	0.838	TGGCGTCTTGTGGCAGCTTT
MA0065.1	PPARG::RXRA	IL13_1	46	65	+	-69.0225	0.676	0.838	TGAGTAAAGATGTGGTTTCT
MA0065.1	PPARG::RXRA	IL13_1	158	177	-	-69.2022	0.68	0.838	AGGAGCGGATGCATAGGCTG
MA0065.1	PPARG::RXRA	IL13_1	217	236	+	-69.3371	0.683	0.838	GTTGACCACGGTCATTGCTC
MA0065.1	PPARG::RXRA	IL13_1	171	190	+	-69.4831	0.686	0.838	CGCTCCTCAATCCTCTCCTG
MA0065.1	PPARG::RXRA	IL13_1	187	206	-	-69.5955	0.689	0.838	TGAGGCCCAGTGCCAACAGG
MA0065.1	PPARG::RXRA	IL13_1	209	228	+	-69.8764	0.694	0.838	GCGCTTTTGTTGACCACGGT
MA0065.1	PPARG::RXRA	IL13_1	4	23	-	-69.9888	0.697	0.838	ATCCAGTGTCGCATAAAGGA
MA0065.1	PPARG::RXRA	IL13_1	88	107	+	-70.0112	0.697	0.838	GACCATGGTGTCAGGCGTCA
MA0065.1	PPARG::RXRA	IL13_1	13	32	-	-70.0787	0.699	0.838	TTGTGGAAAATCCAGTGTCG
MA0065.1	PPARG::RXRA	IL13_1	212	231	+	-70.2022	0.701	0.838	CTTTTGTTGACCACGGTCAT
MA0065.1	PPARG::RXRA	IL13_1	150	169	+	-70.2472	0.702	0.838	AAGCCACCCAGCCTATGCAT
MA0065.1	PPARG::RXRA	IL13_1	19	38	+	-70.6742	0.711	0.838	TGGATTTTCCACAAAGTAAA
MA0065.1	PPARG::RXRA	IL13_1	74	93	-	-70.6742	0.711	0.838	ATGGTCTCTGCTTTTTCAGG
MA0065.1	PPARG::RXRA	IL13_1	211	230	+	-70.7079	0.712	0.838	GCTTTTGTTGACCACGGTCA
MA0065.1	PPARG::RXRA	IL13_1	162	181	+	-70.7191	0.712	0.838	CTATGCATCCGCTCCTCAAT
MA0065.1	PPARG::RXRA	IL13_1	135	154	-	-70.7753	0.713	0.838	GGCTTGTGGCCTTGGCGTCT
MA0065.1	PPARG::RXRA	IL13_1	97	116	+	-70.8315	0.714	0.838	GTCAGGCGTCACCACTTGGG
MA0065.1	PPARG::RXRA	IL13_1	17	36	+	-70.9326	0.716	0.838	ACTGGATTTTCCACAAAGTA
MA0065.1	PPARG::RXRA	IL13_1	102	121	+	-70.9663	0.717	0.838	GCGTCACCACTTGGGCCTAT
MA0065.1	PPARG::RXRA	IL13_1	119	138	+	-70.9888	0.717	0.838	TATAAAAGCTGCCACAAGAC
MA0065.1	PPARG::RXRA	IL13_1	182	201	+	-71.0674	0.719	0.838	CCTCTCCTGTTGGCACTGGG
MA0065.1	PPARG::RXRA	IL13_1	218	237	+	-71.1461	0.721	0.838	TTGACCACGGTCATTGCTCT
MA0065.1	PPARG::RXRA	IL13_1	94	113	-	-71.1798	0.721	0.838	AAGTGGTGACGCCTGACACC
MA0065.1	PPARG::RXRA	IL13_1	161	180	+	-71.191	0.722	0.838	CCTATGCATCCGCTCCTCAA
MA0065.1	PPARG::RXRA	IL13_1	144	163	+	-71.3034	0.724	0.838	GGCCACAAGCCACCCAGCCT
MA0065.1	PPARG::RXRA	IL13_1	47	66	+	-71.3258	0.724	0.838	GAGTAAAGATGTGGTTTCTA
MA0065.1	PPARG::RXRA	IL13_1	179	198	+	-71.3596	0.725	0.838	AATCCTCTCCTGTTGGCACT
MA0065.1	PPARG::RXRA	IL13_1	31	50	+	-71.427	0.727	0.838	AAAGTAAAATCAAGATGAGT
MA0065.1	PPARG::RXRA	IL13_1	101	120	-	-71.5056	0.728	0.839	TAGGCCCAAGTGGTGACGCC
MA0065.1	PPARG::RXRA	IL13_1	23	42	-	-71.7303	0.733	0.841	TGATTTTACTTTGTGGAAAA
MA0065.1	PPARG::RXRA	IL13_1	120	139	+	-71.7753	0.734	0.841	ATAAAAGCTGCCACAAGACG
MA0065.1	PPARG::RXRA	IL13_1	126	145	-	-71.7865	0.734	0.841	CCTTGGCGTCTTGTGGCAGC
MA0065.1	PPARG::RXRA	IL13_1	15	34	+	-71.9326	0.737	0.842	ACACTGGATTTTCCACAAAG
MA0065.1	PPARG::RXRA	IL13_1	130	149	+	-72.0449	0.74	0.842	CCACAAGACGCCAAGGCCAC
MA0065.1	PPARG::RXRA	IL13_1	184	203	+	-72.1011	0.741	0.842	TCTCCTGTTGGCACTGGGCC
MA0065.1	PPARG::RXRA	IL13_1	236	255	-	-72.1011	0.741	0.842	AAGCCGCCAAGGCAAGTGAG
MA0065.1	PPARG::RXRA	IL13_1	37	56	+	-72.2247	0.744	0.842	AAATCAAGATGAGTAAAGAT
MA0065.1	PPARG::RXRA	IL13_1	60	79	+	-72.236	0.744	0.842	GTTTCTAGATAGTGCCTGAA
MA0065.1	PPARG::RXRA	IL13_1	5	24	+	-72.2809	0.745	0.842	CCTTTATGCGACACTGGATT
MA0065.1	PPARG::RXRA	IL13_1	128	147	+	-72.2809	0.745	0.842	TGCCACAAGACGCCAAGGCC
MA0065.1	PPARG::RXRA	IL13_1	223	242	+	-72.3034	0.745	0.842	CACGGTCATTGCTCTCACTT
MA0065.1	PPARG::RXRA	IL13_1	42	61	-	-72.5056	0.75	0.843	ACCACATCTTTACTCATCTT
MA0065.1	PPARG::RXRA	IL13_1	227	246	+	-72.5169	0.75	0.843	GTCATTGCTCTCACTTGCCT
MA0065.1	PPARG::RXRA	IL13_1	116	135	-	-72.7978	0.756	0.845	TTGTGGCAGCTTTTATAGGC
MA0065.1	PPARG::RXRA	IL13_1	82	101	-	-72.8539	0.757	0.845	CTGACACCATGGTCTCTGCT
MA0065.1	PPARG::RXRA	IL13_1	64	83	+	-72.9438	0.759	0.846	CTAGATAGTGCCTGAAAAAG
MA0065.1	PPARG::RXRA	IL13_1	41	60	-	-73.1461	0.763	0.849	CCACATCTTTACTCATCTTG
MA0065.1	PPARG::RXRA	IL13_1	107	126	+	-73.3483	0.767	0.849	ACCACTTGGGCCTATAAAAG
MA0065.1	PPARG::RXRA	IL13_1	86	105	-	-73.6629	0.773	0.851	ACGCCTGACACCATGGTCTC
MA0065.1	PPARG::RXRA	IL13_1	122	141	-	-73.8539	0.777	0.852	GGCGTCTTGTGGCAGCTTTT
MA0065.1	PPARG::RXRA	IL13_1	37	56	-	-74.0674	0.781	0.854	ATCTTTACTCATCTTGATTT
MA0065.1	PPARG::RXRA	IL13_1	89	108	-	-74.0899	0.781	0.854	GTGACGCCTGACACCATGGT
MA0065.1	PPARG::RXRA	IL13_1	200	219	+	-74.1461	0.783	0.854	GGCCTCATGGCGCTTTTGTT
MA0065.1	PPARG::RXRA	IL13_1	21	40	-	-74.2921	0.785	0.854	ATTTTACTTTGTGGAAAATC
MA0065.1	PPARG::RXRA	IL13_1	157	176	+	-74.3371	0.786	0.854	CCAGCCTATGCATCCGCTCC
MA0065.1	PPARG::RXRA	IL13_1	193	212	+	-74.3483	0.786	0.854	GGCACTGGGCCTCATGGCGC
MA0065.1	PPARG::RXRA	IL13_1	108	127	+	-74.4382	0.788	0.854	CCACTTGGGCCTATAAAAGC
MA0065.1	PPARG::RXRA	IL13_1	136	155	-	-74.4494	0.788	0.854	TGGCTTGTGGCCTTGGCGTC
MA0065.1	PPARG::RXRA	IL13_1	40	59	+	-74.5169	0.789	0.854	TCAAGATGAGTAAAGATGTG
MA0065.1	PPARG::RXRA	IL13_1	80	99	+	-74.5169	0.789	0.854	AAAGCAGAGACCATGGTGTC
MA0065.1	PPARG::RXRA	IL13_1	201	220	-	-74.5843	0.79	0.854	CAACAAAAGCGCCATGAGGC
MA0065.1	PPARG::RXRA	IL13_1	100	119	-	-75.0449	0.798	0.857	AGGCCCAAGTGGTGACGCCT
MA0065.1	PPARG::RXRA	IL13_1	78	97	-	-75.0674	0.799	0.857	CACCATGGTCTCTGCTTTTT
MA0065.1	PPARG::RXRA	IL13_1	231	250	+	-75.0787	0.799	0.857	TTGCTCTCACTTGCCTTGGC
MA0065.1	PPARG::RXRA	IL13_1	181	200	+	-75.1573	0.8	0.857	TCCTCTCCTGTTGGCACTGG
MA0065.1	PPARG::RXRA	IL13_1	72	91	-	-75.4944	0.806	0.858	GGTCTCTGCTTTTTCAGGCA
MA0065.1	PPARG::RXRA	IL13_1	114	133	-	-75.5393	0.807	0.858	GTGGCAGCTTTTATAGGCCC
MA0065.1	PPARG::RXRA	IL13_1	151	170	+	-75.7416	0.81	0.859	AGCCACCCAGCCTATGCATC
MA0065.1	PPARG::RXRA	IL13_1	19	38	-	-76.0562	0.815	0.861	TTTACTTTGTGGAAAATCCA
MA0065.1	PPARG::RXRA	IL13_1	117	136	+	-76.0899	0.816	0.861	CCTATAAAAGCTGCCACAAG
MA0065.1	PPARG::RXRA	IL13_1	200	219	-	-76.2697	0.818	0.861	AACAAAAGCGCCATGAGGCC
MA0065.1	PPARG::RXRA	IL13_1	4	23	+	-76.4831	0.822	0.862	TCCTTTATGCGACACTGGAT
MA0065.1	PPARG::RXRA	IL13_1	135	154	+	-76.6966	0.825	0.862	AGACGCCAAGGCCACAAGCC
MA0065.1	PPARG::RXRA	IL13_1	137	156	-	-76.8652	0.828	0.862	GTGGCTTGTGGCCTTGGCGT
MA0065.1	PPARG::RXRA	IL13_1	191	210	+	-76.9326	0.829	0.862	TTGGCACTGGGCCTCATGGC
MA0065.1	PPARG::RXRA	IL13_1	144	163	-	-76.9663	0.83	0.862	AGGCTGGGTGGCTTGTGGCC
MA0065.1	PPARG::RXRA	IL13_1	224	243	+	-77.4607	0.838	0.864	ACGGTCATTGCTCTCACTTG
MA0065.1	PPARG::RXRA	IL13_1	35	54	-	-77.5056	0.839	0.864	CTTTACTCATCTTGATTTTA
MA0065.1	PPARG::RXRA	IL13_1	192	211	-	-77.5056	0.839	0.864	CGCCATGAGGCCCAGTGCCA
MA0065.1	PPARG::RXRA	IL13_1	80	99	-	-77.5281	0.839	0.864	GACACCATGGTCTCTGCTTT
MA0065.1	PPARG::RXRA	IL13_1	158	177	+	-77.7079	0.842	0.864	CAGCCTATGCATCCGCTCCT
MA0065.1	PPARG::RXRA	IL13_1	36	55	-	-77.764	0.843	0.864	TCTTTACTCATCTTGATTTT
MA0065.1	PPARG::RXRA	IL13_1	118	137	+	-77.809	0.844	0.864	CTATAAAAGCTGCCACAAGA
MA0065.1	PPARG::RXRA	IL13_1	226	245	+	-78.1236	0.849	0.864	GGTCATTGCTCTCACTTGCC
MA0065.1	PPARG::RXRA	IL13_1	51	70	-	-78.3258	0.852	0.864	TATCTAGAAACCACATCTTT
MA0065.1	PPARG::RXRA	IL13_1	86	105	+	-78.5281	0.855	0.866	GAGACCATGGTGTCAGGCGT
MA0065.1	PPARG::RXRA	IL13_1	238	257	+	-78.5843	0.856	0.866	CACTTGCCTTGGCGGCTTTG
MA0065.1	PPARG::RXRA	IL13_1	128	147	-	-78.7303	0.859	0.867	GGCCTTGGCGTCTTGTGGCA
MA0065.1	PPARG::RXRA	IL13_1	152	171	+	-78.809	0.86	0.867	GCCACCCAGCCTATGCATCC
MA0065.1	PPARG::RXRA	IL13_1	94	113	+	-78.8539	0.86	0.867	GGTGTCAGGCGTCACCACTT
MA0065.1	PPARG::RXRA	IL13_1	25	44	+	-78.9101	0.861	0.867	TTCCACAAAGTAAAATCAAG
MA0065.1	PPARG::RXRA	IL13_1	109	128	-	-79.0899	0.864	0.869	AGCTTTTATAGGCCCAAGTG
MA0065.1	PPARG::RXRA	IL13_1	152	171	-	-79.573	0.871	0.871	GGATGCATAGGCTGGGTGGC
MA0065.1	PPARG::RXRA	IL13_1	39	58	-	-79.6067	0.871	0.871	ACATCTTTACTCATCTTGAT
MA0065.1	PPARG::RXRA	IL13_1	30	49	+	-79.8652	0.875	0.873	CAAAGTAAAATCAAGATGAG
MA0065.1	PPARG::RXRA	IL13_1	233	252	+	-80.0225	0.877	0.873	GCTCTCACTTGCCTTGGCGG
MA0065.1	PPARG::RXRA	IL13_1	91	110	-	-80.236	0.879	0.874	TGGTGACGCCTGACACCATG
MA0065.1	PPARG::RXRA	IL13_1	14	33	+	-80.4607	0.882	0.874	GACACTGGATTTTCCACAAA
MA0065.1	PPARG::RXRA	IL13_1	214	233	-	-80.5506	0.883	0.874	CAATGACCGTGGTCAACAAA
MA0065.1	PPARG::RXRA	IL13_1	52	71	-	-81.2697	0.892	0.875	CTATCTAGAAACCACATCTT
MA0065.1	PPARG::RXRA	IL13_1	201	220	+	-81.3034	0.892	0.875	GCCTCATGGCGCTTTTGTTG
MA0065.1	PPARG::RXRA	IL13_1	105	124	+	-81.7528	0.897	0.875	TCACCACTTGGGCCTATAAA
MA0065.1	PPARG::RXRA	IL13_1	81	100	-	-81.7865	0.898	0.875	TGACACCATGGTCTCTGCTT
MA0065.1	PPARG::RXRA	IL13_1	22	41	-	-82.0674	0.901	0.875	GATTTTACTTTGTGGAAAAT
MA0065.1	PPARG::RXRA	IL13_1	192	211	+	-82.2697	0.903	0.875	TGGCACTGGGCCTCATGGCG
MA0065.1	PPARG::RXRA	IL13_1	213	232	-	-82.427	0.905	0.875	AATGACCGTGGTCAACAAAA
MA0065.1	PPARG::RXRA	IL13_1	70	89	-	-82.4831	0.906	0.875	TCTCTGCTTTTTCAGGCACT
MA0065.1	PPARG::RXRA	IL13_1	93	112	+	-82.5281	0.906	0.875	TGGTGTCAGGCGTCACCACT
MA0065.1	PPARG::RXRA	IL13_1	174	193	+	-82.5506	0.906	0.875	TCCTCAATCCTCTCCTGTTG
MA0065.1	PPARG::RXRA	IL13_1	172	191	+	-82.6067	0.907	0.875	GCTCCTCAATCCTCTCCTGT
MA0065.1	PPARG::RXRA	IL13_1	219	238	+	-82.6404	0.907	0.875	TGACCACGGTCATTGCTCTC
MA0065.1	PPARG::RXRA	IL13_1	232	251	+	-82.6966	0.908	0.875	TGCTCTCACTTGCCTTGGCG
MA0065.1	PPARG::RXRA	IL13_1	45	64	-	-82.8202	0.91	0.875	GAAACCACATCTTTACTCAT
MA0065.1	PPARG::RXRA	IL13_1	129	148	-	-83.0562	0.912	0.875	TGGCCTTGGCGTCTTGTGGC
MA0065.1	PPARG::RXRA	IL13_1	145	164	+	-83.3708	0.916	0.875	GCCACAAGCCACCCAGCCTA
MA0065.1	PPARG::RXRA	IL13_1	95	114	+	-83.4494	0.917	0.875	GTGTCAGGCGTCACCACTTG
MA0065.1	PPARG::RXRA	IL13_1	7	26	-	-83.4944	0.917	0.875	AAAATCCAGTGTCGCATAAA
MA0065.1	PPARG::RXRA	IL13_1	143	162	+	-83.6966	0.919	0.876	AGGCCACAAGCCACCCAGCC
MA0065.1	PPARG::RXRA	IL13_1	63	82	-	-83.9438	0.922	0.876	TTTTTCAGGCACTATCTAGA
MA0065.1	PPARG::RXRA	IL13_1	34	53	-	-84.0787	0.923	0.876	TTTACTCATCTTGATTTTAC
MA0065.1	PPARG::RXRA	IL13_1	64	83	-	-85.0449	0.932	0.879	CTTTTTCAGGCACTATCTAG
MA0065.1	PPARG::RXRA	IL13_1	241	260	-	-85.236	0.934	0.88	AGGCAAAGCCGCCAAGGCAA
MA0065.1	PPARG::RXRA	IL13_1	18	37	-	-85.6966	0.938	0.881	TTACTTTGTGGAAAATCCAG
MA0065.1	PPARG::RXRA	IL13_1	202	221	-	-85.7865	0.938	0.881	TCAACAAAAGCGCCATGAGG
MA0065.1	PPARG::RXRA	IL13_1	176	195	+	-86.2584	0.942	0.881	CTCAATCCTCTCCTGTTGGC
MA0065.1	PPARG::RXRA	IL13_1	79	98	-	-86.427	0.943	0.882	ACACCATGGTCTCTGCTTTT
MA0065.1	PPARG::RXRA	IL13_1	216	235	+	-86.573	0.944	0.882	TGTTGACCACGGTCATTGCT
MA0065.1	PPARG::RXRA	IL13_1	186	205	-	-87.427	0.95	0.884	GAGGCCCAGTGCCAACAGGA
MA0065.1	PPARG::RXRA	IL13_1	65	84	-	-87.6067	0.951	0.885	GCTTTTTCAGGCACTATCTA
MA0065.1	PPARG::RXRA	IL13_1	137	156	+	-87.7191	0.952	0.885	ACGCCAAGGCCACAAGCCAC
MA0065.1	PPARG::RXRA	IL13_1	225	244	+	-87.7416	0.952	0.885	CGGTCATTGCTCTCACTTGC
MA0065.1	PPARG::RXRA	IL13_1	199	218	+	-89.3371	0.963	0.89	GGGCCTCATGGCGCTTTTGT
MA0065.1	PPARG::RXRA	IL13_1	235	254	-	-89.5843	0.964	0.89	AGCCGCCAAGGCAAGTGAGA
MA0065.1	PPARG::RXRA	IL13_1	99	118	-	-90.3146	0.968	0.891	GGCCCAAGTGGTGACGCCTG
MA0065.1	PPARG::RXRA	IL13_1	28	47	-	-91.1798	0.972	0.891	CATCTTGATTTTACTTTGTG
MA0065.1	PPARG::RXRA	IL13_1	108	127	-	-91.2697	0.972	0.891	GCTTTTATAGGCCCAAGTGG
MA0065.1	PPARG::RXRA	IL13_1	210	229	+	-91.3933	0.973	0.891	CGCTTTTGTTGACCACGGTC
MA0065.1	PPARG::RXRA	IL13_1	183	202	+	-91.4382	0.973	0.891	CTCTCCTGTTGGCACTGGGC
MA0065.1	PPARG::RXRA	IL13_1	166	185	+	-92.7753	0.978	0.891	GCATCCGCTCCTCAATCCTC
MA0065.1	PPARG::RXRA	IL13_1	24	43	+	-92.8427	0.978	0.891	TTTCCACAAAGTAAAATCAA
MA0065.1	PPARG::RXRA	IL13_1	71	90	-	-93.0562	0.979	0.891	GTCTCTGCTTTTTCAGGCAC
MA0065.1	PPARG::RXRA	IL13_1	6	25	-	-93.809	0.982	0.891	AAATCCAGTGTCGCATAAAG
MA0065.1	PPARG::RXRA	IL13_1	136	155	+	-94.0787	0.983	0.891	GACGCCAAGGCCACAAGCCA
MA0065.1	PPARG::RXRA	IL13_1	121	140	-	-94.191	0.983	0.891	GCGTCTTGTGGCAGCTTTTA
MA0065.1	PPARG::RXRA	IL13_1	53	72	+	-94.3034	0.984	0.891	AGATGTGGTTTCTAGATAGT
MA0065.1	PPARG::RXRA	IL13_1	87	106	+	-94.573	0.984	0.891	AGACCATGGTGTCAGGCGTC
MA0065.1	PPARG::RXRA	IL13_1	29	48	-	-94.6517	0.985	0.891	TCATCTTGATTTTACTTTGT
MA0065.1	PPARG::RXRA	IL13_1	106	125	-	-95.0449	0.986	0.891	TTTTATAGGCCCAAGTGGTG
MA0065.1	PPARG::RXRA	IL13_1	129	148	+	-95.2247	0.986	0.891	GCCACAAGACGCCAAGGCCA
MA0065.1	PPARG::RXRA	IL13_1	3	22	+	-95.573	0.987	0.891	TTCCTTTATGCGACACTGGA
MA0065.1	PPARG::RXRA	IL13_1	234	253	+	-95.6517	0.987	0.891	CTCTCACTTGCCTTGGCGGC
MA0065.1	PPARG::RXRA	IL13_1	173	192	+	-95.9663	0.988	0.891	CTCCTCAATCCTCTCCTGTT
MA0065.1	PPARG::RXRA	IL13_1	165	184	+	-95.9775	0.988	0.891	TGCATCCGCTCCTCAATCCT
MA0065.1	PPARG::RXRA	IL13_1	185	204	-	-98.5169	0.993	0.893	AGGCCCAGTGCCAACAGGAG
MA0065.1	PPARG::RXRA	IL13_1	193	212	-	-99.0787	0.993	0.893	GCGCCATGAGGCCCAGTGCC
MA0065.1	PPARG::RXRA	IL13_1	44	63	-	-99.5169	0.994	0.893	AAACCACATCTTTACTCATC
MA0065.1	PPARG::RXRA	IL13_1	107	126	-	-103.865	0.998	0.894	CTTTTATAGGCCCAAGTGGT
MA0065.1	PPARG::RXRA	IL5_1	101	120	+	-17.0674	0.00398	0.606	AGAAAGTGCATAGTACAAGA
MA0065.1	PPARG::RXRA	IL5_1	85	104	-	-17.3483	0.00418	0.606	TTCTTTGCCAAAGGCAAACG
MA0065.1	PPARG::RXRA	IL5_1	78	97	-	-18.7303	0.0053	0.606	CCAAAGGCAAACGCAGAACG
MA0065.1	PPARG::RXRA	IL5_1	224	243	-	-19.4494	0.00603	0.606	TTTAAGATATAAGGCATTGG
MA0065.1	PPARG::RXRA	IL5_1	23	42	+	-20.764	0.00759	0.606	GGCAGCTCCAAGAGCTAGCA
MA0065.1	PPARG::RXRA	IL5_1	79	98	-	-21.4045	0.00842	0.606	GCCAAAGGCAAACGCAGAAC
MA0065.1	PPARG::RXRA	IL5_1	39	58	+	-21.9101	0.00911	0.627	AGCAAACTCAAATGCAGAAG
MA0065.1	PPARG::RXRA	IL5_1	120	139	+	-27.0449	0.0199	0.733	ACTGCGTCCCCAGTCAATTT
MA0065.1	PPARG::RXRA	IL5_1	208	227	+	-27.3371	0.0207	0.733	GTGAAACTAAATGTTTCCAA
MA0065.1	PPARG::RXRA	IL5_1	72	91	-	-29.6966	0.0286	0.733	GCAAACGCAGAACGTTTCAG
MA0065.1	PPARG::RXRA	IL5_1	64	83	-	-29.7416	0.0288	0.733	AGAACGTTTCAGAGCCATGA
MA0065.1	PPARG::RXRA	IL5_1	195	214	+	-29.7416	0.0288	0.733	ATAATGGCATATCGTGAAAC
MA0065.1	PPARG::RXRA	IL5_1	66	85	+	-29.9663	0.0297	0.733	ATGGCTCTGAAACGTTCTGC
MA0065.1	PPARG::RXRA	IL5_1	202	221	+	-30.2921	0.0311	0.733	CATATCGTGAAACTAAATGT
MA0065.1	PPARG::RXRA	IL5_1	150	169	+	-30.7079	0.033	0.733	TTTGAGGAAATGAATAATTT
MA0065.1	PPARG::RXRA	IL5_1	114	133	-	-31.764	0.038	0.745	ACTGGGGACGCAGTCTTGTA
MA0065.1	PPARG::RXRA	IL5_1	123	142	-	-32.4719	0.0414	0.745	AATAAATTGACTGGGGACGC
MA0065.1	PPARG::RXRA	IL5_1	233	252	+	-33.1798	0.045	0.745	TATATCTTAAAAAATAAATT
MA0065.1	PPARG::RXRA	IL5_1	100	119	+	-33.2584	0.0455	0.745	AAGAAAGTGCATAGTACAAG
MA0065.1	PPARG::RXRA	IL5_1	22	41	+	-33.4157	0.0463	0.745	AGGCAGCTCCAAGAGCTAGC
MA0065.1	PPARG::RXRA	IL5_1	74	93	+	-33.4607	0.0466	0.745	GAAACGTTCTGCGTTTGCCT
MA0065.1	PPARG::RXRA	IL5_1	56	75	-	-33.4607	0.0466	0.745	TCAGAGCCATGAGGATGCTT
MA0065.1	PPARG::RXRA	IL5_1	94	113	+	-34.5169	0.0529	0.745	TTGGCAAAGAAAGTGCATAG
MA0065.1	PPARG::RXRA	IL5_1	216	235	+	-34.6404	0.0537	0.745	AAATGTTTCCAATGCCTTAT
MA0065.1	PPARG::RXRA	IL5_1	63	82	-	-35.0674	0.0566	0.745	GAACGTTTCAGAGCCATGAG
MA0065.1	PPARG::RXRA	IL5_1	107	126	+	-35.1011	0.0568	0.745	TGCATAGTACAAGACTGCGT
MA0065.1	PPARG::RXRA	IL5_1	71	90	-	-35.4944	0.0597	0.745	CAAACGCAGAACGTTTCAGA
MA0065.1	PPARG::RXRA	IL5_1	40	59	+	-35.8764	0.0625	0.745	GCAAACTCAAATGCAGAAGC
MA0065.1	PPARG::RXRA	IL5_1	207	226	+	-35.9438	0.0631	0.745	CGTGAAACTAAATGTTTCCA
MA0065.1	PPARG::RXRA	IL5_1	46	65	+	-36.0449	0.0638	0.745	TCAAATGCAGAAGCATCCTC
MA0065.1	PPARG::RXRA	IL5_1	113	132	-	-36.5843	0.068	0.745	CTGGGGACGCAGTCTTGTAC
MA0065.1	PPARG::RXRA	IL5_1	30	49	-	-36.6292	0.0684	0.745	TTGAGTTTGCTAGCTCTTGG
MA0065.1	PPARG::RXRA	IL5_1	108	127	+	-37.236	0.0732	0.745	GCATAGTACAAGACTGCGTC
MA0065.1	PPARG::RXRA	IL5_1	155	174	+	-37.8202	0.0779	0.745	GGAAATGAATAATTTCTAAC
MA0065.1	PPARG::RXRA	IL5_1	131	150	-	-38.0787	0.08	0.745	AGACAGACAATAAATTGACT
MA0065.1	PPARG::RXRA	IL5_1	206	225	-	-38.3596	0.0824	0.745	GGAAACATTTAGTTTCACGA
MA0065.1	PPARG::RXRA	IL5_1	12	31	-	-38.5506	0.084	0.745	GGAGCTGCCTACGTGTATGC
MA0065.1	PPARG::RXRA	IL5_1	199	218	-	-38.5506	0.084	0.745	TTTAGTTTCACGATATGCCA
MA0065.1	PPARG::RXRA	IL5_1	32	51	+	-38.7191	0.0855	0.745	AAGAGCTAGCAAACTCAAAT
MA0065.1	PPARG::RXRA	IL5_1	142	161	-	-39.2135	0.09	0.745	CATTTCCTCAAAGACAGACA
MA0065.1	PPARG::RXRA	IL5_1	102	121	+	-40.2135	0.1	0.745	GAAAGTGCATAGTACAAGAC
MA0065.1	PPARG::RXRA	IL5_1	47	66	+	-40.3034	0.101	0.745	CAAATGCAGAAGCATCCTCA
MA0065.1	PPARG::RXRA	IL5_1	209	228	+	-40.3708	0.102	0.745	TGAAACTAAATGTTTCCAAT
MA0065.1	PPARG::RXRA	IL5_1	218	237	-	-40.618	0.105	0.745	ATATAAGGCATTGGAAACAT
MA0065.1	PPARG::RXRA	IL5_1	33	52	+	-40.6629	0.105	0.745	AGAGCTAGCAAACTCAAATG
MA0065.1	PPARG::RXRA	IL5_1	119	138	+	-41.1573	0.111	0.745	GACTGCGTCCCCAGTCAATT
MA0065.1	PPARG::RXRA	IL5_1	45	64	+	-41.5056	0.115	0.745	CTCAAATGCAGAAGCATCCT
MA0065.1	PPARG::RXRA	IL5_1	84	103	-	-41.8539	0.119	0.745	TCTTTGCCAAAGGCAAACGC
MA0065.1	PPARG::RXRA	IL5_1	57	76	-	-42.0112	0.121	0.745	TTCAGAGCCATGAGGATGCT
MA0065.1	PPARG::RXRA	IL5_1	217	236	-	-42.1461	0.123	0.745	TATAAGGCATTGGAAACATT
MA0065.1	PPARG::RXRA	IL5_1	131	150	+	-42.4157	0.126	0.745	AGTCAATTTATTGTCTGTCT
MA0065.1	PPARG::RXRA	IL5_1	135	154	-	-42.4382	0.126	0.745	TCAAAGACAGACAATAAATT
MA0065.1	PPARG::RXRA	IL5_1	127	146	+	-42.4607	0.126	0.745	CCCCAGTCAATTTATTGTCT
MA0065.1	PPARG::RXRA	IL5_1	15	34	+	-42.6404	0.129	0.745	TACACGTAGGCAGCTCCAAG
MA0065.1	PPARG::RXRA	IL5_1	154	173	+	-42.6404	0.129	0.745	AGGAAATGAATAATTTCTAA
MA0065.1	PPARG::RXRA	IL5_1	160	179	-	-42.8876	0.131	0.745	TGATTGTTAGAAATTATTCA
MA0065.1	PPARG::RXRA	IL5_1	24	43	+	-42.8989	0.132	0.745	GCAGCTCCAAGAGCTAGCAA
MA0065.1	PPARG::RXRA	IL5_1	238	257	+	-43.2135	0.135	0.745	CTTAAAAAATAAATTTACTT
MA0065.1	PPARG::RXRA	IL5_1	175	194	+	-43.3258	0.137	0.745	AATCAGATAGAGAATGCCTA
MA0065.1	PPARG::RXRA	IL5_1	239	258	+	-43.382	0.137	0.745	TTAAAAAATAAATTTACTTT
MA0065.1	PPARG::RXRA	IL5_1	211	230	-	-43.5056	0.139	0.745	GCATTGGAAACATTTAGTTT
MA0065.1	PPARG::RXRA	IL5_1	178	197	+	-43.6404	0.141	0.745	CAGATAGAGAATGCCTAATA
MA0065.1	PPARG::RXRA	IL5_1	93	112	+	-43.7865	0.143	0.745	TTTGGCAAAGAAAGTGCATA
MA0065.1	PPARG::RXRA	IL5_1	237	256	-	-44.0337	0.146	0.745	AGTAAATTTATTTTTTAAGA
MA0065.1	PPARG::RXRA	IL5_1	113	132	+	-44.1798	0.148	0.745	GTACAAGACTGCGTCCCCAG
MA0065.1	PPARG::RXRA	IL5_1	161	180	-	-44.3258	0.15	0.745	CTGATTGTTAGAAATTATTC
MA0065.1	PPARG::RXRA	IL5_1	109	128	+	-44.573	0.153	0.745	CATAGTACAAGACTGCGTCC
MA0065.1	PPARG::RXRA	IL5_1	223	242	+	-44.5843	0.153	0.745	TCCAATGCCTTATATCTTAA
MA0065.1	PPARG::RXRA	IL5_1	184	203	+	-44.6517	0.154	0.745	GAGAATGCCTAATAATGGCA
MA0065.1	PPARG::RXRA	IL5_1	189	208	-	-44.7079	0.155	0.745	CGATATGCCATTATTAGGCA
MA0065.1	PPARG::RXRA	IL5_1	136	155	-	-44.809	0.156	0.745	CTCAAAGACAGACAATAAAT
MA0065.1	PPARG::RXRA	IL5_1	121	140	-	-44.9326	0.158	0.745	TAAATTGACTGGGGACGCAG
MA0065.1	PPARG::RXRA	IL5_1	162	181	+	-44.9663	0.159	0.745	AATAATTTCTAACAATCAGA
MA0065.1	PPARG::RXRA	IL5_1	8	27	+	-45.0899	0.16	0.745	GATGGCATACACGTAGGCAG
MA0065.1	PPARG::RXRA	IL5_1	67	86	+	-45.2809	0.163	0.745	TGGCTCTGAAACGTTCTGCG
MA0065.1	PPARG::RXRA	IL5_1	177	196	+	-45.4944	0.166	0.745	TCAGATAGAGAATGCCTAAT
MA0065.1	PPARG::RXRA	IL5_1	90	109	+	-45.6517	0.169	0.745	GCCTTTGGCAAAGAAAGTGC
MA0065.1	PPARG::RXRA	IL5_1	212	231	-	-45.7079	0.17	0.745	GGCATTGGAAACATTTAGTT
MA0065.1	PPARG::RXRA	IL5_1	70	89	-	-45.7416	0.17	0.745	AAACGCAGAACGTTTCAGAG
MA0065.1	PPARG::RXRA	IL5_1	86	105	-	-45.7978	0.171	0.745	TTTCTTTGCCAAAGGCAAAC
MA0065.1	PPARG::RXRA	IL5_1	130	149	-	-45.8202	0.171	0.745	GACAGACAATAAATTGACTG
MA0065.1	PPARG::RXRA	IL5_1	57	76	+	-45.8315	0.172	0.745	AGCATCCTCATGGCTCTGAA
MA0065.1	PPARG::RXRA	IL5_1	167	186	-	-45.8539	0.172	0.745	CTCTATCTGATTGTTAGAAA
MA0065.1	PPARG::RXRA	IL5_1	31	50	-	-45.9101	0.173	0.745	TTTGAGTTTGCTAGCTCTTG
MA0065.1	PPARG::RXRA	IL5_1	226	245	+	-46	0.174	0.745	AATGCCTTATATCTTAAAAA
MA0065.1	PPARG::RXRA	IL5_1	31	50	+	-46.1011	0.176	0.745	CAAGAGCTAGCAAACTCAAA
MA0065.1	PPARG::RXRA	IL5_1	187	206	+	-46.1348	0.176	0.745	AATGCCTAATAATGGCATAT
MA0065.1	PPARG::RXRA	IL5_1	217	236	+	-46.4382	0.181	0.745	AATGTTTCCAATGCCTTATA
MA0065.1	PPARG::RXRA	IL5_1	231	250	-	-46.6966	0.186	0.745	TTTATTTTTTAAGATATAAG
MA0065.1	PPARG::RXRA	IL5_1	222	241	-	-46.7079	0.186	0.745	TAAGATATAAGGCATTGGAA
MA0065.1	PPARG::RXRA	IL5_1	7	26	+	-46.7978	0.187	0.745	GGATGGCATACACGTAGGCA
MA0065.1	PPARG::RXRA	IL5_1	149	168	+	-46.8764	0.189	0.745	CTTTGAGGAAATGAATAATT
MA0065.1	PPARG::RXRA	IL5_1	65	84	-	-46.9551	0.19	0.745	CAGAACGTTTCAGAGCCATG
MA0065.1	PPARG::RXRA	IL5_1	213	232	-	-46.9551	0.19	0.745	AGGCATTGGAAACATTTAGT
MA0065.1	PPARG::RXRA	IL5_1	200	219	-	-47	0.191	0.745	ATTTAGTTTCACGATATGCC
MA0065.1	PPARG::RXRA	IL5_1	52	71	-	-47.0674	0.192	0.745	AGCCATGAGGATGCTTCTGC
MA0065.1	PPARG::RXRA	IL5_1	58	77	-	-47.0899	0.192	0.745	TTTCAGAGCCATGAGGATGC
MA0065.1	PPARG::RXRA	IL5_1	50	69	+	-47.2135	0.194	0.746	ATGCAGAAGCATCCTCATGG
MA0065.1	PPARG::RXRA	IL5_1	163	182	+	-47.4719	0.198	0.75	ATAATTTCTAACAATCAGAT
MA0065.1	PPARG::RXRA	IL5_1	236	255	-	-47.5506	0.2	0.752	GTAAATTTATTTTTTAAGAT
MA0065.1	PPARG::RXRA	IL5_1	118	137	-	-47.618	0.201	0.755	ATTGACTGGGGACGCAGTCT
MA0065.1	PPARG::RXRA	IL5_1	185	204	-	-47.7978	0.204	0.76	ATGCCATTATTAGGCATTCT
MA0065.1	PPARG::RXRA	IL5_1	176	195	+	-47.7978	0.204	0.76	ATCAGATAGAGAATGCCTAA
MA0065.1	PPARG::RXRA	IL5_1	73	92	+	-48.0112	0.207	0.762	TGAAACGTTCTGCGTTTGCC
MA0065.1	PPARG::RXRA	IL5_1	37	56	-	-48.2809	0.212	0.762	TCTGCATTTGAGTTTGCTAG
MA0065.1	PPARG::RXRA	IL5_1	16	35	+	-48.5169	0.216	0.762	ACACGTAGGCAGCTCCAAGA
MA0065.1	PPARG::RXRA	IL5_1	5	24	+	-48.6854	0.218	0.762	GGGGATGGCATACACGTAGG
MA0065.1	PPARG::RXRA	IL5_1	225	244	-	-49	0.224	0.762	TTTTAAGATATAAGGCATTG
MA0065.1	PPARG::RXRA	IL5_1	3	22	+	-49.0225	0.224	0.762	GTGGGGATGGCATACACGTA
MA0065.1	PPARG::RXRA	IL5_1	48	67	-	-49.1236	0.226	0.762	ATGAGGATGCTTCTGCATTT
MA0065.1	PPARG::RXRA	IL5_1	240	259	+	-49.6067	0.234	0.762	TAAAAAATAAATTTACTTTT
MA0065.1	PPARG::RXRA	IL5_1	194	213	+	-49.6629	0.235	0.762	AATAATGGCATATCGTGAAA
MA0065.1	PPARG::RXRA	IL5_1	14	33	+	-49.7079	0.236	0.762	ATACACGTAGGCAGCTCCAA
MA0065.1	PPARG::RXRA	IL5_1	172	191	+	-49.9888	0.241	0.763	AACAATCAGATAGAGAATGC
MA0065.1	PPARG::RXRA	IL5_1	44	63	+	-50.0787	0.243	0.766	ACTCAAATGCAGAAGCATCC
MA0065.1	PPARG::RXRA	IL5_1	4	23	-	-50.2584	0.246	0.768	CTACGTGTATGCCATCCCCA
MA0065.1	PPARG::RXRA	IL5_1	84	103	+	-50.3258	0.247	0.768	GCGTTTGCCTTTGGCAAAGA
MA0065.1	PPARG::RXRA	IL5_1	95	114	+	-50.382	0.249	0.768	TGGCAAAGAAAGTGCATAGT
MA0065.1	PPARG::RXRA	IL5_1	6	25	-	-50.427	0.249	0.768	GCCTACGTGTATGCCATCCC
MA0065.1	PPARG::RXRA	IL5_1	103	122	-	-50.4607	0.25	0.768	AGTCTTGTACTATGCACTTT
MA0065.1	PPARG::RXRA	IL5_1	13	32	-	-50.5618	0.252	0.768	TGGAGCTGCCTACGTGTATG
MA0065.1	PPARG::RXRA	IL5_1	129	148	-	-50.7528	0.256	0.768	ACAGACAATAAATTGACTGG
MA0065.1	PPARG::RXRA	IL5_1	185	204	+	-50.7753	0.256	0.768	AGAATGCCTAATAATGGCAT
MA0065.1	PPARG::RXRA	IL5_1	179	198	+	-50.7978	0.257	0.768	AGATAGAGAATGCCTAATAA
MA0065.1	PPARG::RXRA	IL5_1	137	156	+	-50.8427	0.258	0.768	TTTATTGTCTGTCTTTGAGG
MA0065.1	PPARG::RXRA	IL5_1	153	172	+	-50.8427	0.258	0.768	GAGGAAATGAATAATTTCTA
MA0065.1	PPARG::RXRA	IL5_1	77	96	-	-51.0449	0.262	0.772	CAAAGGCAAACGCAGAACGT
MA0065.1	PPARG::RXRA	IL5_1	196	215	-	-51.2921	0.267	0.779	AGTTTCACGATATGCCATTA
MA0065.1	PPARG::RXRA	IL5_1	122	141	-	-51.5955	0.273	0.779	ATAAATTGACTGGGGACGCA
MA0065.1	PPARG::RXRA	IL5_1	108	127	-	-51.6067	0.273	0.779	GACGCAGTCTTGTACTATGC
MA0065.1	PPARG::RXRA	IL5_1	56	75	+	-51.7303	0.276	0.78	AAGCATCCTCATGGCTCTGA
MA0065.1	PPARG::RXRA	IL5_1	171	190	+	-51.7528	0.276	0.78	TAACAATCAGATAGAGAATG
MA0065.1	PPARG::RXRA	IL5_1	156	175	+	-51.9101	0.28	0.781	GAAATGAATAATTTCTAACA
MA0065.1	PPARG::RXRA	IL5_1	92	111	-	-51.9663	0.281	0.783	ATGCACTTTCTTTGCCAAAG
MA0065.1	PPARG::RXRA	IL5_1	2	21	+	-52.0337	0.282	0.785	TGTGGGGATGGCATACACGT
MA0065.1	PPARG::RXRA	IL5_1	22	41	-	-52.1461	0.285	0.785	GCTAGCTCTTGGAGCTGCCT
MA0065.1	PPARG::RXRA	IL5_1	229	248	-	-52.1798	0.285	0.785	TATTTTTTAAGATATAAGGC
MA0065.1	PPARG::RXRA	IL5_1	232	251	+	-52.4494	0.291	0.785	TTATATCTTAAAAAATAAAT
MA0065.1	PPARG::RXRA	IL5_1	91	110	-	-52.5169	0.292	0.785	TGCACTTTCTTTGCCAAAGG
MA0065.1	PPARG::RXRA	IL5_1	134	153	-	-52.5281	0.293	0.785	CAAAGACAGACAATAAATTG
MA0065.1	PPARG::RXRA	IL5_1	223	242	-	-52.6742	0.296	0.786	TTAAGATATAAGGCATTGGA
MA0065.1	PPARG::RXRA	IL5_1	38	57	-	-53.0787	0.304	0.789	TTCTGCATTTGAGTTTGCTA
MA0065.1	PPARG::RXRA	IL5_1	152	171	-	-53.1124	0.305	0.789	AGAAATTATTCATTTCCTCA
MA0065.1	PPARG::RXRA	IL5_1	225	244	+	-53.1348	0.305	0.789	CAATGCCTTATATCTTAAAA
MA0065.1	PPARG::RXRA	IL5_1	28	47	+	-53.2247	0.307	0.789	CTCCAAGAGCTAGCAAACTC
MA0065.1	PPARG::RXRA	IL5_1	230	249	-	-53.236	0.307	0.789	TTATTTTTTAAGATATAAGG
MA0065.1	PPARG::RXRA	IL5_1	197	216	+	-53.2809	0.308	0.789	AATGGCATATCGTGAAACTA
MA0065.1	PPARG::RXRA	IL5_1	51	70	-	-53.3146	0.309	0.789	GCCATGAGGATGCTTCTGCA
MA0065.1	PPARG::RXRA	IL5_1	29	48	+	-53.3371	0.309	0.789	TCCAAGAGCTAGCAAACTCA
MA0065.1	PPARG::RXRA	IL5_1	6	25	+	-53.5618	0.314	0.789	GGGATGGCATACACGTAGGC
MA0065.1	PPARG::RXRA	IL5_1	207	226	-	-53.5618	0.314	0.789	TGGAAACATTTAGTTTCACG
MA0065.1	PPARG::RXRA	IL5_1	11	30	+	-53.573	0.314	0.789	GGCATACACGTAGGCAGCTC
MA0065.1	PPARG::RXRA	IL5_1	96	115	+	-53.6067	0.315	0.789	GGCAAAGAAAGTGCATAGTA
MA0065.1	PPARG::RXRA	IL5_1	115	134	-	-53.6742	0.316	0.789	GACTGGGGACGCAGTCTTGT
MA0065.1	PPARG::RXRA	IL5_1	241	260	-	-53.7528	0.318	0.79	TAAAAGTAAATTTATTTTTT
MA0065.1	PPARG::RXRA	IL5_1	126	145	+	-53.8315	0.319	0.791	TCCCCAGTCAATTTATTGTC
MA0065.1	PPARG::RXRA	IL5_1	215	234	+	-53.9551	0.322	0.792	TAAATGTTTCCAATGCCTTA
MA0065.1	PPARG::RXRA	IL5_1	20	39	-	-53.9888	0.322	0.792	TAGCTCTTGGAGCTGCCTAC
MA0065.1	PPARG::RXRA	IL5_1	143	162	+	-54.0562	0.324	0.792	GTCTGTCTTTGAGGAAATGA
MA0065.1	PPARG::RXRA	IL5_1	23	42	-	-54.0787	0.324	0.792	TGCTAGCTCTTGGAGCTGCC
MA0065.1	PPARG::RXRA	IL5_1	1	20	+	-54.191	0.326	0.792	CTGTGGGGATGGCATACACG
MA0065.1	PPARG::RXRA	IL5_1	127	146	-	-54.2921	0.329	0.792	AGACAATAAATTGACTGGGG
MA0065.1	PPARG::RXRA	IL5_1	153	172	-	-54.3371	0.329	0.792	TAGAAATTATTCATTTCCTC
MA0065.1	PPARG::RXRA	IL5_1	91	110	+	-54.427	0.331	0.793	CCTTTGGCAAAGAAAGTGCA
MA0065.1	PPARG::RXRA	IL5_1	64	83	+	-54.5393	0.334	0.793	TCATGGCTCTGAAACGTTCT
MA0065.1	PPARG::RXRA	IL5_1	81	100	+	-54.6067	0.335	0.794	TCTGCGTTTGCCTTTGGCAA
MA0065.1	PPARG::RXRA	IL5_1	105	124	-	-54.6966	0.337	0.794	GCAGTCTTGTACTATGCACT
MA0065.1	PPARG::RXRA	IL5_1	189	208	+	-54.7191	0.337	0.794	TGCCTAATAATGGCATATCG
MA0065.1	PPARG::RXRA	IL5_1	44	63	-	-54.7528	0.338	0.794	GGATGCTTCTGCATTTGAGT
MA0065.1	PPARG::RXRA	IL5_1	38	57	+	-54.8989	0.341	0.794	TAGCAAACTCAAATGCAGAA
MA0065.1	PPARG::RXRA	IL5_1	148	167	+	-54.9213	0.342	0.794	TCTTTGAGGAAATGAATAAT
MA0065.1	PPARG::RXRA	IL5_1	234	253	+	-54.9213	0.342	0.794	ATATCTTAAAAAATAAATTT
MA0065.1	PPARG::RXRA	IL5_1	97	116	+	-55.1348	0.346	0.794	GCAAAGAAAGTGCATAGTAC
MA0065.1	PPARG::RXRA	IL5_1	1	20	-	-55.1573	0.347	0.794	CGTGTATGCCATCCCCACAG
MA0065.1	PPARG::RXRA	IL5_1	159	178	-	-55.1685	0.347	0.794	GATTGTTAGAAATTATTCAT
MA0065.1	PPARG::RXRA	IL5_1	55	74	-	-55.1798	0.347	0.794	CAGAGCCATGAGGATGCTTC
MA0065.1	PPARG::RXRA	IL5_1	128	147	-	-55.3146	0.35	0.794	CAGACAATAAATTGACTGGG
MA0065.1	PPARG::RXRA	IL5_1	196	215	+	-55.6854	0.359	0.794	TAATGGCATATCGTGAAACT
MA0065.1	PPARG::RXRA	IL5_1	168	187	-	-55.9551	0.365	0.794	TCTCTATCTGATTGTTAGAA
MA0065.1	PPARG::RXRA	IL5_1	34	53	+	-56.0787	0.368	0.794	GAGCTAGCAAACTCAAATGC
MA0065.1	PPARG::RXRA	IL5_1	36	55	-	-56.3596	0.374	0.794	CTGCATTTGAGTTTGCTAGC
MA0065.1	PPARG::RXRA	IL5_1	11	30	-	-56.3708	0.375	0.794	GAGCTGCCTACGTGTATGCC
MA0065.1	PPARG::RXRA	IL5_1	170	189	+	-56.3708	0.375	0.794	CTAACAATCAGATAGAGAAT
MA0065.1	PPARG::RXRA	IL5_1	192	211	+	-56.6404	0.381	0.794	CTAATAATGGCATATCGTGA
MA0065.1	PPARG::RXRA	IL5_1	55	74	+	-57.1798	0.394	0.794	GAAGCATCCTCATGGCTCTG
MA0065.1	PPARG::RXRA	IL5_1	157	176	+	-57.3933	0.399	0.794	AAATGAATAATTTCTAACAA
MA0065.1	PPARG::RXRA	IL5_1	157	176	-	-57.6067	0.405	0.794	TTGTTAGAAATTATTCATTT
MA0065.1	PPARG::RXRA	IL5_1	232	251	-	-57.6854	0.406	0.794	ATTTATTTTTTAAGATATAA
MA0065.1	PPARG::RXRA	IL5_1	179	198	-	-57.9888	0.414	0.794	TTATTAGGCATTCTCTATCT
MA0065.1	PPARG::RXRA	IL5_1	112	131	-	-58.0112	0.414	0.794	TGGGGACGCAGTCTTGTACT
MA0065.1	PPARG::RXRA	IL5_1	12	31	+	-58.3708	0.423	0.794	GCATACACGTAGGCAGCTCC
MA0065.1	PPARG::RXRA	IL5_1	17	36	+	-58.3708	0.423	0.794	CACGTAGGCAGCTCCAAGAG
MA0065.1	PPARG::RXRA	IL5_1	21	40	-	-58.5843	0.427	0.794	CTAGCTCTTGGAGCTGCCTA
MA0065.1	PPARG::RXRA	IL5_1	89	108	+	-58.5843	0.427	0.794	TGCCTTTGGCAAAGAAAGTG
MA0065.1	PPARG::RXRA	IL5_1	98	117	-	-58.5955	0.428	0.794	TGTACTATGCACTTTCTTTG
MA0065.1	PPARG::RXRA	IL5_1	111	130	-	-58.7865	0.432	0.794	GGGGACGCAGTCTTGTACTA
MA0065.1	PPARG::RXRA	IL5_1	198	217	-	-58.7865	0.432	0.794	TTAGTTTCACGATATGCCAT
MA0065.1	PPARG::RXRA	IL5_1	114	133	+	-58.8764	0.434	0.794	TACAAGACTGCGTCCCCAGT
MA0065.1	PPARG::RXRA	IL5_1	174	193	-	-58.9101	0.435	0.794	AGGCATTCTCTATCTGATTG
MA0065.1	PPARG::RXRA	IL5_1	54	73	-	-58.9326	0.435	0.794	AGAGCCATGAGGATGCTTCT
MA0065.1	PPARG::RXRA	IL5_1	182	201	+	-59.0225	0.437	0.794	TAGAGAATGCCTAATAATGG
MA0065.1	PPARG::RXRA	IL5_1	141	160	-	-59.1236	0.44	0.794	ATTTCCTCAAAGACAGACAA
MA0065.1	PPARG::RXRA	IL5_1	43	62	-	-59.1573	0.441	0.794	GATGCTTCTGCATTTGAGTT
MA0065.1	PPARG::RXRA	IL5_1	186	205	+	-59.2809	0.443	0.794	GAATGCCTAATAATGGCATA
MA0065.1	PPARG::RXRA	IL5_1	116	135	-	-59.3034	0.444	0.794	TGACTGGGGACGCAGTCTTG
MA0065.1	PPARG::RXRA	IL5_1	92	111	+	-59.4382	0.447	0.794	CTTTGGCAAAGAAAGTGCAT
MA0065.1	PPARG::RXRA	IL5_1	190	209	-	-59.5506	0.449	0.794	ACGATATGCCATTATTAGGC
MA0065.1	PPARG::RXRA	IL5_1	115	134	+	-59.6067	0.451	0.794	ACAAGACTGCGTCCCCAGTC
MA0065.1	PPARG::RXRA	IL5_1	29	48	-	-59.7978	0.455	0.797	TGAGTTTGCTAGCTCTTGGA
MA0065.1	PPARG::RXRA	IL5_1	142	161	+	-59.9551	0.459	0.801	TGTCTGTCTTTGAGGAAATG
MA0065.1	PPARG::RXRA	IL5_1	186	205	-	-59.9663	0.459	0.801	TATGCCATTATTAGGCATTC
MA0065.1	PPARG::RXRA	IL5_1	75	94	+	-60.2584	0.466	0.805	AAACGTTCTGCGTTTGCCTT
MA0065.1	PPARG::RXRA	IL5_1	214	233	+	-60.4045	0.469	0.806	CTAAATGTTTCCAATGCCTT
MA0065.1	PPARG::RXRA	IL5_1	132	151	+	-60.4831	0.471	0.806	GTCAATTTATTGTCTGTCTT
MA0065.1	PPARG::RXRA	IL5_1	164	183	+	-60.6517	0.475	0.808	TAATTTCTAACAATCAGATA
MA0065.1	PPARG::RXRA	IL5_1	4	23	+	-60.6742	0.476	0.808	TGGGGATGGCATACACGTAG
MA0065.1	PPARG::RXRA	IL5_1	193	212	-	-60.7303	0.477	0.809	TTCACGATATGCCATTATTA
MA0065.1	PPARG::RXRA	IL5_1	138	157	-	-60.7865	0.478	0.809	TCCTCAAAGACAGACAATAA
MA0065.1	PPARG::RXRA	IL5_1	49	68	-	-60.7978	0.479	0.809	CATGAGGATGCTTCTGCATT
MA0065.1	PPARG::RXRA	IL5_1	188	207	-	-60.8202	0.479	0.809	GATATGCCATTATTAGGCAT
MA0065.1	PPARG::RXRA	IL5_1	95	114	-	-61	0.484	0.813	ACTATGCACTTTCTTTGCCA
MA0065.1	PPARG::RXRA	IL5_1	47	66	-	-61.0112	0.484	0.813	TGAGGATGCTTCTGCATTTG
MA0065.1	PPARG::RXRA	IL5_1	14	33	-	-61.2022	0.489	0.814	TTGGAGCTGCCTACGTGTAT
MA0065.1	PPARG::RXRA	IL5_1	80	99	-	-61.2247	0.489	0.814	TGCCAAAGGCAAACGCAGAA
MA0065.1	PPARG::RXRA	IL5_1	163	182	-	-61.3034	0.491	0.814	ATCTGATTGTTAGAAATTAT
MA0065.1	PPARG::RXRA	IL5_1	175	194	-	-61.3596	0.493	0.814	TAGGCATTCTCTATCTGATT
MA0065.1	PPARG::RXRA	IL5_1	214	233	-	-61.4382	0.495	0.815	AAGGCATTGGAAACATTTAG
MA0065.1	PPARG::RXRA	IL5_1	208	227	-	-61.573	0.498	0.817	TTGGAAACATTTAGTTTCAC
MA0065.1	PPARG::RXRA	IL5_1	200	219	+	-61.5843	0.498	0.817	GGCATATCGTGAAACTAAAT
MA0065.1	PPARG::RXRA	IL5_1	144	163	+	-61.6067	0.499	0.818	TCTGTCTTTGAGGAAATGAA
MA0065.1	PPARG::RXRA	IL5_1	143	162	-	-61.7865	0.504	0.819	TCATTTCCTCAAAGACAGAC
MA0065.1	PPARG::RXRA	IL5_1	2	21	-	-61.9101	0.507	0.821	ACGTGTATGCCATCCCCACA
MA0065.1	PPARG::RXRA	IL5_1	147	166	+	-61.9213	0.507	0.821	GTCTTTGAGGAAATGAATAA
MA0065.1	PPARG::RXRA	IL5_1	21	40	+	-62.0899	0.511	0.824	TAGGCAGCTCCAAGAGCTAG
MA0065.1	PPARG::RXRA	IL5_1	154	173	-	-62.1798	0.514	0.824	TTAGAAATTATTCATTTCCT
MA0065.1	PPARG::RXRA	IL5_1	149	168	-	-62.2022	0.514	0.824	AATTATTCATTTCCTCAAAG
MA0065.1	PPARG::RXRA	IL5_1	201	220	-	-62.2022	0.514	0.824	CATTTAGTTTCACGATATGC
MA0065.1	PPARG::RXRA	IL5_1	205	224	-	-62.2921	0.517	0.824	GAAACATTTAGTTTCACGAT
MA0065.1	PPARG::RXRA	IL5_1	65	84	+	-62.3371	0.518	0.824	CATGGCTCTGAAACGTTCTG
MA0065.1	PPARG::RXRA	IL5_1	145	164	-	-62.427	0.52	0.825	ATTCATTTCCTCAAAGACAG
MA0065.1	PPARG::RXRA	IL5_1	112	131	+	-62.5281	0.523	0.825	AGTACAAGACTGCGTCCCCA
MA0065.1	PPARG::RXRA	IL5_1	63	82	+	-62.573	0.524	0.825	CTCATGGCTCTGAAACGTTC
MA0065.1	PPARG::RXRA	IL5_1	178	197	-	-62.573	0.524	0.825	TATTAGGCATTCTCTATCTG
MA0065.1	PPARG::RXRA	IL5_1	30	49	+	-62.6966	0.527	0.826	CCAAGAGCTAGCAAACTCAA
MA0065.1	PPARG::RXRA	IL5_1	54	73	+	-62.6966	0.527	0.826	AGAAGCATCCTCATGGCTCT
MA0065.1	PPARG::RXRA	IL5_1	188	207	+	-62.809	0.53	0.827	ATGCCTAATAATGGCATATC
MA0065.1	PPARG::RXRA	IL5_1	183	202	-	-62.9101	0.532	0.828	GCCATTATTAGGCATTCTCT
MA0065.1	PPARG::RXRA	IL5_1	110	129	-	-62.9551	0.533	0.828	GGGACGCAGTCTTGTACTAT
MA0065.1	PPARG::RXRA	IL5_1	80	99	+	-63.0112	0.535	0.828	TTCTGCGTTTGCCTTTGGCA
MA0065.1	PPARG::RXRA	IL5_1	183	202	+	-63.0449	0.536	0.828	AGAGAATGCCTAATAATGGC
MA0065.1	PPARG::RXRA	IL5_1	141	160	+	-63.1011	0.537	0.828	TTGTCTGTCTTTGAGGAAAT
MA0065.1	PPARG::RXRA	IL5_1	106	125	-	-63.1461	0.538	0.828	CGCAGTCTTGTACTATGCAC
MA0065.1	PPARG::RXRA	IL5_1	230	249	+	-63.1461	0.538	0.828	CCTTATATCTTAAAAAATAA
MA0065.1	PPARG::RXRA	IL5_1	158	177	-	-63.3034	0.542	0.829	ATTGTTAGAAATTATTCATT
MA0065.1	PPARG::RXRA	IL5_1	10	29	+	-63.4157	0.545	0.829	TGGCATACACGTAGGCAGCT
MA0065.1	PPARG::RXRA	IL5_1	168	187	+	-63.4157	0.545	0.829	TTCTAACAATCAGATAGAGA
MA0065.1	PPARG::RXRA	IL5_1	68	87	+	-63.5506	0.548	0.829	GGCTCTGAAACGTTCTGCGT
MA0065.1	PPARG::RXRA	IL5_1	83	102	+	-63.5506	0.548	0.829	TGCGTTTGCCTTTGGCAAAG
MA0065.1	PPARG::RXRA	IL5_1	191	210	-	-63.573	0.548	0.829	CACGATATGCCATTATTAGG
MA0065.1	PPARG::RXRA	IL5_1	151	170	+	-63.9888	0.558	0.829	TTGAGGAAATGAATAATTTC
MA0065.1	PPARG::RXRA	IL5_1	102	121	-	-64.2022	0.563	0.829	GTCTTGTACTATGCACTTTC
MA0065.1	PPARG::RXRA	IL5_1	181	200	-	-64.2247	0.564	0.829	CATTATTAGGCATTCTCTAT
MA0065.1	PPARG::RXRA	IL5_1	216	235	-	-64.4382	0.568	0.829	ATAAGGCATTGGAAACATTT
MA0065.1	PPARG::RXRA	IL5_1	62	81	+	-64.4494	0.569	0.829	CCTCATGGCTCTGAAACGTT
MA0065.1	PPARG::RXRA	IL5_1	18	37	-	-64.5281	0.57	0.829	GCTCTTGGAGCTGCCTACGT
MA0065.1	PPARG::RXRA	IL5_1	62	81	-	-64.5843	0.572	0.829	AACGTTTCAGAGCCATGAGG
MA0065.1	PPARG::RXRA	IL5_1	218	237	+	-64.5955	0.572	0.829	ATGTTTCCAATGCCTTATAT
MA0065.1	PPARG::RXRA	IL5_1	201	220	+	-64.6067	0.572	0.829	GCATATCGTGAAACTAAATG
MA0065.1	PPARG::RXRA	IL5_1	174	193	+	-64.6742	0.574	0.829	CAATCAGATAGAGAATGCCT
MA0065.1	PPARG::RXRA	IL5_1	75	94	-	-64.6966	0.574	0.829	AAGGCAAACGCAGAACGTTT
MA0065.1	PPARG::RXRA	IL5_1	5	24	-	-64.764	0.576	0.829	CCTACGTGTATGCCATCCCC
MA0065.1	PPARG::RXRA	IL5_1	51	70	+	-64.9438	0.58	0.829	TGCAGAAGCATCCTCATGGC
MA0065.1	PPARG::RXRA	IL5_1	224	243	+	-64.9438	0.58	0.829	CCAATGCCTTATATCTTAAA
MA0065.1	PPARG::RXRA	IL5_1	116	135	+	-65.1236	0.584	0.831	CAAGACTGCGTCCCCAGTCA
MA0065.1	PPARG::RXRA	IL5_1	169	188	+	-65.236	0.587	0.833	TCTAACAATCAGATAGAGAA
MA0065.1	PPARG::RXRA	IL5_1	106	125	+	-65.3371	0.589	0.834	GTGCATAGTACAAGACTGCG
MA0065.1	PPARG::RXRA	IL5_1	52	71	+	-65.4831	0.592	0.834	GCAGAAGCATCCTCATGGCT
MA0065.1	PPARG::RXRA	IL5_1	16	35	-	-65.5281	0.593	0.834	TCTTGGAGCTGCCTACGTGT
MA0065.1	PPARG::RXRA	IL5_1	9	28	-	-65.6517	0.596	0.834	GCTGCCTACGTGTATGCCAT
MA0065.1	PPARG::RXRA	IL5_1	167	186	+	-65.6629	0.596	0.834	TTTCTAACAATCAGATAGAG
MA0065.1	PPARG::RXRA	IL5_1	18	37	+	-65.6854	0.597	0.834	ACGTAGGCAGCTCCAAGAGC
MA0065.1	PPARG::RXRA	IL5_1	27	46	-	-65.7753	0.599	0.834	AGTTTGCTAGCTCTTGGAGC
MA0065.1	PPARG::RXRA	IL5_1	24	43	-	-66.0562	0.606	0.834	TTGCTAGCTCTTGGAGCTGC
MA0065.1	PPARG::RXRA	IL5_1	150	169	-	-66.2135	0.609	0.834	AAATTATTCATTTCCTCAAA
MA0065.1	PPARG::RXRA	IL5_1	206	225	+	-66.2135	0.609	0.834	TCGTGAAACTAAATGTTTCC
MA0065.1	PPARG::RXRA	IL5_1	88	107	+	-66.2247	0.61	0.834	TTGCCTTTGGCAAAGAAAGT
MA0065.1	PPARG::RXRA	IL5_1	124	143	+	-66.236	0.61	0.834	CGTCCCCAGTCAATTTATTG
MA0065.1	PPARG::RXRA	IL5_1	10	29	-	-66.3034	0.612	0.834	AGCTGCCTACGTGTATGCCA
MA0065.1	PPARG::RXRA	IL5_1	138	157	+	-66.3034	0.612	0.834	TTATTGTCTGTCTTTGAGGA
MA0065.1	PPARG::RXRA	IL5_1	132	151	-	-66.3034	0.612	0.834	AAGACAGACAATAAATTGAC
MA0065.1	PPARG::RXRA	IL5_1	82	101	+	-66.3258	0.612	0.834	CTGCGTTTGCCTTTGGCAAA
MA0065.1	PPARG::RXRA	IL5_1	71	90	+	-66.3596	0.613	0.834	TCTGAAACGTTCTGCGTTTG
MA0065.1	PPARG::RXRA	IL5_1	3	22	-	-66.5843	0.618	0.834	TACGTGTATGCCATCCCCAC
MA0065.1	PPARG::RXRA	IL5_1	74	93	-	-66.7303	0.622	0.834	AGGCAAACGCAGAACGTTTC
MA0065.1	PPARG::RXRA	IL5_1	50	69	-	-66.8652	0.625	0.834	CCATGAGGATGCTTCTGCAT
MA0065.1	PPARG::RXRA	IL5_1	156	175	-	-66.8652	0.625	0.834	TGTTAGAAATTATTCATTTC
MA0065.1	PPARG::RXRA	IL5_1	73	92	-	-66.8989	0.626	0.834	GGCAAACGCAGAACGTTTCA
MA0065.1	PPARG::RXRA	IL5_1	9	28	+	-67.0899	0.631	0.834	ATGGCATACACGTAGGCAGC
MA0065.1	PPARG::RXRA	IL5_1	237	256	+	-67.1011	0.631	0.834	TCTTAAAAAATAAATTTACT
MA0065.1	PPARG::RXRA	IL5_1	124	143	-	-67.191	0.633	0.834	CAATAAATTGACTGGGGACG
MA0065.1	PPARG::RXRA	IL5_1	204	223	+	-67.2809	0.636	0.834	TATCGTGAAACTAAATGTTT
MA0065.1	PPARG::RXRA	IL5_1	7	26	-	-67.382	0.638	0.834	TGCCTACGTGTATGCCATCC
MA0065.1	PPARG::RXRA	IL5_1	121	140	+	-67.3933	0.638	0.834	CTGCGTCCCCAGTCAATTTA
MA0065.1	PPARG::RXRA	IL5_1	49	68	+	-67.7528	0.647	0.835	AATGCAGAAGCATCCTCATG
MA0065.1	PPARG::RXRA	IL5_1	17	36	-	-67.764	0.647	0.835	CTCTTGGAGCTGCCTACGTG
MA0065.1	PPARG::RXRA	IL5_1	107	126	-	-68.0674	0.655	0.837	ACGCAGTCTTGTACTATGCA
MA0065.1	PPARG::RXRA	IL5_1	35	54	-	-68.1124	0.656	0.838	TGCATTTGAGTTTGCTAGCT
MA0065.1	PPARG::RXRA	IL5_1	37	56	+	-68.2921	0.66	0.838	CTAGCAAACTCAAATGCAGA
MA0065.1	PPARG::RXRA	IL5_1	99	118	-	-68.5281	0.665	0.838	TTGTACTATGCACTTTCTTT
MA0065.1	PPARG::RXRA	IL5_1	145	164	+	-68.5843	0.667	0.838	CTGTCTTTGAGGAAATGAAT
MA0065.1	PPARG::RXRA	IL5_1	97	116	-	-68.6742	0.669	0.838	GTACTATGCACTTTCTTTGC
MA0065.1	PPARG::RXRA	IL5_1	151	170	-	-68.7865	0.671	0.838	GAAATTATTCATTTCCTCAA
MA0065.1	PPARG::RXRA	IL5_1	184	203	-	-68.8315	0.672	0.838	TGCCATTATTAGGCATTCTC
MA0065.1	PPARG::RXRA	IL5_1	144	163	-	-68.9213	0.674	0.838	TTCATTTCCTCAAAGACAGA
MA0065.1	PPARG::RXRA	IL5_1	133	152	-	-69.0449	0.677	0.838	AAAGACAGACAATAAATTGA
MA0065.1	PPARG::RXRA	IL5_1	146	165	+	-69.1461	0.679	0.838	TGTCTTTGAGGAAATGAATA
MA0065.1	PPARG::RXRA	IL5_1	204	223	-	-69.2135	0.681	0.838	AAACATTTAGTTTCACGATA
MA0065.1	PPARG::RXRA	IL5_1	215	234	-	-69.2584	0.682	0.838	TAAGGCATTGGAAACATTTA
MA0065.1	PPARG::RXRA	IL5_1	219	238	-	-69.4045	0.685	0.838	GATATAAGGCATTGGAAACA
MA0065.1	PPARG::RXRA	IL5_1	238	257	-	-69.4607	0.686	0.838	AAGTAAATTTATTTTTTAAG
MA0065.1	PPARG::RXRA	IL5_1	19	38	+	-69.5506	0.688	0.838	CGTAGGCAGCTCCAAGAGCT
MA0065.1	PPARG::RXRA	IL5_1	176	195	-	-69.5955	0.689	0.838	TTAGGCATTCTCTATCTGAT
MA0065.1	PPARG::RXRA	IL5_1	241	260	+	-69.5955	0.689	0.838	AAAAAATAAATTTACTTTTA
MA0065.1	PPARG::RXRA	IL5_1	164	183	-	-69.6292	0.689	0.838	TATCTGATTGTTAGAAATTA
MA0065.1	PPARG::RXRA	IL5_1	120	139	-	-69.6517	0.69	0.838	AAATTGACTGGGGACGCAGT
MA0065.1	PPARG::RXRA	IL5_1	135	154	+	-69.7303	0.691	0.838	AATTTATTGTCTGTCTTTGA
MA0065.1	PPARG::RXRA	IL5_1	46	65	-	-69.7978	0.693	0.838	GAGGATGCTTCTGCATTTGA
MA0065.1	PPARG::RXRA	IL5_1	45	64	-	-69.8539	0.694	0.838	AGGATGCTTCTGCATTTGAG
MA0065.1	PPARG::RXRA	IL5_1	110	129	+	-69.8764	0.694	0.838	ATAGTACAAGACTGCGTCCC
MA0065.1	PPARG::RXRA	IL5_1	117	136	-	-69.9101	0.695	0.838	TTGACTGGGGACGCAGTCTT
MA0065.1	PPARG::RXRA	IL5_1	199	218	+	-69.9101	0.695	0.838	TGGCATATCGTGAAACTAAA
MA0065.1	PPARG::RXRA	IL5_1	173	192	-	-69.9213	0.695	0.838	GGCATTCTCTATCTGATTGT
MA0065.1	PPARG::RXRA	IL5_1	205	224	+	-70	0.697	0.838	ATCGTGAAACTAAATGTTTC
MA0065.1	PPARG::RXRA	IL5_1	68	87	-	-70.0337	0.698	0.838	ACGCAGAACGTTTCAGAGCC
MA0065.1	PPARG::RXRA	IL5_1	119	138	-	-70.3371	0.704	0.838	AATTGACTGGGGACGCAGTC
MA0065.1	PPARG::RXRA	IL5_1	34	53	-	-70.4831	0.707	0.838	GCATTTGAGTTTGCTAGCTC
MA0065.1	PPARG::RXRA	IL5_1	58	77	+	-70.573	0.709	0.838	GCATCCTCATGGCTCTGAAA
MA0065.1	PPARG::RXRA	IL5_1	104	123	+	-70.6517	0.71	0.838	AAGTGCATAGTACAAGACTG
MA0065.1	PPARG::RXRA	IL5_1	139	158	-	-70.7303	0.712	0.838	TTCCTCAAAGACAGACAATA
MA0065.1	PPARG::RXRA	IL5_1	166	185	-	-70.8315	0.714	0.838	TCTATCTGATTGTTAGAAAT
MA0065.1	PPARG::RXRA	IL5_1	48	67	+	-70.8652	0.715	0.838	AAATGCAGAAGCATCCTCAT
MA0065.1	PPARG::RXRA	IL5_1	39	58	-	-71.0674	0.719	0.838	CTTCTGCATTTGAGTTTGCT
MA0065.1	PPARG::RXRA	IL5_1	19	38	-	-71.1236	0.72	0.838	AGCTCTTGGAGCTGCCTACG
MA0065.1	PPARG::RXRA	IL5_1	69	88	-	-71.1236	0.72	0.838	AACGCAGAACGTTTCAGAGC
MA0065.1	PPARG::RXRA	IL5_1	42	61	-	-71.2135	0.722	0.838	ATGCTTCTGCATTTGAGTTT
MA0065.1	PPARG::RXRA	IL5_1	182	201	-	-71.5506	0.729	0.839	CCATTATTAGGCATTCTCTA
MA0065.1	PPARG::RXRA	IL5_1	85	104	+	-71.7303	0.733	0.841	CGTTTGCCTTTGGCAAAGAA
MA0065.1	PPARG::RXRA	IL5_1	173	192	+	-71.7865	0.734	0.841	ACAATCAGATAGAGAATGCC
MA0065.1	PPARG::RXRA	IL5_1	165	184	+	-71.9775	0.738	0.842	AATTTCTAACAATCAGATAG
MA0065.1	PPARG::RXRA	IL5_1	53	72	+	-72.0562	0.74	0.842	CAGAAGCATCCTCATGGCTC
MA0065.1	PPARG::RXRA	IL5_1	53	72	-	-72.1685	0.742	0.842	GAGCCATGAGGATGCTTCTG
MA0065.1	PPARG::RXRA	IL5_1	130	149	+	-72.2022	0.743	0.842	CAGTCAATTTATTGTCTGTC
MA0065.1	PPARG::RXRA	IL5_1	152	171	+	-72.2472	0.744	0.842	TGAGGAAATGAATAATTTCT
MA0065.1	PPARG::RXRA	IL5_1	158	177	+	-72.3708	0.747	0.843	AATGAATAATTTCTAACAAT
MA0065.1	PPARG::RXRA	IL5_1	193	212	+	-72.3708	0.747	0.843	TAATAATGGCATATCGTGAA
MA0065.1	PPARG::RXRA	IL5_1	126	145	-	-72.4607	0.749	0.843	GACAATAAATTGACTGGGGA
MA0065.1	PPARG::RXRA	IL5_1	59	78	-	-72.4944	0.749	0.843	GTTTCAGAGCCATGAGGATG
MA0065.1	PPARG::RXRA	IL5_1	220	239	-	-72.6742	0.753	0.844	AGATATAAGGCATTGGAAAC
MA0065.1	PPARG::RXRA	IL5_1	111	130	+	-72.7528	0.755	0.845	TAGTACAAGACTGCGTCCCC
MA0065.1	PPARG::RXRA	IL5_1	231	250	+	-72.7528	0.755	0.845	CTTATATCTTAAAAAATAAA
MA0065.1	PPARG::RXRA	IL5_1	203	222	+	-72.8315	0.756	0.845	ATATCGTGAAACTAAATGTT
MA0065.1	PPARG::RXRA	IL5_1	171	190	-	-72.8764	0.757	0.845	CATTCTCTATCTGATTGTTA
MA0065.1	PPARG::RXRA	IL5_1	28	47	-	-72.9438	0.759	0.846	GAGTTTGCTAGCTCTTGGAG
MA0065.1	PPARG::RXRA	IL5_1	125	144	+	-73.1011	0.762	0.848	GTCCCCAGTCAATTTATTGT
MA0065.1	PPARG::RXRA	IL5_1	78	97	+	-73.3034	0.766	0.849	CGTTCTGCGTTTGCCTTTGG
MA0065.1	PPARG::RXRA	IL5_1	209	228	-	-73.3146	0.766	0.849	ATTGGAAACATTTAGTTTCA
MA0065.1	PPARG::RXRA	IL5_1	210	229	-	-73.4045	0.768	0.849	CATTGGAAACATTTAGTTTC
MA0065.1	PPARG::RXRA	IL5_1	101	120	-	-73.4157	0.768	0.849	TCTTGTACTATGCACTTTCT
MA0065.1	PPARG::RXRA	IL5_1	162	181	-	-73.5056	0.77	0.849	TCTGATTGTTAGAAATTATT
MA0065.1	PPARG::RXRA	IL5_1	41	60	+	-73.5506	0.771	0.85	CAAACTCAAATGCAGAAGCA
MA0065.1	PPARG::RXRA	IL5_1	221	240	-	-73.7191	0.774	0.851	AAGATATAAGGCATTGGAAA
MA0065.1	PPARG::RXRA	IL5_1	194	213	-	-73.9663	0.779	0.854	TTTCACGATATGCCATTATT
MA0065.1	PPARG::RXRA	IL5_1	177	196	-	-74.0674	0.781	0.854	ATTAGGCATTCTCTATCTGA
MA0065.1	PPARG::RXRA	IL5_1	180	199	+	-74.1236	0.782	0.854	GATAGAGAATGCCTAATAAT
MA0065.1	PPARG::RXRA	IL5_1	210	229	+	-74.3258	0.786	0.854	GAAACTAAATGTTTCCAATG
MA0065.1	PPARG::RXRA	IL5_1	96	115	-	-74.3483	0.786	0.854	TACTATGCACTTTCTTTGCC
MA0065.1	PPARG::RXRA	IL5_1	235	254	+	-74.3483	0.786	0.854	TATCTTAAAAAATAAATTTA
MA0065.1	PPARG::RXRA	IL5_1	192	211	-	-74.5955	0.791	0.854	TCACGATATGCCATTATTAG
MA0065.1	PPARG::RXRA	IL5_1	222	241	+	-74.6404	0.791	0.854	TTCCAATGCCTTATATCTTA
MA0065.1	PPARG::RXRA	IL5_1	15	34	-	-74.764	0.794	0.856	CTTGGAGCTGCCTACGTGTA
MA0065.1	PPARG::RXRA	IL5_1	76	95	+	-75.0787	0.799	0.857	AACGTTCTGCGTTTGCCTTT
MA0065.1	PPARG::RXRA	IL5_1	181	200	+	-75.1011	0.799	0.857	ATAGAGAATGCCTAATAATG
MA0065.1	PPARG::RXRA	IL5_1	27	46	+	-75.1685	0.8	0.857	GCTCCAAGAGCTAGCAAACT
MA0065.1	PPARG::RXRA	IL5_1	99	118	+	-75.1798	0.801	0.857	AAAGAAAGTGCATAGTACAA
MA0065.1	PPARG::RXRA	IL5_1	76	95	-	-75.3146	0.803	0.858	AAAGGCAAACGCAGAACGTT
MA0065.1	PPARG::RXRA	IL5_1	128	147	+	-75.3258	0.803	0.858	CCCAGTCAATTTATTGTCTG
MA0065.1	PPARG::RXRA	IL5_1	240	259	-	-75.3933	0.804	0.858	AAAAGTAAATTTATTTTTTA
MA0065.1	PPARG::RXRA	IL5_1	180	199	-	-75.9663	0.814	0.861	ATTATTAGGCATTCTCTATC
MA0065.1	PPARG::RXRA	IL5_1	94	113	-	-76.1348	0.816	0.861	CTATGCACTTTCTTTGCCAA
MA0065.1	PPARG::RXRA	IL5_1	105	124	+	-76.191	0.817	0.861	AGTGCATAGTACAAGACTGC
MA0065.1	PPARG::RXRA	IL5_1	60	79	+	-76.5281	0.823	0.862	ATCCTCATGGCTCTGAAACG
MA0065.1	PPARG::RXRA	IL5_1	140	159	-	-76.6292	0.824	0.862	TTTCCTCAAAGACAGACAAT
MA0065.1	PPARG::RXRA	IL5_1	103	122	+	-76.764	0.827	0.862	AAAGTGCATAGTACAAGACT
MA0065.1	PPARG::RXRA	IL5_1	87	106	-	-76.9213	0.829	0.862	CTTTCTTTGCCAAAGGCAAA
MA0065.1	PPARG::RXRA	IL5_1	137	156	-	-77.0337	0.831	0.862	CCTCAAAGACAGACAATAAA
MA0065.1	PPARG::RXRA	IL5_1	83	102	-	-77.0899	0.832	0.863	CTTTGCCAAAGGCAAACGCA
MA0065.1	PPARG::RXRA	IL5_1	25	44	+	-77.191	0.834	0.863	CAGCTCCAAGAGCTAGCAAA
MA0065.1	PPARG::RXRA	IL5_1	26	45	-	-77.2022	0.834	0.863	GTTTGCTAGCTCTTGGAGCT
MA0065.1	PPARG::RXRA	IL5_1	190	209	+	-77.3933	0.837	0.864	GCCTAATAATGGCATATCGT
MA0065.1	PPARG::RXRA	IL5_1	25	44	-	-77.573	0.84	0.864	TTTGCTAGCTCTTGGAGCTG
MA0065.1	PPARG::RXRA	IL5_1	67	86	-	-77.618	0.841	0.864	CGCAGAACGTTTCAGAGCCA
MA0065.1	PPARG::RXRA	IL5_1	227	246	+	-77.6966	0.842	0.864	ATGCCTTATATCTTAAAAAA
MA0065.1	PPARG::RXRA	IL5_1	77	96	+	-77.7865	0.844	0.864	ACGTTCTGCGTTTGCCTTTG
MA0065.1	PPARG::RXRA	IL5_1	139	158	+	-77.8427	0.844	0.864	TATTGTCTGTCTTTGAGGAA
MA0065.1	PPARG::RXRA	IL5_1	87	106	+	-77.9551	0.846	0.864	TTTGCCTTTGGCAAAGAAAG
MA0065.1	PPARG::RXRA	IL5_1	160	179	+	-78.0337	0.848	0.864	TGAATAATTTCTAACAATCA
MA0065.1	PPARG::RXRA	IL5_1	122	141	+	-78.0449	0.848	0.864	TGCGTCCCCAGTCAATTTAT
MA0065.1	PPARG::RXRA	IL5_1	239	258	-	-78.1685	0.85	0.864	AAAGTAAATTTATTTTTTAA
MA0065.1	PPARG::RXRA	IL5_1	161	180	+	-78.3371	0.852	0.864	GAATAATTTCTAACAATCAG
MA0065.1	PPARG::RXRA	IL5_1	100	119	-	-78.3596	0.853	0.864	CTTGTACTATGCACTTTCTT
MA0065.1	PPARG::RXRA	IL5_1	66	85	-	-78.809	0.86	0.867	GCAGAACGTTTCAGAGCCAT
MA0065.1	PPARG::RXRA	IL5_1	203	222	-	-78.9101	0.861	0.867	AACATTTAGTTTCACGATAT
MA0065.1	PPARG::RXRA	IL5_1	70	89	+	-79.1124	0.864	0.869	CTCTGAAACGTTCTGCGTTT
MA0065.1	PPARG::RXRA	IL5_1	20	39	+	-79.1685	0.865	0.869	GTAGGCAGCTCCAAGAGCTA
MA0065.1	PPARG::RXRA	IL5_1	169	188	-	-79.3371	0.867	0.871	TTCTCTATCTGATTGTTAGA
MA0065.1	PPARG::RXRA	IL5_1	104	123	-	-79.4944	0.87	0.871	CAGTCTTGTACTATGCACTT
MA0065.1	PPARG::RXRA	IL5_1	109	128	-	-79.4944	0.87	0.871	GGACGCAGTCTTGTACTATG
MA0065.1	PPARG::RXRA	IL5_1	134	153	+	-79.5056	0.87	0.871	CAATTTATTGTCTGTCTTTG
MA0065.1	PPARG::RXRA	IL5_1	93	112	-	-79.6966	0.872	0.872	TATGCACTTTCTTTGCCAAA
MA0065.1	PPARG::RXRA	IL5_1	41	60	-	-79.8989	0.875	0.873	TGCTTCTGCATTTGAGTTTG
MA0065.1	PPARG::RXRA	IL5_1	69	88	+	-79.9775	0.876	0.873	GCTCTGAAACGTTCTGCGTT
MA0065.1	PPARG::RXRA	IL5_1	170	189	-	-80.0787	0.877	0.873	ATTCTCTATCTGATTGTTAG
MA0065.1	PPARG::RXRA	IL5_1	61	80	-	-80.3483	0.881	0.874	ACGTTTCAGAGCCATGAGGA
MA0065.1	PPARG::RXRA	IL5_1	40	59	-	-80.4045	0.881	0.874	GCTTCTGCATTTGAGTTTGC
MA0065.1	PPARG::RXRA	IL5_1	90	109	-	-80.5169	0.883	0.874	GCACTTTCTTTGCCAAAGGC
MA0065.1	PPARG::RXRA	IL5_1	32	51	-	-80.5618	0.883	0.874	ATTTGAGTTTGCTAGCTCTT
MA0065.1	PPARG::RXRA	IL5_1	195	214	-	-80.6966	0.885	0.874	GTTTCACGATATGCCATTAT
MA0065.1	PPARG::RXRA	IL5_1	228	247	-	-80.764	0.886	0.874	ATTTTTTAAGATATAAGGCA
MA0065.1	PPARG::RXRA	IL5_1	197	216	-	-80.7753	0.886	0.874	TAGTTTCACGATATGCCATT
MA0065.1	PPARG::RXRA	IL5_1	129	148	+	-80.8764	0.887	0.874	CCAGTCAATTTATTGTCTGT
MA0065.1	PPARG::RXRA	IL5_1	227	246	-	-81.0337	0.889	0.875	TTTTTTAAGATATAAGGCAT
MA0065.1	PPARG::RXRA	IL5_1	35	54	+	-81.2809	0.892	0.875	AGCTAGCAAACTCAAATGCA
MA0065.1	PPARG::RXRA	IL5_1	61	80	+	-81.6629	0.896	0.875	TCCTCATGGCTCTGAAACGT
MA0065.1	PPARG::RXRA	IL5_1	8	27	-	-82.3258	0.904	0.875	CTGCCTACGTGTATGCCATC
MA0065.1	PPARG::RXRA	IL5_1	36	55	+	-82.6067	0.907	0.875	GCTAGCAAACTCAAATGCAG
MA0065.1	PPARG::RXRA	IL5_1	86	105	+	-82.6292	0.907	0.875	GTTTGCCTTTGGCAAAGAAA
MA0065.1	PPARG::RXRA	IL5_1	81	100	-	-82.8315	0.91	0.875	TTGCCAAAGGCAAACGCAGA
MA0065.1	PPARG::RXRA	IL5_1	140	159	+	-82.9213	0.911	0.875	ATTGTCTGTCTTTGAGGAAA
MA0065.1	PPARG::RXRA	IL5_1	213	232	+	-82.9326	0.911	0.875	ACTAAATGTTTCCAATGCCT
MA0065.1	PPARG::RXRA	IL5_1	221	240	+	-83.0787	0.912	0.875	TTTCCAATGCCTTATATCTT
MA0065.1	PPARG::RXRA	IL5_1	172	191	-	-83.1124	0.913	0.875	GCATTCTCTATCTGATTGTT
MA0065.1	PPARG::RXRA	IL5_1	198	217	+	-83.2584	0.914	0.875	ATGGCATATCGTGAAACTAA
MA0065.1	PPARG::RXRA	IL5_1	79	98	+	-83.3146	0.915	0.875	GTTCTGCGTTTGCCTTTGGC
MA0065.1	PPARG::RXRA	IL5_1	136	155	+	-83.427	0.916	0.875	ATTTATTGTCTGTCTTTGAG
MA0065.1	PPARG::RXRA	IL5_1	125	144	-	-83.8315	0.921	0.876	ACAATAAATTGACTGGGGAC
MA0065.1	PPARG::RXRA	IL5_1	228	247	+	-83.9551	0.922	0.876	TGCCTTATATCTTAAAAAAT
MA0065.1	PPARG::RXRA	IL5_1	148	167	-	-84.1124	0.924	0.876	ATTATTCATTTCCTCAAAGA
MA0065.1	PPARG::RXRA	IL5_1	98	117	+	-84.1573	0.924	0.876	CAAAGAAAGTGCATAGTACA
MA0065.1	PPARG::RXRA	IL5_1	166	185	+	-84.3596	0.926	0.877	ATTTCTAACAATCAGATAGA
MA0065.1	PPARG::RXRA	IL5_1	159	178	+	-84.4719	0.927	0.877	ATGAATAATTTCTAACAATC
MA0065.1	PPARG::RXRA	IL5_1	155	174	-	-84.7753	0.93	0.879	GTTAGAAATTATTCATTTCC
MA0065.1	PPARG::RXRA	IL5_1	13	32	+	-84.8652	0.931	0.879	CATACACGTAGGCAGCTCCA
MA0065.1	PPARG::RXRA	IL5_1	26	45	+	-84.9101	0.931	0.879	AGCTCCAAGAGCTAGCAAAC
MA0065.1	PPARG::RXRA	IL5_1	117	136	+	-85.0337	0.932	0.879	AAGACTGCGTCCCCAGTCAA
MA0065.1	PPARG::RXRA	IL5_1	42	61	+	-85.8427	0.939	0.881	AAACTCAAATGCAGAAGCAT
MA0065.1	PPARG::RXRA	IL5_1	72	91	+	-85.9326	0.939	0.881	CTGAAACGTTCTGCGTTTGC
MA0065.1	PPARG::RXRA	IL5_1	33	52	-	-86.0674	0.94	0.881	CATTTGAGTTTGCTAGCTCT
MA0065.1	PPARG::RXRA	IL5_1	82	101	-	-86.6966	0.945	0.883	TTTGCCAAAGGCAAACGCAG
MA0065.1	PPARG::RXRA	IL5_1	191	210	+	-86.8539	0.946	0.883	CCTAATAATGGCATATCGTG
MA0065.1	PPARG::RXRA	IL5_1	133	152	+	-88.2022	0.955	0.887	TCAATTTATTGTCTGTCTTT
MA0065.1	PPARG::RXRA	IL5_1	236	255	+	-88.5056	0.957	0.887	ATCTTAAAAAATAAATTTAC
MA0065.1	PPARG::RXRA	IL5_1	59	78	+	-89.7528	0.965	0.89	CATCCTCATGGCTCTGAAAC
MA0065.1	PPARG::RXRA	IL5_1	235	254	-	-89.7528	0.965	0.89	TAAATTTATTTTTTAAGATA
MA0065.1	PPARG::RXRA	IL5_1	187	206	-	-90.7528	0.97	0.891	ATATGCCATTATTAGGCATT
MA0065.1	PPARG::RXRA	IL5_1	212	231	+	-91.5843	0.974	0.891	AACTAAATGTTTCCAATGCC
MA0065.1	PPARG::RXRA	IL5_1	211	230	+	-92.5506	0.977	0.891	AAACTAAATGTTTCCAATGC
MA0065.1	PPARG::RXRA	IL5_1	88	107	-	-92.6067	0.978	0.891	ACTTTCTTTGCCAAAGGCAA
MA0065.1	PPARG::RXRA	IL5_1	146	165	-	-92.8652	0.979	0.891	TATTCATTTCCTCAAAGACA
MA0065.1	PPARG::RXRA	IL5_1	43	62	+	-92.8764	0.979	0.891	AACTCAAATGCAGAAGCATC
MA0065.1	PPARG::RXRA	IL5_1	118	137	+	-93.0449	0.979	0.891	AGACTGCGTCCCCAGTCAAT
MA0065.1	PPARG::RXRA	IL5_1	219	238	+	-94.0562	0.983	0.891	TGTTTCCAATGCCTTATATC
MA0065.1	PPARG::RXRA	IL5_1	123	142	+	-94.2921	0.984	0.891	GCGTCCCCAGTCAATTTATT
MA0065.1	PPARG::RXRA	IL5_1	147	166	-	-94.3146	0.984	0.891	TTATTCATTTCCTCAAAGAC
MA0065.1	PPARG::RXRA	IL5_1	165	184	-	-94.4157	0.984	0.891	CTATCTGATTGTTAGAAATT
MA0065.1	PPARG::RXRA	IL5_1	234	253	-	-94.573	0.984	0.891	AAATTTATTTTTTAAGATAT
MA0065.1	PPARG::RXRA	IL5_1	226	245	-	-95	0.986	0.891	TTTTTAAGATATAAGGCATT
MA0065.1	PPARG::RXRA	IL5_1	60	79	-	-97.1236	0.99	0.892	CGTTTCAGAGCCATGAGGAT
MA0065.1	PPARG::RXRA	IL5_1	220	239	+	-97.6404	0.991	0.893	GTTTCCAATGCCTTATATCT
MA0065.1	PPARG::RXRA	IL5_1	89	108	-	-101.124	0.996	0.894	CACTTTCTTTGCCAAAGGCA
MA0065.1	PPARG::RXRA	IL5_1	233	252	-	-101.798	0.997	0.894	AATTTATTTTTTAAGATATA
MA0065.1	PPARG::RXRA	IL5_1	229	248	+	-102.18	0.997	0.894	GCCTTATATCTTAAAAAATA
MA0065.1	PPARG::RXRA	IL5_1	202	221	-	-115.584	1	0.895	ACATTTAGTTTCACGATATG
# FIMO (Find Individual Motif Occurrences): Version 5.1.1 compiled on Feb 1 2020 at 23:13:12
# The format of this file is described at http://meme-suite.org//doc/fimo-output-format.html.
# fimo --oc . --verbosity 1 --thresh 1.0 MA0065.1.meme EPD_promoters.fa
