# Supplementary material for: PPARɣ drives IL-33-dependent ILC2 pro-tumoral functions
Source: Nat Commun. 2021 May 5;12:2538. doi: 10.1038/s41467-021-22764-2 (PMC8100153; doi:10.1038/s41467-021-22764-2)
Supplement: Supplementary file 5 — Supplementary Data 2 [file 41467_2021_22764_MOESM5_ESM.xls]

## Sheet: HOMER hg38
Motif search in human promoters of IL5 and IL13 using HOMER
FASTA ID	Offset	Sequence	Motif Name	Strand	MotifScore
IL13_1 hg38_dna range=chr5:132658024-132658283	-10	TAAAAGC	MA0065.1_Homo_sapiens_PPARG::RXRA	+	21.9573
IL13_1 hg38_dna range=chr5:132658024-132658283	-102	ACAAAGT	MA0065.1_Homo_sapiens_PPARG::RXRA	+	21.9046
IL13_1 hg38_dna range=chr5:132658024-132658283	86	GCTTTTG	MA0065.1_Homo_sapiens_PPARG::RXRA	-	18.9869
IL13_1 hg38_dna range=chr5:132658024-132658283	-121	TCCTTTA	MA0065.1_Homo_sapiens_PPARG::RXRA	-	18.9869
IL13_1 hg38_dna range=chr5:132658024-132658283	62	CCTGTTG	MA0065.1_Homo_sapiens_PPARG::RXRA	-	18.9369
IL13_1 hg38_dna range=chr5:132658024-132658283	9	CCAAGGC	MA0065.1_Homo_sapiens_PPARG::RXRA	+	18.9342
IL13_1 hg38_dna range=chr5:132658024-132658283	118	GCCTTGG	MA0065.1_Homo_sapiens_PPARG::RXRA	-	18.9342
IL13_1 hg38_dna range=chr5:132658024-132658283	-91	TCAAGAT	MA0065.1_Homo_sapiens_PPARG::RXRA	+	18.8842
IL13_1 hg38_dna range=chr5:132658024-132658283	-15	ACTTGGG	MA0065.1_Homo_sapiens_PPARG::RXRA	-	18.8842
IL13_1 hg38_dna range=chr5:132658024-132658283	-16	CACTTGG	MA0065.1_Homo_sapiens_PPARG::RXRA	-	18.8842
IL13_1 hg38_dna range=chr5:132658024-132658283	-81	TAAAGAT	MA0065.1_Homo_sapiens_PPARG::RXRA	+	15.9665
IL13_1 hg38_dna range=chr5:132658024-132658283	-41	CCATGGT	MA0065.1_Homo_sapiens_PPARG::RXRA	+	15.9138
IL13_1 hg38_dna range=chr5:132658024-132658283	91	CCACGGT	MA0065.1_Homo_sapiens_PPARG::RXRA	+	15.9138
IL13_1 hg38_dna range=chr5:132658024-132658283	-36	ACCATGG	MA0065.1_Homo_sapiens_PPARG::RXRA	-	15.9138
IL13_1 hg38_dna range=chr5:132658024-132658283	-120	CCTTTAT	MA0065.1_Homo_sapiens_PPARG::RXRA	-	14.3564
IL13_1 hg38_dna range=chr5:132658024-132658283	-8	CCTATAA	MA0065.1_Homo_sapiens_PPARG::RXRA	-	14.3064
IL13_1 hg38_dna range=chr5:132658024-132658283	127	GCTTTGC	MA0065.1_Homo_sapiens_PPARG::RXRA	-	14.3037
IL13_1 hg38_dna range=chr5:132658024-132658283	8	GCCAAGG	MA0065.1_Homo_sapiens_PPARG::RXRA	+	14.2537
IL13_1 hg38_dna range=chr5:132658024-132658283	119	CCTTGGC	MA0065.1_Homo_sapiens_PPARG::RXRA	-	14.2537
IL13_1 hg38_dna range=chr5:132658024-132658283	87	CTTTTGT	MA0065.1_Homo_sapiens_PPARG::RXRA	-	14.2537
IL13_1 hg38_dna range=chr5:132658024-132658283	36	CCTATGC	MA0065.1_Homo_sapiens_PPARG::RXRA	-	14.2537
IL13_1 hg38_dna range=chr5:132658024-132658283	-53	AAAAAGC	MA0065.1_Homo_sapiens_PPARG::RXRA	+	11.386
IL13_1 hg38_dna range=chr5:132658024-132658283	-96	TAAAATC	MA0065.1_Homo_sapiens_PPARG::RXRA	+	11.336
IL13_1 hg38_dna range=chr5:132658024-132658283	-55	TGAAAAA	MA0065.1_Homo_sapiens_PPARG::RXRA	+	11.336
IL13_1 hg38_dna range=chr5:132658024-132658283	-54	GAAAAAG	MA0065.1_Homo_sapiens_PPARG::RXRA	+	11.336
IL13_1 hg38_dna range=chr5:132658024-132658283	108	GCTCTCA	MA0065.1_Homo_sapiens_PPARG::RXRA	-	11.336
IL13_1 hg38_dna range=chr5:132658024-132658283	57	CCTCTCC	MA0065.1_Homo_sapiens_PPARG::RXRA	-	11.336
IL13_1 hg38_dna range=chr5:132658024-132658283	-35	TGTCAGG	MA0065.1_Homo_sapiens_PPARG::RXRA	+	11.286
IL13_1 hg38_dna range=chr5:132658024-132658283	73	TCATGGC	MA0065.1_Homo_sapiens_PPARG::RXRA	+	11.2833
IL13_1 hg38_dna range=chr5:132658024-132658283	113	CACTTGC	MA0065.1_Homo_sapiens_PPARG::RXRA	-	11.2833
IL13_1 hg38_dna range=chr5:132658024-132658283	63	CTGTTGG	MA0065.1_Homo_sapiens_PPARG::RXRA	-	11.2833
IL13_1 hg38_dna range=chr5:132658024-132658283	-33	TCAGGCG	MA0065.1_Homo_sapiens_PPARG::RXRA	+	11.2333
IL13_1 hg38_dna range=chr5:132658024-132658283	-1	CCACAAG	MA0065.1_Homo_sapiens_PPARG::RXRA	+	11.2333
IL13_1 hg38_dna range=chr5:132658024-132658283	15	CCACAAG	MA0065.1_Homo_sapiens_PPARG::RXRA	+	11.2333
IL13_1 hg38_dna range=chr5:132658024-132658283	-109	CACTGGA	MA0065.1_Homo_sapiens_PPARG::RXRA	-	11.2333
IL13_1 hg38_dna range=chr5:132658024-132658283	-65	AGATAGT	MA0065.1_Homo_sapiens_PPARG::RXRA	+	8.36555
IL13_1 hg38_dna range=chr5:132658024-132658283	0	CACAAGA	MA0065.1_Homo_sapiens_PPARG::RXRA	+	8.36555
IL13_1 hg38_dna range=chr5:132658024-132658283	16	CACAAGC	MA0065.1_Homo_sapiens_PPARG::RXRA	+	8.36555
IL13_1 hg38_dna range=chr5:132658024-132658283	114	ACTTGCC	MA0065.1_Homo_sapiens_PPARG::RXRA	-	8.36555
IL13_1 hg38_dna range=chr5:132658024-132658283	99	ACGGTCA	MA0065.1_Homo_sapiens_PPARG::RXRA	-	8.36555
IL13_1 hg38_dna range=chr5:132658024-132658283	85	CGCTTTT	MA0065.1_Homo_sapiens_PPARG::RXRA	-	8.36555
IL13_1 hg38_dna range=chr5:132658024-132658283	-9	GCCTATA	MA0065.1_Homo_sapiens_PPARG::RXRA	-	8.36555
IL13_1 hg38_dna range=chr5:132658024-132658283	-17	CCACTTG	MA0065.1_Homo_sapiens_PPARG::RXRA	-	8.36555
IL13_1 hg38_dna range=chr5:132658024-132658283	-103	ATTTTCC	MA0065.1_Homo_sapiens_PPARG::RXRA	-	8.36555
IL13_1 hg38_dna range=chr5:132658024-132658283	-103	CACAAAG	MA0065.1_Homo_sapiens_PPARG::RXRA	+	8.31554
IL13_1 hg38_dna range=chr5:132658024-132658283	-90	CAAGATG	MA0065.1_Homo_sapiens_PPARG::RXRA	+	8.31554
IL13_1 hg38_dna range=chr5:132658024-132658283	2	CAAGACG	MA0065.1_Homo_sapiens_PPARG::RXRA	+	8.31554
IL13_1 hg38_dna range=chr5:132658024-132658283	77	CCTCATG	MA0065.1_Homo_sapiens_PPARG::RXRA	-	8.31554
IL13_1 hg38_dna range=chr5:132658024-132658283	48	CTCCTCA	MA0065.1_Homo_sapiens_PPARG::RXRA	-	8.31554
IL13_1 hg38_dna range=chr5:132658024-132658283	-119	CTTTATG	MA0065.1_Homo_sapiens_PPARG::RXRA	-	8.31554
IL13_1 hg38_dna range=chr5:132658024-132658283	-110	ACACTGG	MA0065.1_Homo_sapiens_PPARG::RXRA	-	8.31291
IL13_1 hg38_dna range=chr5:132658024-132658283	-68	TCTAGAT	MA0065.1_Homo_sapiens_PPARG::RXRA	+	8.2629
IL13_1 hg38_dna range=chr5:132658024-132658283	78	CTCATGG	MA0065.1_Homo_sapiens_PPARG::RXRA	-	8.2629
IL13_1 hg38_dna range=chr5:132658024-132658283	70	CACTGGG	MA0065.1_Homo_sapiens_PPARG::RXRA	-	8.2629
IL13_1 hg38_dna range=chr5:132658024-132658283	-101	CAAAGTA	MA0065.1_Homo_sapiens_PPARG::RXRA	+	5.39514
IL13_1 hg38_dna range=chr5:132658024-132658283	-9	AAAAGCT	MA0065.1_Homo_sapiens_PPARG::RXRA	+	5.39514
IL13_1 hg38_dna range=chr5:132658024-132658283	126	GGCTTTG	MA0065.1_Homo_sapiens_PPARG::RXRA	-	5.39514
IL13_1 hg38_dna range=chr5:132658024-132658283	35	GCCTATG	MA0065.1_Homo_sapiens_PPARG::RXRA	-	5.39514
IL13_1 hg38_dna range=chr5:132658024-132658283	-118	CGACACT	MA0065.1_Homo_sapiens_PPARG::RXRA	+	5.34513
IL13_1 hg38_dna range=chr5:132658024-132658283	64	CACTGGG	MA0065.1_Homo_sapiens_PPARG::RXRA	+	5.34513
IL13_1 hg38_dna range=chr5:132658024-132658283	96	ACCACGG	MA0065.1_Homo_sapiens_PPARG::RXRA	-	5.29248
IL13_1 hg38_dna range=chr5:132658024-132658283	-82	GTAAAGA	MA0065.1_Homo_sapiens_PPARG::RXRA	+	3.78507
IL13_1 hg38_dna range=chr5:132658024-132658283	-11	ATAAAAG	MA0065.1_Homo_sapiens_PPARG::RXRA	+	3.73506
IL13_1 hg38_dna range=chr5:132658024-132658283	103	TCATTGC	MA0065.1_Homo_sapiens_PPARG::RXRA	-	3.73243
IL13_1 hg38_dna range=chr5:132658024-132658283	-51	CCTGAAA	MA0065.1_Homo_sapiens_PPARG::RXRA	-	3.68505
IL13_1 hg38_dna range=chr5:132658024-132658283	-116	ACACTGG	MA0065.1_Homo_sapiens_PPARG::RXRA	+	3.68242
IL13_1 hg38_dna range=chr5:132658024-132658283	-48	GCAGAGA	MA0065.1_Homo_sapiens_PPARG::RXRA	+	3.68242
IL13_1 hg38_dna range=chr5:132658024-132658283	-42	ACCATGG	MA0065.1_Homo_sapiens_PPARG::RXRA	+	3.68242
IL13_1 hg38_dna range=chr5:132658024-132658283	46	TCAATCC	MA0065.1_Homo_sapiens_PPARG::RXRA	+	3.68242
IL13_1 hg38_dna range=chr5:132658024-132658283	63	GCACTGG	MA0065.1_Homo_sapiens_PPARG::RXRA	+	3.68242
IL13_1 hg38_dna range=chr5:132658024-132658283	90	ACCACGG	MA0065.1_Homo_sapiens_PPARG::RXRA	+	3.68242
IL13_1 hg38_dna range=chr5:132658024-132658283	97	TCATTGC	MA0065.1_Homo_sapiens_PPARG::RXRA	+	3.68242
IL13_1 hg38_dna range=chr5:132658024-132658283	90	TTGTTGA	MA0065.1_Homo_sapiens_PPARG::RXRA	-	3.68242
IL13_1 hg38_dna range=chr5:132658024-132658283	-35	CCATGGT	MA0065.1_Homo_sapiens_PPARG::RXRA	-	3.68242
IL13_1 hg38_dna range=chr5:132658024-132658283	106	TCACTTG	MA0065.1_Homo_sapiens_PPARG::RXRA	+	3.63241
IL13_1 hg38_dna range=chr5:132658024-132658283	-97	GTAAAAT	MA0065.1_Homo_sapiens_PPARG::RXRA	+	0.764648
IL13_1 hg38_dna range=chr5:132658024-132658283	72	CTCATGG	MA0065.1_Homo_sapiens_PPARG::RXRA	+	0.764648
IL13_1 hg38_dna range=chr5:132658024-132658283	49	TCCTCAA	MA0065.1_Homo_sapiens_PPARG::RXRA	-	0.764648
IL13_1 hg38_dna range=chr5:132658024-132658283	45	CCGCTCC	MA0065.1_Homo_sapiens_PPARG::RXRA	-	0.764648
IL13_1 hg38_dna range=chr5:132658024-132658283	-52	GCCTGAA	MA0065.1_Homo_sapiens_PPARG::RXRA	-	0.764648
IL13_1 hg38_dna range=chr5:132658024-132658283	-66	GGTTTCT	MA0065.1_Homo_sapiens_PPARG::RXRA	-	0.764648
IL13_1 hg38_dna range=chr5:132658024-132658283	-104	GATTTTC	MA0065.1_Homo_sapiens_PPARG::RXRA	-	0.764648
IL13_1 hg38_dna range=chr5:132658024-132658283	-123	TTATGCG	MA0065.1_Homo_sapiens_PPARG::RXRA	+	0.714637
IL13_1 hg38_dna range=chr5:132658024-132658283	-83	AGTAAAG	MA0065.1_Homo_sapiens_PPARG::RXRA	+	0.714637
IL13_1 hg38_dna range=chr5:132658024-132658283	-80	AAAGATG	MA0065.1_Homo_sapiens_PPARG::RXRA	+	0.714637
IL13_1 hg38_dna range=chr5:132658024-132658283	-66	TAGATAG	MA0065.1_Homo_sapiens_PPARG::RXRA	+	0.714637
IL13_1 hg38_dna range=chr5:132658024-132658283	-12	TATAAAA	MA0065.1_Homo_sapiens_PPARG::RXRA	+	0.714637
IL13_1 hg38_dna range=chr5:132658024-132658283	128	CTTTGCC	MA0065.1_Homo_sapiens_PPARG::RXRA	-	0.714637
IL13_1 hg38_dna range=chr5:132658024-132658283	104	CATTGCT	MA0065.1_Homo_sapiens_PPARG::RXRA	-	0.714637
IL13_1 hg38_dna range=chr5:132658024-132658283	37	CTATGCA	MA0065.1_Homo_sapiens_PPARG::RXRA	-	0.714637
IL13_1 hg38_dna range=chr5:132658024-132658283	28	CCACCCA	MA0065.1_Homo_sapiens_PPARG::RXRA	-	0.714637
IL13_1 hg38_dna range=chr5:132658024-132658283	1	GCTGCCA	MA0065.1_Homo_sapiens_PPARG::RXRA	-	0.714637
IL13_1 hg38_dna range=chr5:132658024-132658283	-31	GGTGTCA	MA0065.1_Homo_sapiens_PPARG::RXRA	-	0.714637
IL13_1 hg38_dna range=chr5:132658024-132658283	-65	GTTTCTA	MA0065.1_Homo_sapiens_PPARG::RXRA	-	0.714637
IL13_1 hg38_dna range=chr5:132658024-132658283	-102	TTTTCCA	MA0065.1_Homo_sapiens_PPARG::RXRA	-	0.714637
IL13_1 hg38_dna range=chr5:132658024-132658283	-124	CTTTCCT	MA0065.1_Homo_sapiens_PPARG::RXRA	-	0.714637
IL13_1 hg38_dna range=chr5:132658024-132658283	1	ACAAGAC	MA0065.1_Homo_sapiens_PPARG::RXRA	+	0.712004
IL13_1 hg38_dna range=chr5:132658024-132658283	17	ACAAGCC	MA0065.1_Homo_sapiens_PPARG::RXRA	+	0.712004
IL13_1 hg38_dna range=chr5:132658024-132658283	30	CCTATGC	MA0065.1_Homo_sapiens_PPARG::RXRA	+	0.712004
IL13_1 hg38_dna range=chr5:132658024-132658283	69	GCACTGG	MA0065.1_Homo_sapiens_PPARG::RXRA	-	0.712004
IL13_1 hg38_dna range=chr5:132658024-132658283	-104	CCACAAA	MA0065.1_Homo_sapiens_PPARG::RXRA	+	0.661993
IL13_1 hg38_dna range=chr5:132658024-132658283	-23	CCACTTG	MA0065.1_Homo_sapiens_PPARG::RXRA	+	0.661993
IL13_1 hg38_dna range=chr5:132658024-132658283	-21	ACTTGGG	MA0065.1_Homo_sapiens_PPARG::RXRA	+	0.661993
IL13_1 hg38_dna range=chr5:132658024-132658283	71	ACTGGGC	MA0065.1_Homo_sapiens_PPARG::RXRA	-	0.661993
IL13_1 hg38_dna range=chr5:132658024-132658283	60	CTCCTGT	MA0065.1_Homo_sapiens_PPARG::RXRA	-	0.661993
IL13_1 hg38_dna range=chr5:132658024-132658283	-53	TGCCTGA	MA0065.1_Homo_sapiens_PPARG::RXRA	-	0.661993
IL13_1 hg38_dna range=chr5:132658024-132658283	-63	TTCTAGA	MA0065.1_Homo_sapiens_PPARG::RXRA	-	0.661993
IL13_1 hg38_dna range=chr5:132658024-132658283	-71	GATGTGG	MA0065.1_Homo_sapiens_PPARG::RXRA	-	0.661993
IL13_1 hg38_dna range=chr5:132658024-132658283	-83	AAGATGA	MA0065.1_Homo_sapiens_PPARG::RXRA	-	0.661993
IL13_1 hg38_dna range=chr5:132658024-132658283	71	CCTCATG	MA0065.1_Homo_sapiens_PPARG::RXRA	+	0.611983
IL13_1 hg38_dna range=chr5:132658024-132658283	104	TCTCACT	MA0065.1_Homo_sapiens_PPARG::RXRA	+	0.611983
IL13_1 hg38_dna range=chr5:132658024-132658283	6	CACAAGA	MA0065.1_Homo_sapiens_PPARG::RXRA	-	0.611983
IL13_1 hg38_dna range=chr5:132658024-132658283	-79	AAGATGT	MA0065.1_Homo_sapiens_PPARG::RXRA	+	-2.20577
IL13_1 hg38_dna range=chr5:132658024-132658283	-52	AAAAGCA	MA0065.1_Homo_sapiens_PPARG::RXRA	+	-2.20577
IL13_1 hg38_dna range=chr5:132658024-132658283	112	TCACTTG	MA0065.1_Homo_sapiens_PPARG::RXRA	-	-2.20577
IL13_1 hg38_dna range=chr5:132658024-132658283	61	TCCTGTT	MA0065.1_Homo_sapiens_PPARG::RXRA	-	-2.20577
IL13_1 hg38_dna range=chr5:132658024-132658283	56	TCCTCTC	MA0065.1_Homo_sapiens_PPARG::RXRA	-	-2.20577
IL13_1 hg38_dna range=chr5:132658024-132658283	41	GCATCCG	MA0065.1_Homo_sapiens_PPARG::RXRA	-	-2.20577
IL13_1 hg38_dna range=chr5:132658024-132658283	-112	TGGATTT	MA0065.1_Homo_sapiens_PPARG::RXRA	+	-2.25578
IL13_1 hg38_dna range=chr5:132658024-132658283	-88	AGATGAG	MA0065.1_Homo_sapiens_PPARG::RXRA	+	-2.25578
IL13_1 hg38_dna range=chr5:132658024-132658283	-87	GATGAGT	MA0065.1_Homo_sapiens_PPARG::RXRA	+	-2.25578
IL13_1 hg38_dna range=chr5:132658024-132658283	-78	AGATGTG	MA0065.1_Homo_sapiens_PPARG::RXRA	+	-2.25578
IL13_1 hg38_dna range=chr5:132658024-132658283	-64	GATAGTG	MA0065.1_Homo_sapiens_PPARG::RXRA	+	-2.25578
IL13_1 hg38_dna range=chr5:132658024-132658283	-49	AGCAGAG	MA0065.1_Homo_sapiens_PPARG::RXRA	+	-2.25578
IL13_1 hg38_dna range=chr5:132658024-132658283	-22	CACTTGG	MA0065.1_Homo_sapiens_PPARG::RXRA	+	-2.25578
IL13_1 hg38_dna range=chr5:132658024-132658283	58	TGTTGGC	MA0065.1_Homo_sapiens_PPARG::RXRA	+	-2.25578
IL13_1 hg38_dna range=chr5:132658024-132658283	116	TGGCGGC	MA0065.1_Homo_sapiens_PPARG::RXRA	+	-2.25578
IL13_1 hg38_dna range=chr5:132658024-132658283	89	TTTGTTG	MA0065.1_Homo_sapiens_PPARG::RXRA	-	-2.25578
IL13_1 hg38_dna range=chr5:132658024-132658283	75	GGCCTCA	MA0065.1_Homo_sapiens_PPARG::RXRA	-	-2.25578
IL13_1 hg38_dna range=chr5:132658024-132658283	59	TCTCCTG	MA0065.1_Homo_sapiens_PPARG::RXRA	-	-2.25578
IL13_1 hg38_dna range=chr5:132658024-132658283	58	CTCTCCT	MA0065.1_Homo_sapiens_PPARG::RXRA	-	-2.25578
IL13_1 hg38_dna range=chr5:132658024-132658283	46	CGCTCCT	MA0065.1_Homo_sapiens_PPARG::RXRA	-	-2.25578
IL13_1 hg38_dna range=chr5:132658024-132658283	31	CCCAGCC	MA0065.1_Homo_sapiens_PPARG::RXRA	-	-2.25578
IL13_1 hg38_dna range=chr5:132658024-132658283	-24	GGCGTCA	MA0065.1_Homo_sapiens_PPARG::RXRA	-	-2.25578
IL13_1 hg38_dna range=chr5:132658024-132658283	-89	AAAATCA	MA0065.1_Homo_sapiens_PPARG::RXRA	-	-2.25578
IL13_1 hg38_dna range=chr5:132658024-132658283	7	CGCCAAG	MA0065.1_Homo_sapiens_PPARG::RXRA	+	-2.30579
IL13_1 hg38_dna range=chr5:132658024-132658283	61	TGGCACT	MA0065.1_Homo_sapiens_PPARG::RXRA	+	-2.30579
IL13_1 hg38_dna range=chr5:132658024-132658283	120	CTTGGCG	MA0065.1_Homo_sapiens_PPARG::RXRA	-	-2.30579
IL13_1 hg38_dna range=chr5:132658024-132658283	80	CATGGCG	MA0065.1_Homo_sapiens_PPARG::RXRA	-	-2.30579
IL13_1 hg38_dna range=chr5:132658024-132658283	-34	CATGGTG	MA0065.1_Homo_sapiens_PPARG::RXRA	-	-2.30579
IL13_1 hg38_dna range=chr5:132658024-132658283	25	CCCAGCC	MA0065.1_Homo_sapiens_PPARG::RXRA	+	-2.30842
IL13_1 hg38_dna range=chr5:132658024-132658283	26	CCAGCCT	MA0065.1_Homo_sapiens_PPARG::RXRA	+	-2.30842
IL13_1 hg38_dna range=chr5:132658024-132658283	113	CCTTGGC	MA0065.1_Homo_sapiens_PPARG::RXRA	+	-2.30842
IL13_1 hg38_dna range=chr5:132658024-132658283	30	ACCCAGC	MA0065.1_Homo_sapiens_PPARG::RXRA	-	-2.30842
IL13_1 hg38_dna range=chr5:132658024-132658283	14	GCCAAGG	MA0065.1_Homo_sapiens_PPARG::RXRA	-	-2.30842
IL13_1 hg38_dna range=chr5:132658024-132658283	44	CCTCAAT	MA0065.1_Homo_sapiens_PPARG::RXRA	+	-2.35843
IL13_1 hg38_dna range=chr5:132658024-132658283	55	TCCTGTT	MA0065.1_Homo_sapiens_PPARG::RXRA	+	-2.35843
IL13_1 hg38_dna range=chr5:132658024-132658283	-86	ATCAAGA	MA0065.1_Homo_sapiens_PPARG::RXRA	-	-2.35843
IL5_1 hg38_dna range=chr5:132543412-132543671	-34	CCTTTGG	MA0065.1_Homo_sapiens_PPARG::RXRA	-	32.476
IL5_1 hg38_dna range=chr5:132543412-132543671	129	ACTTTTA	MA0065.1_Homo_sapiens_PPARG::RXRA	-	29.5582
IL5_1 hg38_dna range=chr5:132543412-132543671	23	TCTTTGA	MA0065.1_Homo_sapiens_PPARG::RXRA	-	24.8751
IL5_1 hg38_dna range=chr5:132543412-132543671	-85	TCAAATG	MA0065.1_Homo_sapiens_PPARG::RXRA	+	24.8251
IL5_1 hg38_dna range=chr5:132543412-132543671	-58	TGAAACG	MA0065.1_Homo_sapiens_PPARG::RXRA	+	21.9073
IL5_1 hg38_dna range=chr5:132543412-132543671	105	CCTTATA	MA0065.1_Homo_sapiens_PPARG::RXRA	-	21.9073
IL5_1 hg38_dna range=chr5:132543412-132543671	-30	AGAAAGT	MA0065.1_Homo_sapiens_PPARG::RXRA	+	18.9869
IL5_1 hg38_dna range=chr5:132543412-132543671	84	TAAATGT	MA0065.1_Homo_sapiens_PPARG::RXRA	+	18.9869
IL5_1 hg38_dna range=chr5:132543412-132543671	78	TGAAACT	MA0065.1_Homo_sapiens_PPARG::RXRA	+	18.9369
IL5_1 hg38_dna range=chr5:132543412-132543671	-101	CCAAGAG	MA0065.1_Homo_sapiens_PPARG::RXRA	+	18.8842
IL5_1 hg38_dna range=chr5:132543412-132543671	-35	GCCTTTG	MA0065.1_Homo_sapiens_PPARG::RXRA	-	16.0165
IL5_1 hg38_dna range=chr5:132543412-132543671	-34	GCAAAGA	MA0065.1_Homo_sapiens_PPARG::RXRA	+	14.3037
IL5_1 hg38_dna range=chr5:132543412-132543671	-102	TCCAAGA	MA0065.1_Homo_sapiens_PPARG::RXRA	+	14.2537
IL5_1 hg38_dna range=chr5:132543412-132543671	-40	CGTTTGC	MA0065.1_Homo_sapiens_PPARG::RXRA	-	14.2537
IL5_1 hg38_dna range=chr5:132543412-132543671	-56	GCTCTGA	MA0065.1_Homo_sapiens_PPARG::RXRA	-	14.2537
IL5_1 hg38_dna range=chr5:132543412-132543671	92	TCCAATG	MA0065.1_Homo_sapiens_PPARG::RXRA	+	14.2037
IL5_1 hg38_dna range=chr5:132543412-132543671	-17	TACAAGA	MA0065.1_Homo_sapiens_PPARG::RXRA	+	11.336
IL5_1 hg38_dna range=chr5:132543412-132543671	24	GGAAATG	MA0065.1_Homo_sapiens_PPARG::RXRA	+	11.336
IL5_1 hg38_dna range=chr5:132543412-132543671	83	CTAAATG	MA0065.1_Homo_sapiens_PPARG::RXRA	+	11.336
IL5_1 hg38_dna range=chr5:132543412-132543671	109	TAAAAAA	MA0065.1_Homo_sapiens_PPARG::RXRA	+	11.336
IL5_1 hg38_dna range=chr5:132543412-132543671	9	CAATTTA	MA0065.1_Homo_sapiens_PPARG::RXRA	-	11.336
IL5_1 hg38_dna range=chr5:132543412-132543671	4	CCAGTCA	MA0065.1_Homo_sapiens_PPARG::RXRA	-	11.336
IL5_1 hg38_dna range=chr5:132543412-132543671	93	CCAATGC	MA0065.1_Homo_sapiens_PPARG::RXRA	+	11.3333
IL5_1 hg38_dna range=chr5:132543412-132543671	66	CCTAATA	MA0065.1_Homo_sapiens_PPARG::RXRA	-	11.286
IL5_1 hg38_dna range=chr5:132543412-132543671	-91	GCAAACT	MA0065.1_Homo_sapiens_PPARG::RXRA	+	11.2833
IL5_1 hg38_dna range=chr5:132543412-132543671	-67	TCATGGC	MA0065.1_Homo_sapiens_PPARG::RXRA	+	11.2833
IL5_1 hg38_dna range=chr5:132543412-132543671	-23	GCATAGT	MA0065.1_Homo_sapiens_PPARG::RXRA	+	11.2833
IL5_1 hg38_dna range=chr5:132543412-132543671	2	TCAATTT	MA0065.1_Homo_sapiens_PPARG::RXRA	+	11.2833
IL5_1 hg38_dna range=chr5:132543412-132543671	-84	CAAATGC	MA0065.1_Homo_sapiens_PPARG::RXRA	+	8.41556
IL5_1 hg38_dna range=chr5:132543412-132543671	-57	GAAACGT	MA0065.1_Homo_sapiens_PPARG::RXRA	+	8.41556
IL5_1 hg38_dna range=chr5:132543412-132543671	-41	GCGTTTG	MA0065.1_Homo_sapiens_PPARG::RXRA	-	8.41556
IL5_1 hg38_dna range=chr5:132543412-132543671	-48	ACGTTCT	MA0065.1_Homo_sapiens_PPARG::RXRA	-	8.41556
IL5_1 hg38_dna range=chr5:132543412-132543671	-116	TACACGT	MA0065.1_Homo_sapiens_PPARG::RXRA	+	8.36555
IL5_1 hg38_dna range=chr5:132543412-132543671	-100	CAAGAGC	MA0065.1_Homo_sapiens_PPARG::RXRA	+	8.36555
IL5_1 hg38_dna range=chr5:132543412-132543671	-78	CAGAAGC	MA0065.1_Homo_sapiens_PPARG::RXRA	+	8.36555
IL5_1 hg38_dna range=chr5:132543412-132543671	-29	GAAAGTG	MA0065.1_Homo_sapiens_PPARG::RXRA	+	8.36555
IL5_1 hg38_dna range=chr5:132543412-132543671	65	TAATGGC	MA0065.1_Homo_sapiens_PPARG::RXRA	+	8.36555
IL5_1 hg38_dna range=chr5:132543412-132543671	110	AAAAAAT	MA0065.1_Homo_sapiens_PPARG::RXRA	+	8.36555
IL5_1 hg38_dna range=chr5:132543412-132543671	116	TAAATTT	MA0065.1_Homo_sapiens_PPARG::RXRA	+	8.36555
IL5_1 hg38_dna range=chr5:132543412-132543671	123	AAATTTA	MA0065.1_Homo_sapiens_PPARG::RXRA	-	8.36555
IL5_1 hg38_dna range=chr5:132543412-132543671	111	ATCTTAA	MA0065.1_Homo_sapiens_PPARG::RXRA	-	8.36555
IL5_1 hg38_dna range=chr5:132543412-132543671	48	ACAATCA	MA0065.1_Homo_sapiens_PPARG::RXRA	-	8.36555
IL5_1 hg38_dna range=chr5:132543412-132543671	40	AATTTCT	MA0065.1_Homo_sapiens_PPARG::RXRA	-	8.36555
IL5_1 hg38_dna range=chr5:132543412-132543671	-129	TGTGGGG	MA0065.1_Homo_sapiens_PPARG::RXRA	+	8.31554
IL5_1 hg38_dna range=chr5:132543412-132543671	40	TAACAAT	MA0065.1_Homo_sapiens_PPARG::RXRA	+	8.31554
IL5_1 hg38_dna range=chr5:132543412-132543671	62	TAATAAT	MA0065.1_Homo_sapiens_PPARG::RXRA	+	8.31554
IL5_1 hg38_dna range=chr5:132543412-132543671	77	CATATCG	MA0065.1_Homo_sapiens_PPARG::RXRA	-	8.31554
IL5_1 hg38_dna range=chr5:132543412-132543671	41	ATTTCTA	MA0065.1_Homo_sapiens_PPARG::RXRA	-	8.31554
IL5_1 hg38_dna range=chr5:132543412-132543671	-47	CGTTCTG	MA0065.1_Homo_sapiens_PPARG::RXRA	-	8.31554
IL5_1 hg38_dna range=chr5:132543412-132543671	-63	CCTCATG	MA0065.1_Homo_sapiens_PPARG::RXRA	-	8.31554
IL5_1 hg38_dna range=chr5:132543412-132543671	-107	ACGTAGG	MA0065.1_Homo_sapiens_PPARG::RXRA	-	8.31291
IL5_1 hg38_dna range=chr5:132543412-132543671	-4	CCCCAGT	MA0065.1_Homo_sapiens_PPARG::RXRA	+	8.2629
IL5_1 hg38_dna range=chr5:132543412-132543671	80	ATCGTGA	MA0065.1_Homo_sapiens_PPARG::RXRA	-	8.2629
IL5_1 hg38_dna range=chr5:132543412-132543671	-62	CTCATGG	MA0065.1_Homo_sapiens_PPARG::RXRA	-	8.2629
IL5_1 hg38_dna range=chr5:132543412-132543671	-112	CGTAGGC	MA0065.1_Homo_sapiens_PPARG::RXRA	+	5.39514
IL5_1 hg38_dna range=chr5:132543412-132543671	-33	CAAAGAA	MA0065.1_Homo_sapiens_PPARG::RXRA	+	5.39514
IL5_1 hg38_dna range=chr5:132543412-132543671	22	GTCTTTG	MA0065.1_Homo_sapiens_PPARG::RXRA	-	5.39514
IL5_1 hg38_dna range=chr5:132543412-132543671	-15	CAAGACT	MA0065.1_Homo_sapiens_PPARG::RXRA	+	5.34513
IL5_1 hg38_dna range=chr5:132543412-132543671	-65	ATCCTCA	MA0065.1_Homo_sapiens_PPARG::RXRA	-	5.34513
IL5_1 hg38_dna range=chr5:132543412-132543671	-99	AGCTCCA	MA0065.1_Homo_sapiens_PPARG::RXRA	-	5.34513
IL5_1 hg38_dna range=chr5:132543412-132543671	64	ATAATGG	MA0065.1_Homo_sapiens_PPARG::RXRA	+	3.78507
IL5_1 hg38_dna range=chr5:132543412-132543671	108	TTAAAAA	MA0065.1_Homo_sapiens_PPARG::RXRA	+	3.73506
IL5_1 hg38_dna range=chr5:132543412-132543671	112	TCTTAAA	MA0065.1_Homo_sapiens_PPARG::RXRA	-	3.73506
IL5_1 hg38_dna range=chr5:132543412-132543671	19	TTTGAGG	MA0065.1_Homo_sapiens_PPARG::RXRA	+	3.68505
IL5_1 hg38_dna range=chr5:132543412-132543671	99	CCAATGC	MA0065.1_Homo_sapiens_PPARG::RXRA	-	3.68242
IL5_1 hg38_dna range=chr5:132543412-132543671	-113	ACGTAGG	MA0065.1_Homo_sapiens_PPARG::RXRA	+	3.63241
IL5_1 hg38_dna range=chr5:132543412-132543671	-79	GCAGAAG	MA0065.1_Homo_sapiens_PPARG::RXRA	+	3.63241
IL5_1 hg38_dna range=chr5:132543412-132543671	38	TCTAACA	MA0065.1_Homo_sapiens_PPARG::RXRA	+	3.63241
IL5_1 hg38_dna range=chr5:132543412-132543671	46	TCAGATA	MA0065.1_Homo_sapiens_PPARG::RXRA	+	3.63241
IL5_1 hg38_dna range=chr5:132543412-132543671	-33	CTTTGGC	MA0065.1_Homo_sapiens_PPARG::RXRA	-	3.63241
IL5_1 hg38_dna range=chr5:132543412-132543671	25	GAAATGA	MA0065.1_Homo_sapiens_PPARG::RXRA	+	0.814658
IL5_1 hg38_dna range=chr5:132543412-132543671	54	AGAATGC	MA0065.1_Homo_sapiens_PPARG::RXRA	+	0.814658
IL5_1 hg38_dna range=chr5:132543412-132543671	104	GCCTTAT	MA0065.1_Homo_sapiens_PPARG::RXRA	-	0.814658
IL5_1 hg38_dna range=chr5:132543412-132543671	-125	GGGATGG	MA0065.1_Homo_sapiens_PPARG::RXRA	+	0.764648
IL5_1 hg38_dna range=chr5:132543412-132543671	-68	CTCATGG	MA0065.1_Homo_sapiens_PPARG::RXRA	+	0.764648
IL5_1 hg38_dna range=chr5:132543412-132543671	7	TTATTGT	MA0065.1_Homo_sapiens_PPARG::RXRA	+	0.764648
IL5_1 hg38_dna range=chr5:132543412-132543671	20	TTGAGGA	MA0065.1_Homo_sapiens_PPARG::RXRA	+	0.764648
IL5_1 hg38_dna range=chr5:132543412-132543671	29	TGAATAA	MA0065.1_Homo_sapiens_PPARG::RXRA	+	0.764648
IL5_1 hg38_dna range=chr5:132543412-132543671	48	AGATAGA	MA0065.1_Homo_sapiens_PPARG::RXRA	+	0.764648
IL5_1 hg38_dna range=chr5:132543412-132543671	111	AAAAATA	MA0065.1_Homo_sapiens_PPARG::RXRA	+	0.764648
IL5_1 hg38_dna range=chr5:132543412-132543671	115	ATAAATT	MA0065.1_Homo_sapiens_PPARG::RXRA	+	0.764648
IL5_1 hg38_dna range=chr5:132543412-132543671	124	AATTTAC	MA0065.1_Homo_sapiens_PPARG::RXRA	-	0.764648
IL5_1 hg38_dna range=chr5:132543412-132543671	94	TGTTTCC	MA0065.1_Homo_sapiens_PPARG::RXRA	-	0.764648
IL5_1 hg38_dna range=chr5:132543412-132543671	19	TCTGTCT	MA0065.1_Homo_sapiens_PPARG::RXRA	-	0.764648
IL5_1 hg38_dna range=chr5:132543412-132543671	10	AATTTAT	MA0065.1_Homo_sapiens_PPARG::RXRA	-	0.764648
IL5_1 hg38_dna range=chr5:132543412-132543671	-113	GCATACA	MA0065.1_Homo_sapiens_PPARG::RXRA	-	0.764648
IL5_1 hg38_dna range=chr5:132543412-132543671	-35	GGCAAAG	MA0065.1_Homo_sapiens_PPARG::RXRA	+	0.714637
IL5_1 hg38_dna range=chr5:132543412-132543671	-31	AAGAAAG	MA0065.1_Homo_sapiens_PPARG::RXRA	+	0.714637
IL5_1 hg38_dna range=chr5:132543412-132543671	-24	TGCATAG	MA0065.1_Homo_sapiens_PPARG::RXRA	+	0.714637
IL5_1 hg38_dna range=chr5:132543412-132543671	53	GAGAATG	MA0065.1_Homo_sapiens_PPARG::RXRA	+	0.714637
IL5_1 hg38_dna range=chr5:132543412-132543671	63	AATAATG	MA0065.1_Homo_sapiens_PPARG::RXRA	+	0.714637
IL5_1 hg38_dna range=chr5:132543412-132543671	110	TATCTTA	MA0065.1_Homo_sapiens_PPARG::RXRA	-	0.714637
IL5_1 hg38_dna range=chr5:132543412-132543671	95	GTTTCCA	MA0065.1_Homo_sapiens_PPARG::RXRA	-	0.714637
IL5_1 hg38_dna range=chr5:132543412-132543671	44	TCTAACA	MA0065.1_Homo_sapiens_PPARG::RXRA	-	0.714637
IL5_1 hg38_dna range=chr5:132543412-132543671	24	CTTTGAG	MA0065.1_Homo_sapiens_PPARG::RXRA	-	0.714637
IL5_1 hg38_dna range=chr5:132543412-132543671	-55	CTCTGAA	MA0065.1_Homo_sapiens_PPARG::RXRA	-	0.714637
IL5_1 hg38_dna range=chr5:132543412-132543671	-81	ACTCAAA	MA0065.1_Homo_sapiens_PPARG::RXRA	-	0.714637
IL5_1 hg38_dna range=chr5:132543412-132543671	-89	GCTAGCA	MA0065.1_Homo_sapiens_PPARG::RXRA	-	0.714637
IL5_1 hg38_dna range=chr5:132543412-132543671	-16	ACAAGAC	MA0065.1_Homo_sapiens_PPARG::RXRA	+	0.712004
IL5_1 hg38_dna range=chr5:132543412-132543671	-16	CATAGTA	MA0065.1_Homo_sapiens_PPARG::RXRA	-	0.664627
IL5_1 hg38_dna range=chr5:132543412-132543671	-50	TCTGCGT	MA0065.1_Homo_sapiens_PPARG::RXRA	+	0.661993
IL5_1 hg38_dna range=chr5:132543412-132543671	-40	CCTTTGG	MA0065.1_Homo_sapiens_PPARG::RXRA	+	0.661993
IL5_1 hg38_dna range=chr5:132543412-132543671	60	CCTAATA	MA0065.1_Homo_sapiens_PPARG::RXRA	+	0.661993
IL5_1 hg38_dna range=chr5:132543412-132543671	82	ACTAAAT	MA0065.1_Homo_sapiens_PPARG::RXRA	+	0.661993
IL5_1 hg38_dna range=chr5:132543412-132543671	54	AGATAGA	MA0065.1_Homo_sapiens_PPARG::RXRA	-	0.661993
IL5_1 hg38_dna range=chr5:132543412-132543671	2	CCCCAGT	MA0065.1_Homo_sapiens_PPARG::RXRA	-	0.661993
IL5_1 hg38_dna range=chr5:132543412-132543671	-5	ACTGCGT	MA0065.1_Homo_sapiens_PPARG::RXRA	-	0.661993
IL5_1 hg38_dna range=chr5:132543412-132543671	-96	TCCAAGA	MA0065.1_Homo_sapiens_PPARG::RXRA	-	0.661993
IL5_1 hg38_dna range=chr5:132543412-132543671	-124	CTGTGGG	MA0065.1_Homo_sapiens_PPARG::RXRA	-	0.661993
IL5_1 hg38_dna range=chr5:132543412-132543671	-69	CCTCATG	MA0065.1_Homo_sapiens_PPARG::RXRA	+	0.611983
IL5_1 hg38_dna range=chr5:132543412-132543671	50	AATCAGA	MA0065.1_Homo_sapiens_PPARG::RXRA	-	0.611983
IL5_1 hg38_dna range=chr5:132543412-132543671	-124	GGATGGC	MA0065.1_Homo_sapiens_PPARG::RXRA	+	-2.20577
IL5_1 hg38_dna range=chr5:132543412-132543671	-90	CAAACTC	MA0065.1_Homo_sapiens_PPARG::RXRA	+	-2.20577
IL5_1 hg38_dna range=chr5:132543412-132543671	-77	AGAAGCA	MA0065.1_Homo_sapiens_PPARG::RXRA	+	-2.20577
IL5_1 hg38_dna range=chr5:132543412-132543671	128	TACTTTT	MA0065.1_Homo_sapiens_PPARG::RXRA	-	-2.20577
IL5_1 hg38_dna range=chr5:132543412-132543671	93	ATGTTTC	MA0065.1_Homo_sapiens_PPARG::RXRA	-	-2.20577
IL5_1 hg38_dna range=chr5:132543412-132543671	-130	CTGTGGG	MA0065.1_Homo_sapiens_PPARG::RXRA	+	-2.25578
IL5_1 hg38_dna range=chr5:132543412-132543671	-86	CTCAAAT	MA0065.1_Homo_sapiens_PPARG::RXRA	+	-2.25578
IL5_1 hg38_dna range=chr5:132543412-132543671	-80	TGCAGAA	MA0065.1_Homo_sapiens_PPARG::RXRA	+	-2.25578
IL5_1 hg38_dna range=chr5:132543412-132543671	11	TGTCTGT	MA0065.1_Homo_sapiens_PPARG::RXRA	+	-2.25578
IL5_1 hg38_dna range=chr5:132543412-132543671	21	TGAGGAA	MA0065.1_Homo_sapiens_PPARG::RXRA	+	-2.25578
IL5_1 hg38_dna range=chr5:132543412-132543671	23	AGGAAAT	MA0065.1_Homo_sapiens_PPARG::RXRA	+	-2.25578
IL5_1 hg38_dna range=chr5:132543412-132543671	30	GAATAAT	MA0065.1_Homo_sapiens_PPARG::RXRA	+	-2.25578
IL5_1 hg38_dna range=chr5:132543412-132543671	31	AATAATT	MA0065.1_Homo_sapiens_PPARG::RXRA	+	-2.25578
IL5_1 hg38_dna range=chr5:132543412-132543671	43	CAATCAG	MA0065.1_Homo_sapiens_PPARG::RXRA	+	-2.25578
IL5_1 hg38_dna range=chr5:132543412-132543671	47	CAGATAG	MA0065.1_Homo_sapiens_PPARG::RXRA	+	-2.25578
IL5_1 hg38_dna range=chr5:132543412-132543671	49	GATAGAG	MA0065.1_Homo_sapiens_PPARG::RXRA	+	-2.25578
IL5_1 hg38_dna range=chr5:132543412-132543671	51	TAGAGAA	MA0065.1_Homo_sapiens_PPARG::RXRA	+	-2.25578
IL5_1 hg38_dna range=chr5:132543412-132543671	52	AGAGAAT	MA0065.1_Homo_sapiens_PPARG::RXRA	+	-2.25578
IL5_1 hg38_dna range=chr5:132543412-132543671	71	CATATCG	MA0065.1_Homo_sapiens_PPARG::RXRA	+	-2.25578
IL5_1 hg38_dna range=chr5:132543412-132543671	102	TATATCT	MA0065.1_Homo_sapiens_PPARG::RXRA	+	-2.25578
IL5_1 hg38_dna range=chr5:132543412-132543671	114	AATAAAT	MA0065.1_Homo_sapiens_PPARG::RXRA	+	-2.25578
IL5_1 hg38_dna range=chr5:132543412-132543671	125	ATTTACT	MA0065.1_Homo_sapiens_PPARG::RXRA	-	-2.25578
IL5_1 hg38_dna range=chr5:132543412-132543671	103	TGCCTTA	MA0065.1_Homo_sapiens_PPARG::RXRA	-	-2.25578
IL5_1 hg38_dna range=chr5:132543412-132543671	92	AATGTTT	MA0065.1_Homo_sapiens_PPARG::RXRA	-	-2.25578
IL5_1 hg38_dna range=chr5:132543412-132543671	87	AACTAAA	MA0065.1_Homo_sapiens_PPARG::RXRA	-	-2.25578
IL5_1 hg38_dna range=chr5:132543412-132543671	15	ATTGTCT	MA0065.1_Homo_sapiens_PPARG::RXRA	-	-2.25578
IL5_1 hg38_dna range=chr5:132543412-132543671	12	TTTATTG	MA0065.1_Homo_sapiens_PPARG::RXRA	-	-2.25578
IL5_1 hg38_dna range=chr5:132543412-132543671	11	ATTTATT	MA0065.1_Homo_sapiens_PPARG::RXRA	-	-2.25578
IL5_1 hg38_dna range=chr5:132543412-132543671	3	CCCAGTC	MA0065.1_Homo_sapiens_PPARG::RXRA	-	-2.25578
IL5_1 hg38_dna range=chr5:132543412-132543671	-21	AAGTGCA	MA0065.1_Homo_sapiens_PPARG::RXRA	-	-2.25578
IL5_1 hg38_dna range=chr5:132543412-132543671	-77	AAATGCA	MA0065.1_Homo_sapiens_PPARG::RXRA	-	-2.25578
IL5_1 hg38_dna range=chr5:132543412-132543671	-82	AACTCAA	MA0065.1_Homo_sapiens_PPARG::RXRA	-	-2.25578
IL5_1 hg38_dna range=chr5:132543412-132543671	-83	AAACTCA	MA0065.1_Homo_sapiens_PPARG::RXRA	-	-2.25578
IL5_1 hg38_dna range=chr5:132543412-132543671	-108	CACGTAG	MA0065.1_Homo_sapiens_PPARG::RXRA	-	-2.25578
IL5_1 hg38_dna range=chr5:132543412-132543671	-109	ACACGTA	MA0065.1_Homo_sapiens_PPARG::RXRA	-	-2.25578
IL5_1 hg38_dna range=chr5:132543412-132543671	73	TATCGTG	MA0065.1_Homo_sapiens_PPARG::RXRA	+	-2.30579
IL5_1 hg38_dna range=chr5:132543412-132543671	72	AATGGCA	MA0065.1_Homo_sapiens_PPARG::RXRA	-	-2.30579
IL5_1 hg38_dna range=chr5:132543412-132543671	-3	CCCAGTC	MA0065.1_Homo_sapiens_PPARG::RXRA	+	-2.30842
IL5_1 hg38_dna range=chr5:132543412-132543671	70	ATAATGG	MA0065.1_Homo_sapiens_PPARG::RXRA	-	-2.30842
IL5_1 hg38_dna range=chr5:132543412-132543671	-90	AGCTAGC	MA0065.1_Homo_sapiens_PPARG::RXRA	-	-2.30842

## Sheet: FIMO hg38
Used FIMO - MEME to search the PPARG::RXRA jaspar meme motif in EPD promoter sections of IL13 and IL5
Motif search in human promoters of IL5 and IL13 using FIMO of the MEME suite
motif_id	motif_alt_id	sequence_name	start	stop	strand	score	p-value	q-value	matched_sequence
MA0065.1	PPARG::RXRA	IL13_1	139	158	+	-5.22472	0.000363	0.494	GCCAAGGCCACAAGCCACCC
MA0065.1	PPARG::RXRA	IL13_1	189	208	-	-8.31461	0.000705	0.494	CATGAGGCCCAGTGCCAACA
MA0065.1	PPARG::RXRA	IL13_1	91	110	+	-9.8764	0.001	0.494	CATGGTGTCAGGCGTCACCA
MA0065.1	PPARG::RXRA	IL13_1	133	152	+	-16.6629	0.00372	0.606	CAAGACGCCAAGGCCACAAG
MA0065.1	PPARG::RXRA	IL13_1	132	151	+	-20.809	0.00765	0.606	ACAAGACGCCAAGGCCACAA
MA0065.1	PPARG::RXRA	IL13_1	103	122	-	-23.1798	0.011	0.661	TATAGGCCCAAGTGGTGACG
MA0065.1	PPARG::RXRA	IL13_1	222	241	-	-24.5506	0.0137	0.733	AGTGAGAGCAATGACCGTGG
MA0065.1	PPARG::RXRA	IL13_1	155	174	-	-25.3258	0.0155	0.733	AGCGGATGCATAGGCTGGGT
MA0065.1	PPARG::RXRA	IL13_1	214	233	+	-26.5393	0.0186	0.733	TTTGTTGACCACGGTCATTG
MA0065.1	PPARG::RXRA	IL13_1	44	63	+	-26.5506	0.0186	0.733	GATGAGTAAAGATGTGGTTT
MA0065.1	PPARG::RXRA	IL13_1	10	29	-	-26.9326	0.0196	0.733	TGGAAAATCCAGTGTCGCAT
MA0065.1	PPARG::RXRA	IL13_1	140	159	+	-27.0449	0.0199	0.733	CCAAGGCCACAAGCCACCCA
MA0065.1	PPARG::RXRA	IL13_1	83	102	+	-27.2584	0.0205	0.733	GCAGAGACCATGGTGTCAGG
MA0065.1	PPARG::RXRA	IL13_1	221	240	+	-27.6517	0.0216	0.733	ACCACGGTCATTGCTCTCAC
MA0065.1	PPARG::RXRA	IL13_1	238	257	-	-28.0787	0.0229	0.733	CAAAGCCGCCAAGGCAAGTG
MA0065.1	PPARG::RXRA	IL13_1	111	130	-	-28.1798	0.0232	0.733	GCAGCTTTTATAGGCCCAAG
MA0065.1	PPARG::RXRA	IL13_1	95	114	-	-28.2247	0.0234	0.733	CAAGTGGTGACGCCTGACAC
MA0065.1	PPARG::RXRA	IL13_1	102	121	-	-28.809	0.0253	0.733	ATAGGCCCAAGTGGTGACGC
MA0065.1	PPARG::RXRA	IL13_1	181	200	-	-29.573	0.0281	0.733	CCAGTGCCAACAGGAGAGGA
MA0065.1	PPARG::RXRA	IL13_1	188	207	-	-29.7528	0.0289	0.733	ATGAGGCCCAGTGCCAACAG
MA0065.1	PPARG::RXRA	IL13_1	104	123	-	-29.809	0.0291	0.733	TTATAGGCCCAAGTGGTGAC
MA0065.1	PPARG::RXRA	IL13_1	197	216	-	-29.9101	0.0295	0.733	AAAAGCGCCATGAGGCCCAG
MA0065.1	PPARG::RXRA	IL13_1	89	108	+	-30.2697	0.031	0.733	ACCATGGTGTCAGGCGTCAC
MA0065.1	PPARG::RXRA	IL13_1	182	201	-	-30.3034	0.0312	0.733	CCCAGTGCCAACAGGAGAGG
MA0065.1	PPARG::RXRA	IL13_1	174	193	-	-30.5281	0.0322	0.733	CAACAGGAGAGGATTGAGGA
MA0065.1	PPARG::RXRA	IL13_1	216	235	-	-30.573	0.0324	0.733	AGCAATGACCGTGGTCAACA
MA0065.1	PPARG::RXRA	IL13_1	125	144	-	-30.809	0.0335	0.733	CTTGGCGTCTTGTGGCAGCT
MA0065.1	PPARG::RXRA	IL13_1	154	173	-	-31.1124	0.0349	0.745	GCGGATGCATAGGCTGGGTG
MA0065.1	PPARG::RXRA	IL13_1	83	102	-	-31.1573	0.0351	0.745	CCTGACACCATGGTCTCTGC
MA0065.1	PPARG::RXRA	IL13_1	76	95	+	-31.9326	0.0388	0.745	TGAAAAAGCAGAGACCATGG
MA0065.1	PPARG::RXRA	IL13_1	237	256	-	-32.6966	0.0425	0.745	AAAGCCGCCAAGGCAAGTGA
MA0065.1	PPARG::RXRA	IL13_1	167	186	-	-32.7416	0.0428	0.745	AGAGGATTGAGGAGCGGATG
MA0065.1	PPARG::RXRA	IL13_1	232	251	-	-33.2921	0.0456	0.745	CGCCAAGGCAAGTGAGAGCA
MA0065.1	PPARG::RXRA	IL13_1	196	215	-	-33.3371	0.0459	0.745	AAAGCGCCATGAGGCCCAGT
MA0065.1	PPARG::RXRA	IL13_1	82	101	+	-33.7191	0.048	0.745	AGCAGAGACCATGGTGTCAG
MA0065.1	PPARG::RXRA	IL13_1	123	142	+	-34.2247	0.051	0.745	AAAGCTGCCACAAGACGCCA
MA0065.1	PPARG::RXRA	IL13_1	28	47	+	-34.4944	0.0527	0.745	CACAAAGTAAAATCAAGATG
MA0065.1	PPARG::RXRA	IL13_1	16	35	-	-34.5955	0.0534	0.745	ACTTTGTGGAAAATCCAGTG
MA0065.1	PPARG::RXRA	IL13_1	196	215	+	-34.8989	0.0554	0.745	ACTGGGCCTCATGGCGCTTT
MA0065.1	PPARG::RXRA	IL13_1	209	228	-	-35.236	0.0578	0.745	ACCGTGGTCAACAAAAGCGC
MA0065.1	PPARG::RXRA	IL13_1	98	117	+	-35.4494	0.0593	0.745	TCAGGCGTCACCACTTGGGC
MA0065.1	PPARG::RXRA	IL13_1	204	223	-	-35.4944	0.0597	0.745	GGTCAACAAAAGCGCCATGA
MA0065.1	PPARG::RXRA	IL13_1	90	109	-	-35.8764	0.0625	0.745	GGTGACGCCTGACACCATGG
MA0065.1	PPARG::RXRA	IL13_1	114	133	+	-36.0674	0.064	0.745	GGGCCTATAAAAGCTGCCAC
MA0065.1	PPARG::RXRA	IL13_1	33	52	+	-36.1124	0.0643	0.745	AGTAAAATCAAGATGAGTAA
MA0065.1	PPARG::RXRA	IL13_1	231	250	-	-36.2584	0.0655	0.745	GCCAAGGCAAGTGAGAGCAA
MA0065.1	PPARG::RXRA	IL13_1	239	258	-	-36.5618	0.0678	0.745	GCAAAGCCGCCAAGGCAAGT
MA0065.1	PPARG::RXRA	IL13_1	195	214	+	-36.9326	0.0708	0.745	CACTGGGCCTCATGGCGCTT
MA0065.1	PPARG::RXRA	IL13_1	9	28	-	-37.1348	0.0724	0.745	GGAAAATCCAGTGTCGCATA
MA0065.1	PPARG::RXRA	IL13_1	215	234	-	-37.2809	0.0736	0.745	GCAATGACCGTGGTCAACAA
MA0065.1	PPARG::RXRA	IL13_1	70	89	+	-38.5843	0.0843	0.745	AGTGCCTGAAAAAGCAGAGA
MA0065.1	PPARG::RXRA	IL13_1	110	129	-	-38.7865	0.0861	0.745	CAGCTTTTATAGGCCCAAGT
MA0065.1	PPARG::RXRA	IL13_1	126	145	+	-38.9551	0.0876	0.745	GCTGCCACAAGACGCCAAGG
MA0065.1	PPARG::RXRA	IL13_1	168	187	-	-38.9551	0.0876	0.745	GAGAGGATTGAGGAGCGGAT
MA0065.1	PPARG::RXRA	IL13_1	162	181	-	-39.1011	0.089	0.745	ATTGAGGAGCGGATGCATAG
MA0065.1	PPARG::RXRA	IL13_1	61	80	-	-39.1236	0.0892	0.745	TTTCAGGCACTATCTAGAAA
MA0065.1	PPARG::RXRA	IL13_1	41	60	+	-39.1461	0.0894	0.745	CAAGATGAGTAAAGATGTGG
MA0065.1	PPARG::RXRA	IL13_1	169	188	-	-39.2022	0.0899	0.745	GGAGAGGATTGAGGAGCGGA
MA0065.1	PPARG::RXRA	IL13_1	55	74	+	-39.6292	0.0941	0.745	ATGTGGTTTCTAGATAGTGC
MA0065.1	PPARG::RXRA	IL13_1	43	62	+	-39.7978	0.0958	0.745	AGATGAGTAAAGATGTGGTT
MA0065.1	PPARG::RXRA	IL13_1	160	179	-	-40.0225	0.0981	0.745	TGAGGAGCGGATGCATAGGC
MA0065.1	PPARG::RXRA	IL13_1	187	206	+	-40.2472	0.101	0.745	CCTGTTGGCACTGGGCCTCA
MA0065.1	PPARG::RXRA	IL13_1	143	162	-	-40.4045	0.102	0.745	GGCTGGGTGGCTTGTGGCCT
MA0065.1	PPARG::RXRA	IL13_1	205	224	+	-40.4382	0.103	0.745	CATGGCGCTTTTGTTGACCA
MA0065.1	PPARG::RXRA	IL13_1	206	225	-	-41	0.109	0.745	GTGGTCAACAAAAGCGCCAT
MA0065.1	PPARG::RXRA	IL13_1	188	207	+	-41.4494	0.114	0.745	CTGTTGGCACTGGGCCTCAT
MA0065.1	PPARG::RXRA	IL13_1	49	68	+	-42.1461	0.123	0.745	GTAAAGATGTGGTTTCTAGA
MA0065.1	PPARG::RXRA	IL13_1	29	48	+	-42.3483	0.125	0.745	ACAAAGTAAAATCAAGATGA
MA0065.1	PPARG::RXRA	IL13_1	71	90	+	-42.4719	0.126	0.745	GTGCCTGAAAAAGCAGAGAC
MA0065.1	PPARG::RXRA	IL13_1	15	34	-	-42.6517	0.129	0.745	CTTTGTGGAAAATCCAGTGT
MA0065.1	PPARG::RXRA	IL13_1	197	216	+	-42.6629	0.129	0.745	CTGGGCCTCATGGCGCTTTT
MA0065.1	PPARG::RXRA	IL13_1	97	116	-	-42.7416	0.13	0.745	CCCAAGTGGTGACGCCTGAC
MA0065.1	PPARG::RXRA	IL13_1	175	194	-	-42.8876	0.131	0.745	CCAACAGGAGAGGATTGAGG
MA0065.1	PPARG::RXRA	IL13_1	227	246	-	-42.8989	0.132	0.745	AGGCAAGTGAGAGCAATGAC
MA0065.1	PPARG::RXRA	IL13_1	68	87	-	-43.0225	0.133	0.745	TCTGCTTTTTCAGGCACTAT
MA0065.1	PPARG::RXRA	IL13_1	147	166	-	-43.0899	0.134	0.745	CATAGGCTGGGTGGCTTGTG
MA0065.1	PPARG::RXRA	IL13_1	222	241	+	-43.1236	0.134	0.745	CCACGGTCATTGCTCTCACT
MA0065.1	PPARG::RXRA	IL13_1	84	103	+	-43.191	0.135	0.745	CAGAGACCATGGTGTCAGGC
MA0065.1	PPARG::RXRA	IL13_1	133	152	-	-43.5843	0.14	0.745	CTTGTGGCCTTGGCGTCTTG
MA0065.1	PPARG::RXRA	IL13_1	69	88	+	-43.764	0.142	0.745	TAGTGCCTGAAAAAGCAGAG
MA0065.1	PPARG::RXRA	IL13_1	99	118	+	-43.7865	0.143	0.745	CAGGCGTCACCACTTGGGCC
MA0065.1	PPARG::RXRA	IL13_1	183	202	-	-43.8539	0.143	0.745	GCCCAGTGCCAACAGGAGAG
MA0065.1	PPARG::RXRA	IL13_1	131	150	+	-43.8989	0.144	0.745	CACAAGACGCCAAGGCCACA
MA0065.1	PPARG::RXRA	IL13_1	113	132	+	-43.9775	0.145	0.745	TGGGCCTATAAAAGCTGCCA
MA0065.1	PPARG::RXRA	IL13_1	199	218	-	-44.1798	0.148	0.745	ACAAAAGCGCCATGAGGCCC
MA0065.1	PPARG::RXRA	IL13_1	77	96	-	-44.2697	0.149	0.745	ACCATGGTCTCTGCTTTTTC
MA0065.1	PPARG::RXRA	IL13_1	118	137	-	-44.5393	0.152	0.745	TCTTGTGGCAGCTTTTATAG
MA0065.1	PPARG::RXRA	IL13_1	140	159	-	-44.5393	0.152	0.745	TGGGTGGCTTGTGGCCTTGG
MA0065.1	PPARG::RXRA	IL13_1	190	209	-	-44.6629	0.154	0.745	CCATGAGGCCCAGTGCCAAC
MA0065.1	PPARG::RXRA	IL13_1	124	143	+	-44.7753	0.156	0.745	AAGCTGCCACAAGACGCCAA
MA0065.1	PPARG::RXRA	IL13_1	27	46	+	-45.1685	0.161	0.745	CCACAAAGTAAAATCAAGAT
MA0065.1	PPARG::RXRA	IL13_1	48	67	-	-45.2584	0.163	0.745	CTAGAAACCACATCTTTACT
MA0065.1	PPARG::RXRA	IL13_1	141	160	+	-45.5056	0.167	0.745	CAAGGCCACAAGCCACCCAG
MA0065.1	PPARG::RXRA	IL13_1	56	75	+	-45.6067	0.168	0.745	TGTGGTTTCTAGATAGTGCC
MA0065.1	PPARG::RXRA	IL13_1	6	25	+	-45.6966	0.17	0.745	CTTTATGCGACACTGGATTT
MA0065.1	PPARG::RXRA	IL13_1	53	72	-	-45.7303	0.17	0.745	ACTATCTAGAAACCACATCT
MA0065.1	PPARG::RXRA	IL13_1	148	167	+	-45.9438	0.173	0.745	ACAAGCCACCCAGCCTATGC
MA0065.1	PPARG::RXRA	IL13_1	42	61	+	-46.1124	0.176	0.745	AAGATGAGTAAAGATGTGGT
MA0065.1	PPARG::RXRA	IL13_1	225	244	-	-46.1461	0.177	0.745	GCAAGTGAGAGCAATGACCG
MA0065.1	PPARG::RXRA	IL13_1	48	67	+	-46.236	0.178	0.745	AGTAAAGATGTGGTTTCTAG
MA0065.1	PPARG::RXRA	IL13_1	92	111	+	-46.2584	0.179	0.745	ATGGTGTCAGGCGTCACCAC
MA0065.1	PPARG::RXRA	IL13_1	146	165	-	-46.5618	0.183	0.745	ATAGGCTGGGTGGCTTGTGG
MA0065.1	PPARG::RXRA	IL13_1	215	234	+	-46.618	0.184	0.745	TTGTTGACCACGGTCATTGC
MA0065.1	PPARG::RXRA	IL13_1	159	178	-	-46.6629	0.185	0.745	GAGGAGCGGATGCATAGGCT
MA0065.1	PPARG::RXRA	IL13_1	22	41	+	-47.0562	0.192	0.745	ATTTTCCACAAAGTAAAATC
MA0065.1	PPARG::RXRA	IL13_1	155	174	+	-47.1124	0.193	0.745	ACCCAGCCTATGCATCCGCT
MA0065.1	PPARG::RXRA	IL13_1	141	160	-	-47.2022	0.194	0.746	CTGGGTGGCTTGTGGCCTTG
MA0065.1	PPARG::RXRA	IL13_1	34	53	+	-47.3146	0.196	0.748	GTAAAATCAAGATGAGTAAA
MA0065.1	PPARG::RXRA	IL13_1	161	180	-	-47.3483	0.196	0.748	TTGAGGAGCGGATGCATAGG
MA0065.1	PPARG::RXRA	IL13_1	105	124	-	-47.4719	0.198	0.75	TTTATAGGCCCAAGTGGTGA
MA0065.1	PPARG::RXRA	IL13_1	93	112	-	-47.9326	0.206	0.762	AGTGGTGACGCCTGACACCA
MA0065.1	PPARG::RXRA	IL13_1	17	36	-	-48.1348	0.209	0.762	TACTTTGTGGAAAATCCAGT
MA0065.1	PPARG::RXRA	IL13_1	124	143	-	-48.382	0.213	0.762	TTGGCGTCTTGTGGCAGCTT
MA0065.1	PPARG::RXRA	IL13_1	171	190	-	-48.5056	0.215	0.762	CAGGAGAGGATTGAGGAGCG
MA0065.1	PPARG::RXRA	IL13_1	121	140	+	-48.6067	0.217	0.762	TAAAAGCTGCCACAAGACGC
MA0065.1	PPARG::RXRA	IL13_1	198	217	-	-48.6966	0.219	0.762	CAAAAGCGCCATGAGGCCCA
MA0065.1	PPARG::RXRA	IL13_1	156	175	-	-48.8539	0.221	0.762	GAGCGGATGCATAGGCTGGG
MA0065.1	PPARG::RXRA	IL13_1	13	32	+	-48.9663	0.223	0.762	CGACACTGGATTTTCCACAA
MA0065.1	PPARG::RXRA	IL13_1	47	66	-	-49.0449	0.224	0.762	TAGAAACCACATCTTTACTC
MA0065.1	PPARG::RXRA	IL13_1	138	157	-	-49.1236	0.226	0.762	GGTGGCTTGTGGCCTTGGCG
MA0065.1	PPARG::RXRA	IL13_1	60	79	-	-49.191	0.227	0.762	TTCAGGCACTATCTAGAAAC
MA0065.1	PPARG::RXRA	IL13_1	120	139	-	-49.4157	0.231	0.762	CGTCTTGTGGCAGCTTTTAT
MA0065.1	PPARG::RXRA	IL13_1	84	103	-	-49.4494	0.231	0.762	GCCTGACACCATGGTCTCTG
MA0065.1	PPARG::RXRA	IL13_1	172	191	-	-49.7528	0.237	0.762	ACAGGAGAGGATTGAGGAGC
MA0065.1	PPARG::RXRA	IL13_1	39	58	+	-49.8315	0.238	0.762	ATCAAGATGAGTAAAGATGT
MA0065.1	PPARG::RXRA	IL13_1	110	129	+	-49.8315	0.238	0.762	ACTTGGGCCTATAAAAGCTG
MA0065.1	PPARG::RXRA	IL13_1	96	115	-	-49.8427	0.238	0.762	CCAAGTGGTGACGCCTGACA
MA0065.1	PPARG::RXRA	IL13_1	146	165	+	-49.8427	0.238	0.762	CCACAAGCCACCCAGCCTAT
MA0065.1	PPARG::RXRA	IL13_1	176	195	-	-49.8427	0.238	0.762	GCCAACAGGAGAGGATTGAG
MA0065.1	PPARG::RXRA	IL13_1	3	22	-	-49.8539	0.239	0.762	TCCAGTGTCGCATAAAGGAA
MA0065.1	PPARG::RXRA	IL13_1	208	227	-	-49.8989	0.239	0.762	CCGTGGTCAACAAAAGCGCC
MA0065.1	PPARG::RXRA	IL13_1	223	242	-	-50.1348	0.244	0.768	AAGTGAGAGCAATGACCGTG
MA0065.1	PPARG::RXRA	IL13_1	96	115	+	-50.3933	0.249	0.768	TGTCAGGCGTCACCACTTGG
MA0065.1	PPARG::RXRA	IL13_1	112	131	-	-50.4382	0.25	0.768	GGCAGCTTTTATAGGCCCAA
MA0065.1	PPARG::RXRA	IL13_1	142	161	-	-50.5618	0.252	0.768	GCTGGGTGGCTTGTGGCCTT
MA0065.1	PPARG::RXRA	IL13_1	111	130	+	-50.7978	0.257	0.768	CTTGGGCCTATAAAAGCTGC
MA0065.1	PPARG::RXRA	IL13_1	21	40	+	-50.8539	0.258	0.768	GATTTTCCACAAAGTAAAAT
MA0065.1	PPARG::RXRA	IL13_1	230	249	+	-50.8876	0.259	0.768	ATTGCTCTCACTTGCCTTGG
MA0065.1	PPARG::RXRA	IL13_1	168	187	+	-50.9888	0.261	0.769	ATCCGCTCCTCAATCCTCTC
MA0065.1	PPARG::RXRA	IL13_1	228	247	+	-51.1236	0.263	0.775	TCATTGCTCTCACTTGCCTT
MA0065.1	PPARG::RXRA	IL13_1	170	189	+	-51.3146	0.267	0.779	CCGCTCCTCAATCCTCTCCT
MA0065.1	PPARG::RXRA	IL13_1	150	169	-	-51.3596	0.268	0.779	ATGCATAGGCTGGGTGGCTT
MA0065.1	PPARG::RXRA	IL13_1	67	86	+	-51.5843	0.273	0.779	GATAGTGCCTGAAAAAGCAG
MA0065.1	PPARG::RXRA	IL13_1	226	245	-	-51.5955	0.273	0.779	GGCAAGTGAGAGCAATGACC
MA0065.1	PPARG::RXRA	IL13_1	8	27	+	-51.6404	0.274	0.779	TTATGCGACACTGGATTTTC
MA0065.1	PPARG::RXRA	IL13_1	77	96	+	-51.6854	0.275	0.779	GAAAAAGCAGAGACCATGGT
MA0065.1	PPARG::RXRA	IL13_1	160	179	+	-52.0787	0.283	0.785	GCCTATGCATCCGCTCCTCA
MA0065.1	PPARG::RXRA	IL13_1	221	240	-	-52.1011	0.284	0.785	GTGAGAGCAATGACCGTGGT
MA0065.1	PPARG::RXRA	IL13_1	36	55	+	-52.2697	0.287	0.785	AAAATCAAGATGAGTAAAGA
MA0065.1	PPARG::RXRA	IL13_1	205	224	-	-52.3596	0.289	0.785	TGGTCAACAAAAGCGCCATG
MA0065.1	PPARG::RXRA	IL13_1	134	153	+	-52.6067	0.294	0.786	AAGACGCCAAGGCCACAAGC
MA0065.1	PPARG::RXRA	IL13_1	90	109	+	-52.6404	0.295	0.786	CCATGGTGTCAGGCGTCACC
MA0065.1	PPARG::RXRA	IL13_1	185	204	+	-52.8652	0.3	0.788	CTCCTGTTGGCACTGGGCCT
MA0065.1	PPARG::RXRA	IL13_1	46	65	-	-52.9888	0.302	0.789	AGAAACCACATCTTTACTCA
MA0065.1	PPARG::RXRA	IL13_1	103	122	+	-52.9888	0.302	0.789	CGTCACCACTTGGGCCTATA
MA0065.1	PPARG::RXRA	IL13_1	12	31	+	-53.0449	0.303	0.789	GCGACACTGGATTTTCCACA
MA0065.1	PPARG::RXRA	IL13_1	9	28	+	-53.1011	0.304	0.789	TATGCGACACTGGATTTTCC
MA0065.1	PPARG::RXRA	IL13_1	55	74	-	-53.2809	0.308	0.789	GCACTATCTAGAAACCACAT
MA0065.1	PPARG::RXRA	IL13_1	229	248	-	-53.2809	0.308	0.789	CAAGGCAAGTGAGAGCAATG
MA0065.1	PPARG::RXRA	IL13_1	117	136	-	-53.3371	0.309	0.789	CTTGTGGCAGCTTTTATAGG
MA0065.1	PPARG::RXRA	IL13_1	62	81	+	-53.4494	0.311	0.789	TTCTAGATAGTGCCTGAAAA
MA0065.1	PPARG::RXRA	IL13_1	51	70	+	-53.618	0.315	0.789	AAAGATGTGGTTTCTAGATA
MA0065.1	PPARG::RXRA	IL13_1	166	185	-	-53.6292	0.315	0.789	GAGGATTGAGGAGCGGATGC
MA0065.1	PPARG::RXRA	IL13_1	112	131	+	-53.6854	0.316	0.789	TTGGGCCTATAAAAGCTGCC
MA0065.1	PPARG::RXRA	IL13_1	240	259	+	-53.9101	0.321	0.792	CTTGCCTTGGCGGCTTTGCC
MA0065.1	PPARG::RXRA	IL13_1	127	146	-	-53.9438	0.321	0.792	GCCTTGGCGTCTTGTGGCAG
MA0065.1	PPARG::RXRA	IL13_1	204	223	+	-54.1011	0.325	0.792	TCATGGCGCTTTTGTTGACC
MA0065.1	PPARG::RXRA	IL13_1	66	85	-	-54.1573	0.326	0.792	TGCTTTTTCAGGCACTATCT
MA0065.1	PPARG::RXRA	IL13_1	75	94	+	-54.3034	0.329	0.792	CTGAAAAAGCAGAGACCATG
MA0065.1	PPARG::RXRA	IL13_1	195	214	-	-54.3708	0.33	0.792	AAGCGCCATGAGGCCCAGTG
MA0065.1	PPARG::RXRA	IL13_1	78	97	+	-54.7865	0.339	0.794	AAAAAGCAGAGACCATGGTG
MA0065.1	PPARG::RXRA	IL13_1	147	166	+	-54.7865	0.339	0.794	CACAAGCCACCCAGCCTATG
MA0065.1	PPARG::RXRA	IL13_1	43	62	-	-54.9551	0.342	0.794	AACCACATCTTTACTCATCT
MA0065.1	PPARG::RXRA	IL13_1	148	167	-	-55.0112	0.344	0.794	GCATAGGCTGGGTGGCTTGT
MA0065.1	PPARG::RXRA	IL13_1	26	45	+	-55.1461	0.347	0.794	TCCACAAAGTAAAATCAAGA
MA0065.1	PPARG::RXRA	IL13_1	54	73	+	-55.2022	0.348	0.794	GATGTGGTTTCTAGATAGTG
MA0065.1	PPARG::RXRA	IL13_1	5	24	-	-55.3371	0.351	0.794	AATCCAGTGTCGCATAAAGG
MA0065.1	PPARG::RXRA	IL13_1	235	254	+	-55.4719	0.354	0.794	TCTCACTTGCCTTGGCGGCT
MA0065.1	PPARG::RXRA	IL13_1	59	78	+	-55.5056	0.355	0.794	GGTTTCTAGATAGTGCCTGA
MA0065.1	PPARG::RXRA	IL13_1	230	249	-	-55.5955	0.357	0.794	CCAAGGCAAGTGAGAGCAAT
MA0065.1	PPARG::RXRA	IL13_1	115	134	+	-55.6854	0.359	0.794	GGCCTATAAAAGCTGCCACA
MA0065.1	PPARG::RXRA	IL13_1	132	151	-	-55.6966	0.359	0.794	TTGTGGCCTTGGCGTCTTGT
MA0065.1	PPARG::RXRA	IL13_1	189	208	+	-55.7978	0.361	0.794	TGTTGGCACTGGGCCTCATG
MA0065.1	PPARG::RXRA	IL13_1	170	189	-	-56	0.366	0.794	AGGAGAGGATTGAGGAGCGG
MA0065.1	PPARG::RXRA	IL13_1	1	20	+	-56.1011	0.368	0.794	CTTTCCTTTATGCGACACTG
MA0065.1	PPARG::RXRA	IL13_1	154	173	+	-56.1124	0.369	0.794	CACCCAGCCTATGCATCCGC
MA0065.1	PPARG::RXRA	IL13_1	190	209	+	-56.1348	0.369	0.794	GTTGGCACTGGGCCTCATGG
MA0065.1	PPARG::RXRA	IL13_1	207	226	-	-56.3146	0.373	0.794	CGTGGTCAACAAAAGCGCCA
MA0065.1	PPARG::RXRA	IL13_1	167	186	+	-56.5056	0.378	0.794	CATCCGCTCCTCAATCCTCT
MA0065.1	PPARG::RXRA	IL13_1	75	94	-	-56.5393	0.379	0.794	CATGGTCTCTGCTTTTTCAG
MA0065.1	PPARG::RXRA	IL13_1	76	95	-	-56.5618	0.379	0.794	CCATGGTCTCTGCTTTTTCA
MA0065.1	PPARG::RXRA	IL13_1	81	100	+	-56.8652	0.387	0.794	AAGCAGAGACCATGGTGTCA
MA0065.1	PPARG::RXRA	IL13_1	25	44	-	-56.9551	0.389	0.794	CTTGATTTTACTTTGTGGAA
MA0065.1	PPARG::RXRA	IL13_1	88	107	-	-57.2809	0.397	0.794	TGACGCCTGACACCATGGTC
MA0065.1	PPARG::RXRA	IL13_1	134	153	-	-57.3371	0.398	0.794	GCTTGTGGCCTTGGCGTCTT
MA0065.1	PPARG::RXRA	IL13_1	11	30	+	-57.3596	0.399	0.794	TGCGACACTGGATTTTCCAC
MA0065.1	PPARG::RXRA	IL13_1	236	255	+	-57.3708	0.399	0.794	CTCACTTGCCTTGGCGGCTT
MA0065.1	PPARG::RXRA	IL13_1	208	227	+	-57.3933	0.399	0.794	GGCGCTTTTGTTGACCACGG
MA0065.1	PPARG::RXRA	IL13_1	156	175	+	-57.4607	0.401	0.794	CCCAGCCTATGCATCCGCTC
MA0065.1	PPARG::RXRA	IL13_1	177	196	+	-57.4607	0.401	0.794	TCAATCCTCTCCTGTTGGCA
MA0065.1	PPARG::RXRA	IL13_1	24	43	-	-57.5506	0.403	0.794	TTGATTTTACTTTGTGGAAA
MA0065.1	PPARG::RXRA	IL13_1	2	21	-	-57.8202	0.41	0.794	CCAGTGTCGCATAAAGGAAA
MA0065.1	PPARG::RXRA	IL13_1	98	117	-	-57.8539	0.41	0.794	GCCCAAGTGGTGACGCCTGA
MA0065.1	PPARG::RXRA	IL13_1	31	50	-	-57.9438	0.413	0.794	ACTCATCTTGATTTTACTTT
MA0065.1	PPARG::RXRA	IL13_1	125	144	+	-58.2921	0.421	0.794	AGCTGCCACAAGACGCCAAG
MA0065.1	PPARG::RXRA	IL13_1	220	239	+	-58.382	0.423	0.794	GACCACGGTCATTGCTCTCA
MA0065.1	PPARG::RXRA	IL13_1	116	135	+	-58.4382	0.424	0.794	GCCTATAAAAGCTGCCACAA
MA0065.1	PPARG::RXRA	IL13_1	163	182	+	-58.4719	0.425	0.794	TATGCATCCGCTCCTCAATC
MA0065.1	PPARG::RXRA	IL13_1	130	149	-	-58.5843	0.427	0.794	GTGGCCTTGGCGTCTTGTGG
MA0065.1	PPARG::RXRA	IL13_1	35	54	+	-58.618	0.428	0.794	TAAAATCAAGATGAGTAAAG
MA0065.1	PPARG::RXRA	IL13_1	164	183	-	-58.618	0.428	0.794	GGATTGAGGAGCGGATGCAT
MA0065.1	PPARG::RXRA	IL13_1	92	111	-	-58.6629	0.429	0.794	GTGGTGACGCCTGACACCAT
MA0065.1	PPARG::RXRA	IL13_1	233	252	-	-58.6629	0.429	0.794	CCGCCAAGGCAAGTGAGAGC
MA0065.1	PPARG::RXRA	IL13_1	149	168	-	-58.7303	0.431	0.794	TGCATAGGCTGGGTGGCTTG
MA0065.1	PPARG::RXRA	IL13_1	65	84	+	-58.7978	0.432	0.794	TAGATAGTGCCTGAAAAAGC
MA0065.1	PPARG::RXRA	IL13_1	32	51	+	-58.8876	0.434	0.794	AAGTAAAATCAAGATGAGTA
MA0065.1	PPARG::RXRA	IL13_1	173	192	-	-58.8989	0.435	0.794	AACAGGAGAGGATTGAGGAG
MA0065.1	PPARG::RXRA	IL13_1	234	253	-	-58.9663	0.436	0.794	GCCGCCAAGGCAAGTGAGAG
MA0065.1	PPARG::RXRA	IL13_1	138	157	+	-59.0674	0.438	0.794	CGCCAAGGCCACAAGCCACC
MA0065.1	PPARG::RXRA	IL13_1	163	182	-	-59.0899	0.439	0.794	GATTGAGGAGCGGATGCATA
MA0065.1	PPARG::RXRA	IL13_1	14	33	-	-59.1461	0.44	0.794	TTTGTGGAAAATCCAGTGTC
MA0065.1	PPARG::RXRA	IL13_1	194	213	-	-59.2472	0.443	0.794	AGCGCCATGAGGCCCAGTGC
MA0065.1	PPARG::RXRA	IL13_1	72	91	+	-59.427	0.447	0.794	TGCCTGAAAAAGCAGAGACC
MA0065.1	PPARG::RXRA	IL13_1	85	104	-	-59.4382	0.447	0.794	CGCCTGACACCATGGTCTCT
MA0065.1	PPARG::RXRA	IL13_1	54	73	-	-59.4494	0.447	0.794	CACTATCTAGAAACCACATC
MA0065.1	PPARG::RXRA	IL13_1	237	256	+	-59.4494	0.447	0.794	TCACTTGCCTTGGCGGCTTT
MA0065.1	PPARG::RXRA	IL13_1	210	229	-	-60.0225	0.46	0.802	GACCGTGGTCAACAAAAGCG
MA0065.1	PPARG::RXRA	IL13_1	20	39	-	-60.0449	0.461	0.802	TTTTACTTTGTGGAAAATCC
MA0065.1	PPARG::RXRA	IL13_1	219	238	-	-60.1461	0.463	0.805	GAGAGCAATGACCGTGGTCA
MA0065.1	PPARG::RXRA	IL13_1	56	75	-	-60.3371	0.468	0.805	GGCACTATCTAGAAACCACA
MA0065.1	PPARG::RXRA	IL13_1	27	46	-	-60.8427	0.48	0.81	ATCTTGATTTTACTTTGTGG
MA0065.1	PPARG::RXRA	IL13_1	20	39	+	-61.0449	0.485	0.813	GGATTTTCCACAAAGTAAAA
MA0065.1	PPARG::RXRA	IL13_1	218	237	-	-61.0449	0.485	0.813	AGAGCAATGACCGTGGTCAA
MA0065.1	PPARG::RXRA	IL13_1	49	68	-	-61.0899	0.486	0.814	TCTAGAAACCACATCTTTAC
MA0065.1	PPARG::RXRA	IL13_1	149	168	+	-61.2135	0.489	0.814	CAAGCCACCCAGCCTATGCA
MA0065.1	PPARG::RXRA	IL13_1	74	93	+	-61.236	0.49	0.814	CCTGAAAAAGCAGAGACCAT
MA0065.1	PPARG::RXRA	IL13_1	62	81	-	-61.5393	0.497	0.817	TTTTCAGGCACTATCTAGAA
MA0065.1	PPARG::RXRA	IL13_1	119	138	-	-61.8539	0.505	0.82	GTCTTGTGGCAGCTTTTATA
MA0065.1	PPARG::RXRA	IL13_1	212	231	-	-62.0112	0.509	0.823	ATGACCGTGGTCAACAAAAG
MA0065.1	PPARG::RXRA	IL13_1	68	87	+	-62.1124	0.512	0.824	ATAGTGCCTGAAAAAGCAGA
MA0065.1	PPARG::RXRA	IL13_1	228	247	-	-62.191	0.514	0.824	AAGGCAAGTGAGAGCAATGA
MA0065.1	PPARG::RXRA	IL13_1	159	178	+	-62.2472	0.515	0.824	AGCCTATGCATCCGCTCCTC
MA0065.1	PPARG::RXRA	IL13_1	66	85	+	-62.2584	0.516	0.824	AGATAGTGCCTGAAAAAGCA
MA0065.1	PPARG::RXRA	IL13_1	207	226	+	-62.2809	0.516	0.824	TGGCGCTTTTGTTGACCACG
MA0065.1	PPARG::RXRA	IL13_1	18	37	+	-62.3371	0.518	0.824	CTGGATTTTCCACAAAGTAA
MA0065.1	PPARG::RXRA	IL13_1	67	86	-	-62.4719	0.521	0.825	CTGCTTTTTCAGGCACTATC
MA0065.1	PPARG::RXRA	IL13_1	202	221	+	-62.5169	0.522	0.825	CCTCATGGCGCTTTTGTTGA
MA0065.1	PPARG::RXRA	IL13_1	139	158	-	-62.5618	0.523	0.825	GGGTGGCTTGTGGCCTTGGC
MA0065.1	PPARG::RXRA	IL13_1	179	198	-	-62.7303	0.528	0.827	AGTGCCAACAGGAGAGGATT
MA0065.1	PPARG::RXRA	IL13_1	180	199	+	-62.764	0.529	0.827	ATCCTCTCCTGTTGGCACTG
MA0065.1	PPARG::RXRA	IL13_1	106	125	+	-62.9326	0.533	0.828	CACCACTTGGGCCTATAAAA
MA0065.1	PPARG::RXRA	IL13_1	2	21	+	-63.0112	0.535	0.828	TTTCCTTTATGCGACACTGG
MA0065.1	PPARG::RXRA	IL13_1	79	98	+	-63.0449	0.536	0.828	AAAAGCAGAGACCATGGTGT
MA0065.1	PPARG::RXRA	IL13_1	26	45	-	-63.3596	0.543	0.829	TCTTGATTTTACTTTGTGGA
MA0065.1	PPARG::RXRA	IL13_1	131	150	-	-63.4382	0.545	0.829	TGTGGCCTTGGCGTCTTGTG
MA0065.1	PPARG::RXRA	IL13_1	30	49	-	-63.4494	0.545	0.829	CTCATCTTGATTTTACTTTG
MA0065.1	PPARG::RXRA	IL13_1	8	27	-	-63.5506	0.548	0.829	GAAAATCCAGTGTCGCATAA
MA0065.1	PPARG::RXRA	IL13_1	58	77	+	-63.5955	0.549	0.829	TGGTTTCTAGATAGTGCCTG
MA0065.1	PPARG::RXRA	IL13_1	165	184	-	-63.618	0.549	0.829	AGGATTGAGGAGCGGATGCA
MA0065.1	PPARG::RXRA	IL13_1	220	239	-	-63.809	0.554	0.829	TGAGAGCAATGACCGTGGTC
MA0065.1	PPARG::RXRA	IL13_1	164	183	+	-63.8202	0.554	0.829	ATGCATCCGCTCCTCAATCC
MA0065.1	PPARG::RXRA	IL13_1	23	42	+	-63.8315	0.554	0.829	TTTTCCACAAAGTAAAATCA
MA0065.1	PPARG::RXRA	IL13_1	33	52	-	-63.8764	0.556	0.829	TTACTCATCTTGATTTTACT
MA0065.1	PPARG::RXRA	IL13_1	198	217	+	-63.9213	0.557	0.829	TGGGCCTCATGGCGCTTTTG
MA0065.1	PPARG::RXRA	IL13_1	122	141	+	-63.9775	0.558	0.829	AAAAGCTGCCACAAGACGCC
MA0065.1	PPARG::RXRA	IL13_1	109	128	+	-64.1236	0.561	0.829	CACTTGGGCCTATAAAAGCT
MA0065.1	PPARG::RXRA	IL13_1	191	210	-	-64.3596	0.567	0.829	GCCATGAGGCCCAGTGCCAA
MA0065.1	PPARG::RXRA	IL13_1	113	132	-	-64.382	0.567	0.829	TGGCAGCTTTTATAGGCCCA
MA0065.1	PPARG::RXRA	IL13_1	1	20	-	-64.4157	0.568	0.829	CAGTGTCGCATAAAGGAAAG
MA0065.1	PPARG::RXRA	IL13_1	57	76	+	-64.5955	0.572	0.829	GTGGTTTCTAGATAGTGCCT
MA0065.1	PPARG::RXRA	IL13_1	11	30	-	-64.8652	0.578	0.829	GTGGAAAATCCAGTGTCGCA
MA0065.1	PPARG::RXRA	IL13_1	45	64	+	-64.8764	0.578	0.829	ATGAGTAAAGATGTGGTTTC
MA0065.1	PPARG::RXRA	IL13_1	211	230	-	-64.8876	0.579	0.829	TGACCGTGGTCAACAAAAGC
MA0065.1	PPARG::RXRA	IL13_1	61	80	+	-65.0112	0.581	0.83	TTTCTAGATAGTGCCTGAAA
MA0065.1	PPARG::RXRA	IL13_1	169	188	+	-65.0337	0.582	0.83	TCCGCTCCTCAATCCTCTCC
MA0065.1	PPARG::RXRA	IL13_1	224	243	-	-65.0562	0.582	0.83	CAAGTGAGAGCAATGACCGT
MA0065.1	PPARG::RXRA	IL13_1	203	222	-	-65.1573	0.585	0.831	GTCAACAAAAGCGCCATGAG
MA0065.1	PPARG::RXRA	IL13_1	69	88	-	-65.4382	0.591	0.834	CTCTGCTTTTTCAGGCACTA
MA0065.1	PPARG::RXRA	IL13_1	101	120	+	-65.4831	0.592	0.834	GGCGTCACCACTTGGGCCTA
MA0065.1	PPARG::RXRA	IL13_1	206	225	+	-65.5393	0.594	0.834	ATGGCGCTTTTGTTGACCAC
MA0065.1	PPARG::RXRA	IL13_1	85	104	+	-65.6067	0.595	0.834	AGAGACCATGGTGTCAGGCG
MA0065.1	PPARG::RXRA	IL13_1	59	78	-	-65.6404	0.596	0.834	TCAGGCACTATCTAGAAACC
MA0065.1	PPARG::RXRA	IL13_1	175	194	+	-65.7303	0.598	0.834	CCTCAATCCTCTCCTGTTGG
MA0065.1	PPARG::RXRA	IL13_1	151	170	-	-65.7753	0.599	0.834	GATGCATAGGCTGGGTGGCT
MA0065.1	PPARG::RXRA	IL13_1	239	258	+	-65.8539	0.601	0.834	ACTTGCCTTGGCGGCTTTGC
MA0065.1	PPARG::RXRA	IL13_1	240	259	-	-65.8876	0.602	0.834	GGCAAAGCCGCCAAGGCAAG
MA0065.1	PPARG::RXRA	IL13_1	10	29	+	-66.1573	0.608	0.834	ATGCGACACTGGATTTTCCA
MA0065.1	PPARG::RXRA	IL13_1	194	213	+	-66.1573	0.608	0.834	GCACTGGGCCTCATGGCGCT
MA0065.1	PPARG::RXRA	IL13_1	40	59	-	-66.1798	0.609	0.834	CACATCTTTACTCATCTTGA
MA0065.1	PPARG::RXRA	IL13_1	153	172	-	-66.3258	0.612	0.834	CGGATGCATAGGCTGGGTGG
MA0065.1	PPARG::RXRA	IL13_1	100	119	+	-66.427	0.615	0.834	AGGCGTCACCACTTGGGCCT
MA0065.1	PPARG::RXRA	IL13_1	127	146	+	-66.5169	0.617	0.834	CTGCCACAAGACGCCAAGGC
MA0065.1	PPARG::RXRA	IL13_1	180	199	-	-66.5843	0.618	0.834	CAGTGCCAACAGGAGAGGAT
MA0065.1	PPARG::RXRA	IL13_1	50	69	-	-66.6067	0.619	0.834	ATCTAGAAACCACATCTTTA
MA0065.1	PPARG::RXRA	IL13_1	241	260	+	-66.6629	0.62	0.834	TTGCCTTGGCGGCTTTGCCT
MA0065.1	PPARG::RXRA	IL13_1	229	248	+	-66.8427	0.625	0.834	CATTGCTCTCACTTGCCTTG
MA0065.1	PPARG::RXRA	IL13_1	217	236	-	-66.9663	0.628	0.834	GAGCAATGACCGTGGTCAAC
MA0065.1	PPARG::RXRA	IL13_1	87	106	-	-67.0112	0.629	0.834	GACGCCTGACACCATGGTCT
MA0065.1	PPARG::RXRA	IL13_1	142	161	+	-67.0337	0.629	0.834	AAGGCCACAAGCCACCCAGC
MA0065.1	PPARG::RXRA	IL13_1	63	82	+	-67.0562	0.63	0.834	TCTAGATAGTGCCTGAAAAA
MA0065.1	PPARG::RXRA	IL13_1	104	123	+	-67.2135	0.634	0.834	GTCACCACTTGGGCCTATAA
MA0065.1	PPARG::RXRA	IL13_1	203	222	+	-67.2135	0.634	0.834	CTCATGGCGCTTTTGTTGAC
MA0065.1	PPARG::RXRA	IL13_1	38	57	-	-67.3258	0.637	0.834	CATCTTTACTCATCTTGATT
MA0065.1	PPARG::RXRA	IL13_1	213	232	+	-67.3371	0.637	0.834	TTTTGTTGACCACGGTCATT
MA0065.1	PPARG::RXRA	IL13_1	157	176	-	-67.4045	0.639	0.834	GGAGCGGATGCATAGGCTGG
MA0065.1	PPARG::RXRA	IL13_1	52	71	+	-67.4944	0.641	0.835	AAGATGTGGTTTCTAGATAG
MA0065.1	PPARG::RXRA	IL13_1	178	197	-	-67.6517	0.645	0.835	GTGCCAACAGGAGAGGATTG
MA0065.1	PPARG::RXRA	IL13_1	145	164	-	-67.764	0.647	0.835	TAGGCTGGGTGGCTTGTGGC
MA0065.1	PPARG::RXRA	IL13_1	58	77	-	-67.8202	0.649	0.835	CAGGCACTATCTAGAAACCA
MA0065.1	PPARG::RXRA	IL13_1	50	69	+	-67.8315	0.649	0.835	TAAAGATGTGGTTTCTAGAT
MA0065.1	PPARG::RXRA	IL13_1	115	134	-	-67.8764	0.65	0.835	TGTGGCAGCTTTTATAGGCC
MA0065.1	PPARG::RXRA	IL13_1	57	76	-	-67.8876	0.65	0.835	AGGCACTATCTAGAAACCAC
MA0065.1	PPARG::RXRA	IL13_1	32	51	-	-67.8989	0.651	0.835	TACTCATCTTGATTTTACTT
MA0065.1	PPARG::RXRA	IL13_1	177	196	-	-67.9213	0.651	0.835	TGCCAACAGGAGAGGATTGA
MA0065.1	PPARG::RXRA	IL13_1	12	31	-	-67.9438	0.652	0.835	TGTGGAAAATCCAGTGTCGC
MA0065.1	PPARG::RXRA	IL13_1	186	205	+	-68.1236	0.656	0.838	TCCTGTTGGCACTGGGCCTC
MA0065.1	PPARG::RXRA	IL13_1	178	197	+	-68.2472	0.659	0.838	CAATCCTCTCCTGTTGGCAC
MA0065.1	PPARG::RXRA	IL13_1	38	57	+	-68.3371	0.661	0.838	AATCAAGATGAGTAAAGATG
MA0065.1	PPARG::RXRA	IL13_1	153	172	+	-68.4045	0.663	0.838	CCACCCAGCCTATGCATCCG
MA0065.1	PPARG::RXRA	IL13_1	184	203	-	-68.5955	0.667	0.838	GGCCCAGTGCCAACAGGAGA
MA0065.1	PPARG::RXRA	IL13_1	16	35	+	-68.7191	0.67	0.838	CACTGGATTTTCCACAAAGT
MA0065.1	PPARG::RXRA	IL13_1	7	26	+	-68.7303	0.67	0.838	TTTATGCGACACTGGATTTT
MA0065.1	PPARG::RXRA	IL13_1	73	92	-	-68.7303	0.67	0.838	TGGTCTCTGCTTTTTCAGGC
MA0065.1	PPARG::RXRA	IL13_1	73	92	+	-68.7978	0.671	0.838	GCCTGAAAAAGCAGAGACCA
MA0065.1	PPARG::RXRA	IL13_1	123	142	-	-68.9438	0.675	0.838	TGGCGTCTTGTGGCAGCTTT
MA0065.1	PPARG::RXRA	IL13_1	46	65	+	-69.0225	0.676	0.838	TGAGTAAAGATGTGGTTTCT
MA0065.1	PPARG::RXRA	IL13_1	158	177	-	-69.2022	0.68	0.838	AGGAGCGGATGCATAGGCTG
MA0065.1	PPARG::RXRA	IL13_1	217	236	+	-69.3371	0.683	0.838	GTTGACCACGGTCATTGCTC
MA0065.1	PPARG::RXRA	IL13_1	171	190	+	-69.4831	0.686	0.838	CGCTCCTCAATCCTCTCCTG
MA0065.1	PPARG::RXRA	IL13_1	187	206	-	-69.5955	0.689	0.838	TGAGGCCCAGTGCCAACAGG
MA0065.1	PPARG::RXRA	IL13_1	209	228	+	-69.8764	0.694	0.838	GCGCTTTTGTTGACCACGGT
MA0065.1	PPARG::RXRA	IL13_1	4	23	-	-69.9888	0.697	0.838	ATCCAGTGTCGCATAAAGGA
MA0065.1	PPARG::RXRA	IL13_1	88	107	+	-70.0112	0.697	0.838	GACCATGGTGTCAGGCGTCA
MA0065.1	PPARG::RXRA	IL13_1	13	32	-	-70.0787	0.699	0.838	TTGTGGAAAATCCAGTGTCG
MA0065.1	PPARG::RXRA	IL13_1	212	231	+	-70.2022	0.701	0.838	CTTTTGTTGACCACGGTCAT
MA0065.1	PPARG::RXRA	IL13_1	150	169	+	-70.2472	0.702	0.838	AAGCCACCCAGCCTATGCAT
MA0065.1	PPARG::RXRA	IL13_1	19	38	+	-70.6742	0.711	0.838	TGGATTTTCCACAAAGTAAA
MA0065.1	PPARG::RXRA	IL13_1	74	93	-	-70.6742	0.711	0.838	ATGGTCTCTGCTTTTTCAGG
MA0065.1	PPARG::RXRA	IL13_1	211	230	+	-70.7079	0.712	0.838	GCTTTTGTTGACCACGGTCA
MA0065.1	PPARG::RXRA	IL13_1	162	181	+	-70.7191	0.712	0.838	CTATGCATCCGCTCCTCAAT
MA0065.1	PPARG::RXRA	IL13_1	135	154	-	-70.7753	0.713	0.838	GGCTTGTGGCCTTGGCGTCT
MA0065.1	PPARG::RXRA	IL13_1	97	116	+	-70.8315	0.714	0.838	GTCAGGCGTCACCACTTGGG
MA0065.1	PPARG::RXRA	IL13_1	17	36	+	-70.9326	0.716	0.838	ACTGGATTTTCCACAAAGTA
MA0065.1	PPARG::RXRA	IL13_1	102	121	+	-70.9663	0.717	0.838	GCGTCACCACTTGGGCCTAT
MA0065.1	PPARG::RXRA	IL13_1	119	138	+	-70.9888	0.717	0.838	TATAAAAGCTGCCACAAGAC
MA0065.1	PPARG::RXRA	IL13_1	182	201	+	-71.0674	0.719	0.838	CCTCTCCTGTTGGCACTGGG
MA0065.1	PPARG::RXRA	IL13_1	218	237	+	-71.1461	0.721	0.838	TTGACCACGGTCATTGCTCT
MA0065.1	PPARG::RXRA	IL13_1	94	113	-	-71.1798	0.721	0.838	AAGTGGTGACGCCTGACACC
MA0065.1	PPARG::RXRA	IL13_1	161	180	+	-71.191	0.722	0.838	CCTATGCATCCGCTCCTCAA
MA0065.1	PPARG::RXRA	IL13_1	144	163	+	-71.3034	0.724	0.838	GGCCACAAGCCACCCAGCCT
MA0065.1	PPARG::RXRA	IL13_1	47	66	+	-71.3258	0.724	0.838	GAGTAAAGATGTGGTTTCTA
MA0065.1	PPARG::RXRA	IL13_1	179	198	+	-71.3596	0.725	0.838	AATCCTCTCCTGTTGGCACT
MA0065.1	PPARG::RXRA	IL13_1	31	50	+	-71.427	0.727	0.838	AAAGTAAAATCAAGATGAGT
MA0065.1	PPARG::RXRA	IL13_1	101	120	-	-71.5056	0.728	0.839	TAGGCCCAAGTGGTGACGCC
MA0065.1	PPARG::RXRA	IL13_1	23	42	-	-71.7303	0.733	0.841	TGATTTTACTTTGTGGAAAA
MA0065.1	PPARG::RXRA	IL13_1	120	139	+	-71.7753	0.734	0.841	ATAAAAGCTGCCACAAGACG
MA0065.1	PPARG::RXRA	IL13_1	126	145	-	-71.7865	0.734	0.841	CCTTGGCGTCTTGTGGCAGC
MA0065.1	PPARG::RXRA	IL13_1	15	34	+	-71.9326	0.737	0.842	ACACTGGATTTTCCACAAAG
MA0065.1	PPARG::RXRA	IL13_1	130	149	+	-72.0449	0.74	0.842	CCACAAGACGCCAAGGCCAC
MA0065.1	PPARG::RXRA	IL13_1	184	203	+	-72.1011	0.741	0.842	TCTCCTGTTGGCACTGGGCC
MA0065.1	PPARG::RXRA	IL13_1	236	255	-	-72.1011	0.741	0.842	AAGCCGCCAAGGCAAGTGAG
MA0065.1	PPARG::RXRA	IL13_1	37	56	+	-72.2247	0.744	0.842	AAATCAAGATGAGTAAAGAT
MA0065.1	PPARG::RXRA	IL13_1	60	79	+	-72.236	0.744	0.842	GTTTCTAGATAGTGCCTGAA
MA0065.1	PPARG::RXRA	IL13_1	5	24	+	-72.2809	0.745	0.842	CCTTTATGCGACACTGGATT
MA0065.1	PPARG::RXRA	IL13_1	128	147	+	-72.2809	0.745	0.842	TGCCACAAGACGCCAAGGCC
MA0065.1	PPARG::RXRA	IL13_1	223	242	+	-72.3034	0.745	0.842	CACGGTCATTGCTCTCACTT
MA0065.1	PPARG::RXRA	IL13_1	42	61	-	-72.5056	0.75	0.843	ACCACATCTTTACTCATCTT
MA0065.1	PPARG::RXRA	IL13_1	227	246	+	-72.5169	0.75	0.843	GTCATTGCTCTCACTTGCCT
MA0065.1	PPARG::RXRA	IL13_1	116	135	-	-72.7978	0.756	0.845	TTGTGGCAGCTTTTATAGGC
MA0065.1	PPARG::RXRA	IL13_1	82	101	-	-72.8539	0.757	0.845	CTGACACCATGGTCTCTGCT
MA0065.1	PPARG::RXRA	IL13_1	64	83	+	-72.9438	0.759	0.846	CTAGATAGTGCCTGAAAAAG
MA0065.1	PPARG::RXRA	IL13_1	41	60	-	-73.1461	0.763	0.849	CCACATCTTTACTCATCTTG
MA0065.1	PPARG::RXRA	IL13_1	107	126	+	-73.3483	0.767	0.849	ACCACTTGGGCCTATAAAAG
MA0065.1	PPARG::RXRA	IL13_1	86	105	-	-73.6629	0.773	0.851	ACGCCTGACACCATGGTCTC
MA0065.1	PPARG::RXRA	IL13_1	122	141	-	-73.8539	0.777	0.852	GGCGTCTTGTGGCAGCTTTT
MA0065.1	PPARG::RXRA	IL13_1	37	56	-	-74.0674	0.781	0.854	ATCTTTACTCATCTTGATTT
MA0065.1	PPARG::RXRA	IL13_1	89	108	-	-74.0899	0.781	0.854	GTGACGCCTGACACCATGGT
MA0065.1	PPARG::RXRA	IL13_1	200	219	+	-74.1461	0.783	0.854	GGCCTCATGGCGCTTTTGTT
MA0065.1	PPARG::RXRA	IL13_1	21	40	-	-74.2921	0.785	0.854	ATTTTACTTTGTGGAAAATC
MA0065.1	PPARG::RXRA	IL13_1	157	176	+	-74.3371	0.786	0.854	CCAGCCTATGCATCCGCTCC
MA0065.1	PPARG::RXRA	IL13_1	193	212	+	-74.3483	0.786	0.854	GGCACTGGGCCTCATGGCGC
MA0065.1	PPARG::RXRA	IL13_1	108	127	+	-74.4382	0.788	0.854	CCACTTGGGCCTATAAAAGC
MA0065.1	PPARG::RXRA	IL13_1	136	155	-	-74.4494	0.788	0.854	TGGCTTGTGGCCTTGGCGTC
MA0065.1	PPARG::RXRA	IL13_1	40	59	+	-74.5169	0.789	0.854	TCAAGATGAGTAAAGATGTG
MA0065.1	PPARG::RXRA	IL13_1	80	99	+	-74.5169	0.789	0.854	AAAGCAGAGACCATGGTGTC
MA0065.1	PPARG::RXRA	IL13_1	201	220	-	-74.5843	0.79	0.854	CAACAAAAGCGCCATGAGGC
MA0065.1	PPARG::RXRA	IL13_1	100	119	-	-75.0449	0.798	0.857	AGGCCCAAGTGGTGACGCCT
MA0065.1	PPARG::RXRA	IL13_1	78	97	-	-75.0674	0.799	0.857	CACCATGGTCTCTGCTTTTT
MA0065.1	PPARG::RXRA	IL13_1	231	250	+	-75.0787	0.799	0.857	TTGCTCTCACTTGCCTTGGC
MA0065.1	PPARG::RXRA	IL13_1	181	200	+	-75.1573	0.8	0.857	TCCTCTCCTGTTGGCACTGG
MA0065.1	PPARG::RXRA	IL13_1	72	91	-	-75.4944	0.806	0.858	GGTCTCTGCTTTTTCAGGCA
MA0065.1	PPARG::RXRA	IL13_1	114	133	-	-75.5393	0.807	0.858	GTGGCAGCTTTTATAGGCCC
MA0065.1	PPARG::RXRA	IL13_1	151	170	+	-75.7416	0.81	0.859	AGCCACCCAGCCTATGCATC
MA0065.1	PPARG::RXRA	IL13_1	19	38	-	-76.0562	0.815	0.861	TTTACTTTGTGGAAAATCCA
MA0065.1	PPARG::RXRA	IL13_1	117	136	+	-76.0899	0.816	0.861	CCTATAAAAGCTGCCACAAG
MA0065.1	PPARG::RXRA	IL13_1	200	219	-	-76.2697	0.818	0.861	AACAAAAGCGCCATGAGGCC
MA0065.1	PPARG::RXRA	IL13_1	4	23	+	-76.4831	0.822	0.862	TCCTTTATGCGACACTGGAT
MA0065.1	PPARG::RXRA	IL13_1	135	154	+	-76.6966	0.825	0.862	AGACGCCAAGGCCACAAGCC
MA0065.1	PPARG::RXRA	IL13_1	137	156	-	-76.8652	0.828	0.862	GTGGCTTGTGGCCTTGGCGT
MA0065.1	PPARG::RXRA	IL13_1	191	210	+	-76.9326	0.829	0.862	TTGGCACTGGGCCTCATGGC
MA0065.1	PPARG::RXRA	IL13_1	144	163	-	-76.9663	0.83	0.862	AGGCTGGGTGGCTTGTGGCC
MA0065.1	PPARG::RXRA	IL13_1	224	243	+	-77.4607	0.838	0.864	ACGGTCATTGCTCTCACTTG
MA0065.1	PPARG::RXRA	IL13_1	35	54	-	-77.5056	0.839	0.864	CTTTACTCATCTTGATTTTA
MA0065.1	PPARG::RXRA	IL13_1	192	211	-	-77.5056	0.839	0.864	CGCCATGAGGCCCAGTGCCA
MA0065.1	PPARG::RXRA	IL13_1	80	99	-	-77.5281	0.839	0.864	GACACCATGGTCTCTGCTTT
MA0065.1	PPARG::RXRA	IL13_1	158	177	+	-77.7079	0.842	0.864	CAGCCTATGCATCCGCTCCT
MA0065.1	PPARG::RXRA	IL13_1	36	55	-	-77.764	0.843	0.864	TCTTTACTCATCTTGATTTT
MA0065.1	PPARG::RXRA	IL13_1	118	137	+	-77.809	0.844	0.864	CTATAAAAGCTGCCACAAGA
MA0065.1	PPARG::RXRA	IL13_1	226	245	+	-78.1236	0.849	0.864	GGTCATTGCTCTCACTTGCC
MA0065.1	PPARG::RXRA	IL13_1	51	70	-	-78.3258	0.852	0.864	TATCTAGAAACCACATCTTT
MA0065.1	PPARG::RXRA	IL13_1	86	105	+	-78.5281	0.855	0.866	GAGACCATGGTGTCAGGCGT
MA0065.1	PPARG::RXRA	IL13_1	238	257	+	-78.5843	0.856	0.866	CACTTGCCTTGGCGGCTTTG
MA0065.1	PPARG::RXRA	IL13_1	128	147	-	-78.7303	0.859	0.867	GGCCTTGGCGTCTTGTGGCA
MA0065.1	PPARG::RXRA	IL13_1	152	171	+	-78.809	0.86	0.867	GCCACCCAGCCTATGCATCC
MA0065.1	PPARG::RXRA	IL13_1	94	113	+	-78.8539	0.86	0.867	GGTGTCAGGCGTCACCACTT
MA0065.1	PPARG::RXRA	IL13_1	25	44	+	-78.9101	0.861	0.867	TTCCACAAAGTAAAATCAAG
MA0065.1	PPARG::RXRA	IL13_1	109	128	-	-79.0899	0.864	0.869	AGCTTTTATAGGCCCAAGTG
MA0065.1	PPARG::RXRA	IL13_1	152	171	-	-79.573	0.871	0.871	GGATGCATAGGCTGGGTGGC
MA0065.1	PPARG::RXRA	IL13_1	39	58	-	-79.6067	0.871	0.871	ACATCTTTACTCATCTTGAT
MA0065.1	PPARG::RXRA	IL13_1	30	49	+	-79.8652	0.875	0.873	CAAAGTAAAATCAAGATGAG
MA0065.1	PPARG::RXRA	IL13_1	233	252	+	-80.0225	0.877	0.873	GCTCTCACTTGCCTTGGCGG
MA0065.1	PPARG::RXRA	IL13_1	91	110	-	-80.236	0.879	0.874	TGGTGACGCCTGACACCATG
MA0065.1	PPARG::RXRA	IL13_1	14	33	+	-80.4607	0.882	0.874	GACACTGGATTTTCCACAAA
MA0065.1	PPARG::RXRA	IL13_1	214	233	-	-80.5506	0.883	0.874	CAATGACCGTGGTCAACAAA
MA0065.1	PPARG::RXRA	IL13_1	52	71	-	-81.2697	0.892	0.875	CTATCTAGAAACCACATCTT
MA0065.1	PPARG::RXRA	IL13_1	201	220	+	-81.3034	0.892	0.875	GCCTCATGGCGCTTTTGTTG
MA0065.1	PPARG::RXRA	IL13_1	105	124	+	-81.7528	0.897	0.875	TCACCACTTGGGCCTATAAA
MA0065.1	PPARG::RXRA	IL13_1	81	100	-	-81.7865	0.898	0.875	TGACACCATGGTCTCTGCTT
MA0065.1	PPARG::RXRA	IL13_1	22	41	-	-82.0674	0.901	0.875	GATTTTACTTTGTGGAAAAT
MA0065.1	PPARG::RXRA	IL13_1	192	211	+	-82.2697	0.903	0.875	TGGCACTGGGCCTCATGGCG
MA0065.1	PPARG::RXRA	IL13_1	213	232	-	-82.427	0.905	0.875	AATGACCGTGGTCAACAAAA
MA0065.1	PPARG::RXRA	IL13_1	70	89	-	-82.4831	0.906	0.875	TCTCTGCTTTTTCAGGCACT
MA0065.1	PPARG::RXRA	IL13_1	93	112	+	-82.5281	0.906	0.875	TGGTGTCAGGCGTCACCACT
MA0065.1	PPARG::RXRA	IL13_1	174	193	+	-82.5506	0.906	0.875	TCCTCAATCCTCTCCTGTTG
MA0065.1	PPARG::RXRA	IL13_1	172	191	+	-82.6067	0.907	0.875	GCTCCTCAATCCTCTCCTGT
MA0065.1	PPARG::RXRA	IL13_1	219	238	+	-82.6404	0.907	0.875	TGACCACGGTCATTGCTCTC
MA0065.1	PPARG::RXRA	IL13_1	232	251	+	-82.6966	0.908	0.875	TGCTCTCACTTGCCTTGGCG
MA0065.1	PPARG::RXRA	IL13_1	45	64	-	-82.8202	0.91	0.875	GAAACCACATCTTTACTCAT
MA0065.1	PPARG::RXRA	IL13_1	129	148	-	-83.0562	0.912	0.875	TGGCCTTGGCGTCTTGTGGC
MA0065.1	PPARG::RXRA	IL13_1	145	164	+	-83.3708	0.916	0.875	GCCACAAGCCACCCAGCCTA
MA0065.1	PPARG::RXRA	IL13_1	95	114	+	-83.4494	0.917	0.875	GTGTCAGGCGTCACCACTTG
MA0065.1	PPARG::RXRA	IL13_1	7	26	-	-83.4944	0.917	0.875	AAAATCCAGTGTCGCATAAA
MA0065.1	PPARG::RXRA	IL13_1	143	162	+	-83.6966	0.919	0.876	AGGCCACAAGCCACCCAGCC
MA0065.1	PPARG::RXRA	IL13_1	63	82	-	-83.9438	0.922	0.876	TTTTTCAGGCACTATCTAGA
MA0065.1	PPARG::RXRA	IL13_1	34	53	-	-84.0787	0.923	0.876	TTTACTCATCTTGATTTTAC
MA0065.1	PPARG::RXRA	IL13_1	64	83	-	-85.0449	0.932	0.879	CTTTTTCAGGCACTATCTAG
MA0065.1	PPARG::RXRA	IL13_1	241	260	-	-85.236	0.934	0.88	AGGCAAAGCCGCCAAGGCAA
MA0065.1	PPARG::RXRA	IL13_1	18	37	-	-85.6966	0.938	0.881	TTACTTTGTGGAAAATCCAG
MA0065.1	PPARG::RXRA	IL13_1	202	221	-	-85.7865	0.938	0.881	TCAACAAAAGCGCCATGAGG
MA0065.1	PPARG::RXRA	IL13_1	176	195	+	-86.2584	0.942	0.881	CTCAATCCTCTCCTGTTGGC
MA0065.1	PPARG::RXRA	IL13_1	79	98	-	-86.427	0.943	0.882	ACACCATGGTCTCTGCTTTT
MA0065.1	PPARG::RXRA	IL13_1	216	235	+	-86.573	0.944	0.882	TGTTGACCACGGTCATTGCT
MA0065.1	PPARG::RXRA	IL13_1	186	205	-	-87.427	0.95	0.884	GAGGCCCAGTGCCAACAGGA
MA0065.1	PPARG::RXRA	IL13_1	65	84	-	-87.6067	0.951	0.885	GCTTTTTCAGGCACTATCTA
MA0065.1	PPARG::RXRA	IL13_1	137	156	+	-87.7191	0.952	0.885	ACGCCAAGGCCACAAGCCAC
MA0065.1	PPARG::RXRA	IL13_1	225	244	+	-87.7416	0.952	0.885	CGGTCATTGCTCTCACTTGC
MA0065.1	PPARG::RXRA	IL13_1	199	218	+	-89.3371	0.963	0.89	GGGCCTCATGGCGCTTTTGT
MA0065.1	PPARG::RXRA	IL13_1	235	254	-	-89.5843	0.964	0.89	AGCCGCCAAGGCAAGTGAGA
MA0065.1	PPARG::RXRA	IL13_1	99	118	-	-90.3146	0.968	0.891	GGCCCAAGTGGTGACGCCTG
MA0065.1	PPARG::RXRA	IL13_1	28	47	-	-91.1798	0.972	0.891	CATCTTGATTTTACTTTGTG
MA0065.1	PPARG::RXRA	IL13_1	108	127	-	-91.2697	0.972	0.891	GCTTTTATAGGCCCAAGTGG
MA0065.1	PPARG::RXRA	IL13_1	210	229	+	-91.3933	0.973	0.891	CGCTTTTGTTGACCACGGTC
MA0065.1	PPARG::RXRA	IL13_1	183	202	+	-91.4382	0.973	0.891	CTCTCCTGTTGGCACTGGGC
MA0065.1	PPARG::RXRA	IL13_1	166	185	+	-92.7753	0.978	0.891	GCATCCGCTCCTCAATCCTC
MA0065.1	PPARG::RXRA	IL13_1	24	43	+	-92.8427	0.978	0.891	TTTCCACAAAGTAAAATCAA
MA0065.1	PPARG::RXRA	IL13_1	71	90	-	-93.0562	0.979	0.891	GTCTCTGCTTTTTCAGGCAC
MA0065.1	PPARG::RXRA	IL13_1	6	25	-	-93.809	0.982	0.891	AAATCCAGTGTCGCATAAAG
MA0065.1	PPARG::RXRA	IL13_1	136	155	+	-94.0787	0.983	0.891	GACGCCAAGGCCACAAGCCA
MA0065.1	PPARG::RXRA	IL13_1	121	140	-	-94.191	0.983	0.891	GCGTCTTGTGGCAGCTTTTA
MA0065.1	PPARG::RXRA	IL13_1	53	72	+	-94.3034	0.984	0.891	AGATGTGGTTTCTAGATAGT
MA0065.1	PPARG::RXRA	IL13_1	87	106	+	-94.573	0.984	0.891	AGACCATGGTGTCAGGCGTC
MA0065.1	PPARG::RXRA	IL13_1	29	48	-	-94.6517	0.985	0.891	TCATCTTGATTTTACTTTGT
MA0065.1	PPARG::RXRA	IL13_1	106	125	-	-95.0449	0.986	0.891	TTTTATAGGCCCAAGTGGTG
MA0065.1	PPARG::RXRA	IL13_1	129	148	+	-95.2247	0.986	0.891	GCCACAAGACGCCAAGGCCA
MA0065.1	PPARG::RXRA	IL13_1	3	22	+	-95.573	0.987	0.891	TTCCTTTATGCGACACTGGA
MA0065.1	PPARG::RXRA	IL13_1	234	253	+	-95.6517	0.987	0.891	CTCTCACTTGCCTTGGCGGC
MA0065.1	PPARG::RXRA	IL13_1	173	192	+	-95.9663	0.988	0.891	CTCCTCAATCCTCTCCTGTT
MA0065.1	PPARG::RXRA	IL13_1	165	184	+	-95.9775	0.988	0.891	TGCATCCGCTCCTCAATCCT
MA0065.1	PPARG::RXRA	IL13_1	185	204	-	-98.5169	0.993	0.893	AGGCCCAGTGCCAACAGGAG
MA0065.1	PPARG::RXRA	IL13_1	193	212	-	-99.0787	0.993	0.893	GCGCCATGAGGCCCAGTGCC
MA0065.1	PPARG::RXRA	IL13_1	44	63	-	-99.5169	0.994	0.893	AAACCACATCTTTACTCATC
MA0065.1	PPARG::RXRA	IL13_1	107	126	-	-103.865	0.998	0.894	CTTTTATAGGCCCAAGTGGT
MA0065.1	PPARG::RXRA	IL5_1	101	120	+	-17.0674	0.00398	0.606	AGAAAGTGCATAGTACAAGA
MA0065.1	PPARG::RXRA	IL5_1	85	104	-	-17.3483	0.00418	0.606	TTCTTTGCCAAAGGCAAACG
MA0065.1	PPARG::RXRA	IL5_1	78	97	-	-18.7303	0.0053	0.606	CCAAAGGCAAACGCAGAACG
MA0065.1	PPARG::RXRA	IL5_1	224	243	-	-19.4494	0.00603	0.606	TTTAAGATATAAGGCATTGG
MA0065.1	PPARG::RXRA	IL5_1	23	42	+	-20.764	0.00759	0.606	GGCAGCTCCAAGAGCTAGCA
MA0065.1	PPARG::RXRA	IL5_1	79	98	-	-21.4045	0.00842	0.606	GCCAAAGGCAAACGCAGAAC
MA0065.1	PPARG::RXRA	IL5_1	39	58	+	-21.9101	0.00911	0.627	AGCAAACTCAAATGCAGAAG
MA0065.1	PPARG::RXRA	IL5_1	120	139	+	-27.0449	0.0199	0.733	ACTGCGTCCCCAGTCAATTT
MA0065.1	PPARG::RXRA	IL5_1	208	227	+	-27.3371	0.0207	0.733	GTGAAACTAAATGTTTCCAA
MA0065.1	PPARG::RXRA	IL5_1	72	91	-	-29.6966	0.0286	0.733	GCAAACGCAGAACGTTTCAG
MA0065.1	PPARG::RXRA	IL5_1	64	83	-	-29.7416	0.0288	0.733	AGAACGTTTCAGAGCCATGA
MA0065.1	PPARG::RXRA	IL5_1	195	214	+	-29.7416	0.0288	0.733	ATAATGGCATATCGTGAAAC
MA0065.1	PPARG::RXRA	IL5_1	66	85	+	-29.9663	0.0297	0.733	ATGGCTCTGAAACGTTCTGC
MA0065.1	PPARG::RXRA	IL5_1	202	221	+	-30.2921	0.0311	0.733	CATATCGTGAAACTAAATGT
MA0065.1	PPARG::RXRA	IL5_1	150	169	+	-30.7079	0.033	0.733	TTTGAGGAAATGAATAATTT
MA0065.1	PPARG::RXRA	IL5_1	114	133	-	-31.764	0.038	0.745	ACTGGGGACGCAGTCTTGTA
MA0065.1	PPARG::RXRA	IL5_1	123	142	-	-32.4719	0.0414	0.745	AATAAATTGACTGGGGACGC
MA0065.1	PPARG::RXRA	IL5_1	233	252	+	-33.1798	0.045	0.745	TATATCTTAAAAAATAAATT
MA0065.1	PPARG::RXRA	IL5_1	100	119	+	-33.2584	0.0455	0.745	AAGAAAGTGCATAGTACAAG
MA0065.1	PPARG::RXRA	IL5_1	22	41	+	-33.4157	0.0463	0.745	AGGCAGCTCCAAGAGCTAGC
MA0065.1	PPARG::RXRA	IL5_1	74	93	+	-33.4607	0.0466	0.745	GAAACGTTCTGCGTTTGCCT
MA0065.1	PPARG::RXRA	IL5_1	56	75	-	-33.4607	0.0466	0.745	TCAGAGCCATGAGGATGCTT
MA0065.1	PPARG::RXRA	IL5_1	94	113	+	-34.5169	0.0529	0.745	TTGGCAAAGAAAGTGCATAG
MA0065.1	PPARG::RXRA	IL5_1	216	235	+	-34.6404	0.0537	0.745	AAATGTTTCCAATGCCTTAT
MA0065.1	PPARG::RXRA	IL5_1	63	82	-	-35.0674	0.0566	0.745	GAACGTTTCAGAGCCATGAG
MA0065.1	PPARG::RXRA	IL5_1	107	126	+	-35.1011	0.0568	0.745	TGCATAGTACAAGACTGCGT
MA0065.1	PPARG::RXRA	IL5_1	71	90	-	-35.4944	0.0597	0.745	CAAACGCAGAACGTTTCAGA
MA0065.1	PPARG::RXRA	IL5_1	40	59	+	-35.8764	0.0625	0.745	GCAAACTCAAATGCAGAAGC
MA0065.1	PPARG::RXRA	IL5_1	207	226	+	-35.9438	0.0631	0.745	CGTGAAACTAAATGTTTCCA
MA0065.1	PPARG::RXRA	IL5_1	46	65	+	-36.0449	0.0638	0.745	TCAAATGCAGAAGCATCCTC
MA0065.1	PPARG::RXRA	IL5_1	113	132	-	-36.5843	0.068	0.745	CTGGGGACGCAGTCTTGTAC
MA0065.1	PPARG::RXRA	IL5_1	30	49	-	-36.6292	0.0684	0.745	TTGAGTTTGCTAGCTCTTGG
MA0065.1	PPARG::RXRA	IL5_1	108	127	+	-37.236	0.0732	0.745	GCATAGTACAAGACTGCGTC
MA0065.1	PPARG::RXRA	IL5_1	155	174	+	-37.8202	0.0779	0.745	GGAAATGAATAATTTCTAAC
MA0065.1	PPARG::RXRA	IL5_1	131	150	-	-38.0787	0.08	0.745	AGACAGACAATAAATTGACT
MA0065.1	PPARG::RXRA	IL5_1	206	225	-	-38.3596	0.0824	0.745	GGAAACATTTAGTTTCACGA
MA0065.1	PPARG::RXRA	IL5_1	12	31	-	-38.5506	0.084	0.745	GGAGCTGCCTACGTGTATGC
MA0065.1	PPARG::RXRA	IL5_1	199	218	-	-38.5506	0.084	0.745	TTTAGTTTCACGATATGCCA
MA0065.1	PPARG::RXRA	IL5_1	32	51	+	-38.7191	0.0855	0.745	AAGAGCTAGCAAACTCAAAT
MA0065.1	PPARG::RXRA	IL5_1	142	161	-	-39.2135	0.09	0.745	CATTTCCTCAAAGACAGACA
MA0065.1	PPARG::RXRA	IL5_1	102	121	+	-40.2135	0.1	0.745	GAAAGTGCATAGTACAAGAC
MA0065.1	PPARG::RXRA	IL5_1	47	66	+	-40.3034	0.101	0.745	CAAATGCAGAAGCATCCTCA
MA0065.1	PPARG::RXRA	IL5_1	209	228	+	-40.3708	0.102	0.745	TGAAACTAAATGTTTCCAAT
MA0065.1	PPARG::RXRA	IL5_1	218	237	-	-40.618	0.105	0.745	ATATAAGGCATTGGAAACAT
MA0065.1	PPARG::RXRA	IL5_1	33	52	+	-40.6629	0.105	0.745	AGAGCTAGCAAACTCAAATG
MA0065.1	PPARG::RXRA	IL5_1	119	138	+	-41.1573	0.111	0.745	GACTGCGTCCCCAGTCAATT
MA0065.1	PPARG::RXRA	IL5_1	45	64	+	-41.5056	0.115	0.745	CTCAAATGCAGAAGCATCCT
MA0065.1	PPARG::RXRA	IL5_1	84	103	-	-41.8539	0.119	0.745	TCTTTGCCAAAGGCAAACGC
MA0065.1	PPARG::RXRA	IL5_1	57	76	-	-42.0112	0.121	0.745	TTCAGAGCCATGAGGATGCT
MA0065.1	PPARG::RXRA	IL5_1	217	236	-	-42.1461	0.123	0.745	TATAAGGCATTGGAAACATT
MA0065.1	PPARG::RXRA	IL5_1	131	150	+	-42.4157	0.126	0.745	AGTCAATTTATTGTCTGTCT
MA0065.1	PPARG::RXRA	IL5_1	135	154	-	-42.4382	0.126	0.745	TCAAAGACAGACAATAAATT
MA0065.1	PPARG::RXRA	IL5_1	127	146	+	-42.4607	0.126	0.745	CCCCAGTCAATTTATTGTCT
MA0065.1	PPARG::RXRA	IL5_1	15	34	+	-42.6404	0.129	0.745	TACACGTAGGCAGCTCCAAG
MA0065.1	PPARG::RXRA	IL5_1	154	173	+	-42.6404	0.129	0.745	AGGAAATGAATAATTTCTAA
MA0065.1	PPARG::RXRA	IL5_1	160	179	-	-42.8876	0.131	0.745	TGATTGTTAGAAATTATTCA
MA0065.1	PPARG::RXRA	IL5_1	24	43	+	-42.8989	0.132	0.745	GCAGCTCCAAGAGCTAGCAA
MA0065.1	PPARG::RXRA	IL5_1	238	257	+	-43.2135	0.135	0.745	CTTAAAAAATAAATTTACTT
MA0065.1	PPARG::RXRA	IL5_1	175	194	+	-43.3258	0.137	0.745	AATCAGATAGAGAATGCCTA
MA0065.1	PPARG::RXRA	IL5_1	239	258	+	-43.382	0.137	0.745	TTAAAAAATAAATTTACTTT
MA0065.1	PPARG::RXRA	IL5_1	211	230	-	-43.5056	0.139	0.745	GCATTGGAAACATTTAGTTT
MA0065.1	PPARG::RXRA	IL5_1	178	197	+	-43.6404	0.141	0.745	CAGATAGAGAATGCCTAATA
MA0065.1	PPARG::RXRA	IL5_1	93	112	+	-43.7865	0.143	0.745	TTTGGCAAAGAAAGTGCATA
MA0065.1	PPARG::RXRA	IL5_1	237	256	-	-44.0337	0.146	0.745	AGTAAATTTATTTTTTAAGA
MA0065.1	PPARG::RXRA	IL5_1	113	132	+	-44.1798	0.148	0.745	GTACAAGACTGCGTCCCCAG
MA0065.1	PPARG::RXRA	IL5_1	161	180	-	-44.3258	0.15	0.745	CTGATTGTTAGAAATTATTC
MA0065.1	PPARG::RXRA	IL5_1	109	128	+	-44.573	0.153	0.745	CATAGTACAAGACTGCGTCC
MA0065.1	PPARG::RXRA	IL5_1	223	242	+	-44.5843	0.153	0.745	TCCAATGCCTTATATCTTAA
MA0065.1	PPARG::RXRA	IL5_1	184	203	+	-44.6517	0.154	0.745	GAGAATGCCTAATAATGGCA
MA0065.1	PPARG::RXRA	IL5_1	189	208	-	-44.7079	0.155	0.745	CGATATGCCATTATTAGGCA
MA0065.1	PPARG::RXRA	IL5_1	136	155	-	-44.809	0.156	0.745	CTCAAAGACAGACAATAAAT
MA0065.1	PPARG::RXRA	IL5_1	121	140	-	-44.9326	0.158	0.745	TAAATTGACTGGGGACGCAG
MA0065.1	PPARG::RXRA	IL5_1	162	181	+	-44.9663	0.159	0.745	AATAATTTCTAACAATCAGA
MA0065.1	PPARG::RXRA	IL5_1	8	27	+	-45.0899	0.16	0.745	GATGGCATACACGTAGGCAG
MA0065.1	PPARG::RXRA	IL5_1	67	86	+	-45.2809	0.163	0.745	TGGCTCTGAAACGTTCTGCG
MA0065.1	PPARG::RXRA	IL5_1	177	196	+	-45.4944	0.166	0.745	TCAGATAGAGAATGCCTAAT
MA0065.1	PPARG::RXRA	IL5_1	90	109	+	-45.6517	0.169	0.745	GCCTTTGGCAAAGAAAGTGC
MA0065.1	PPARG::RXRA	IL5_1	212	231	-	-45.7079	0.17	0.745	GGCATTGGAAACATTTAGTT
MA0065.1	PPARG::RXRA	IL5_1	70	89	-	-45.7416	0.17	0.745	AAACGCAGAACGTTTCAGAG
MA0065.1	PPARG::RXRA	IL5_1	86	105	-	-45.7978	0.171	0.745	TTTCTTTGCCAAAGGCAAAC
MA0065.1	PPARG::RXRA	IL5_1	130	149	-	-45.8202	0.171	0.745	GACAGACAATAAATTGACTG
MA0065.1	PPARG::RXRA	IL5_1	57	76	+	-45.8315	0.172	0.745	AGCATCCTCATGGCTCTGAA
MA0065.1	PPARG::RXRA	IL5_1	167	186	-	-45.8539	0.172	0.745	CTCTATCTGATTGTTAGAAA
MA0065.1	PPARG::RXRA	IL5_1	31	50	-	-45.9101	0.173	0.745	TTTGAGTTTGCTAGCTCTTG
MA0065.1	PPARG::RXRA	IL5_1	226	245	+	-46	0.174	0.745	AATGCCTTATATCTTAAAAA
MA0065.1	PPARG::RXRA	IL5_1	31	50	+	-46.1011	0.176	0.745	CAAGAGCTAGCAAACTCAAA
MA0065.1	PPARG::RXRA	IL5_1	187	206	+	-46.1348	0.176	0.745	AATGCCTAATAATGGCATAT
MA0065.1	PPARG::RXRA	IL5_1	217	236	+	-46.4382	0.181	0.745	AATGTTTCCAATGCCTTATA
MA0065.1	PPARG::RXRA	IL5_1	231	250	-	-46.6966	0.186	0.745	TTTATTTTTTAAGATATAAG
MA0065.1	PPARG::RXRA	IL5_1	222	241	-	-46.7079	0.186	0.745	TAAGATATAAGGCATTGGAA
MA0065.1	PPARG::RXRA	IL5_1	7	26	+	-46.7978	0.187	0.745	GGATGGCATACACGTAGGCA
MA0065.1	PPARG::RXRA	IL5_1	149	168	+	-46.8764	0.189	0.745	CTTTGAGGAAATGAATAATT
MA0065.1	PPARG::RXRA	IL5_1	65	84	-	-46.9551	0.19	0.745	CAGAACGTTTCAGAGCCATG
MA0065.1	PPARG::RXRA	IL5_1	213	232	-	-46.9551	0.19	0.745	AGGCATTGGAAACATTTAGT
MA0065.1	PPARG::RXRA	IL5_1	200	219	-	-47	0.191	0.745	ATTTAGTTTCACGATATGCC
MA0065.1	PPARG::RXRA	IL5_1	52	71	-	-47.0674	0.192	0.745	AGCCATGAGGATGCTTCTGC
MA0065.1	PPARG::RXRA	IL5_1	58	77	-	-47.0899	0.192	0.745	TTTCAGAGCCATGAGGATGC
MA0065.1	PPARG::RXRA	IL5_1	50	69	+	-47.2135	0.194	0.746	ATGCAGAAGCATCCTCATGG
MA0065.1	PPARG::RXRA	IL5_1	163	182	+	-47.4719	0.198	0.75	ATAATTTCTAACAATCAGAT
MA0065.1	PPARG::RXRA	IL5_1	236	255	-	-47.5506	0.2	0.752	GTAAATTTATTTTTTAAGAT
MA0065.1	PPARG::RXRA	IL5_1	118	137	-	-47.618	0.201	0.755	ATTGACTGGGGACGCAGTCT
MA0065.1	PPARG::RXRA	IL5_1	185	204	-	-47.7978	0.204	0.76	ATGCCATTATTAGGCATTCT
MA0065.1	PPARG::RXRA	IL5_1	176	195	+	-47.7978	0.204	0.76	ATCAGATAGAGAATGCCTAA
MA0065.1	PPARG::RXRA	IL5_1	73	92	+	-48.0112	0.207	0.762	TGAAACGTTCTGCGTTTGCC
MA0065.1	PPARG::RXRA	IL5_1	37	56	-	-48.2809	0.212	0.762	TCTGCATTTGAGTTTGCTAG
MA0065.1	PPARG::RXRA	IL5_1	16	35	+	-48.5169	0.216	0.762	ACACGTAGGCAGCTCCAAGA
MA0065.1	PPARG::RXRA	IL5_1	5	24	+	-48.6854	0.218	0.762	GGGGATGGCATACACGTAGG
MA0065.1	PPARG::RXRA	IL5_1	225	244	-	-49	0.224	0.762	TTTTAAGATATAAGGCATTG
MA0065.1	PPARG::RXRA	IL5_1	3	22	+	-49.0225	0.224	0.762	GTGGGGATGGCATACACGTA
MA0065.1	PPARG::RXRA	IL5_1	48	67	-	-49.1236	0.226	0.762	ATGAGGATGCTTCTGCATTT
MA0065.1	PPARG::RXRA	IL5_1	240	259	+	-49.6067	0.234	0.762	TAAAAAATAAATTTACTTTT
MA0065.1	PPARG::RXRA	IL5_1	194	213	+	-49.6629	0.235	0.762	AATAATGGCATATCGTGAAA
MA0065.1	PPARG::RXRA	IL5_1	14	33	+	-49.7079	0.236	0.762	ATACACGTAGGCAGCTCCAA
MA0065.1	PPARG::RXRA	IL5_1	172	191	+	-49.9888	0.241	0.763	AACAATCAGATAGAGAATGC
MA0065.1	PPARG::RXRA	IL5_1	44	63	+	-50.0787	0.243	0.766	ACTCAAATGCAGAAGCATCC
MA0065.1	PPARG::RXRA	IL5_1	4	23	-	-50.2584	0.246	0.768	CTACGTGTATGCCATCCCCA
MA0065.1	PPARG::RXRA	IL5_1	84	103	+	-50.3258	0.247	0.768	GCGTTTGCCTTTGGCAAAGA
MA0065.1	PPARG::RXRA	IL5_1	95	114	+	-50.382	0.249	0.768	TGGCAAAGAAAGTGCATAGT
MA0065.1	PPARG::RXRA	IL5_1	6	25	-	-50.427	0.249	0.768	GCCTACGTGTATGCCATCCC
MA0065.1	PPARG::RXRA	IL5_1	103	122	-	-50.4607	0.25	0.768	AGTCTTGTACTATGCACTTT
MA0065.1	PPARG::RXRA	IL5_1	13	32	-	-50.5618	0.252	0.768	TGGAGCTGCCTACGTGTATG
MA0065.1	PPARG::RXRA	IL5_1	129	148	-	-50.7528	0.256	0.768	ACAGACAATAAATTGACTGG
MA0065.1	PPARG::RXRA	IL5_1	185	204	+	-50.7753	0.256	0.768	AGAATGCCTAATAATGGCAT
MA0065.1	PPARG::RXRA	IL5_1	179	198	+	-50.7978	0.257	0.768	AGATAGAGAATGCCTAATAA
MA0065.1	PPARG::RXRA	IL5_1	137	156	+	-50.8427	0.258	0.768	TTTATTGTCTGTCTTTGAGG
MA0065.1	PPARG::RXRA	IL5_1	153	172	+	-50.8427	0.258	0.768	GAGGAAATGAATAATTTCTA
MA0065.1	PPARG::RXRA	IL5_1	77	96	-	-51.0449	0.262	0.772	CAAAGGCAAACGCAGAACGT
MA0065.1	PPARG::RXRA	IL5_1	196	215	-	-51.2921	0.267	0.779	AGTTTCACGATATGCCATTA
MA0065.1	PPARG::RXRA	IL5_1	122	141	-	-51.5955	0.273	0.779	ATAAATTGACTGGGGACGCA
MA0065.1	PPARG::RXRA	IL5_1	108	127	-	-51.6067	0.273	0.779	GACGCAGTCTTGTACTATGC
MA0065.1	PPARG::RXRA	IL5_1	56	75	+	-51.7303	0.276	0.78	AAGCATCCTCATGGCTCTGA
MA0065.1	PPARG::RXRA	IL5_1	171	190	+	-51.7528	0.276	0.78	TAACAATCAGATAGAGAATG
MA0065.1	PPARG::RXRA	IL5_1	156	175	+	-51.9101	0.28	0.781	GAAATGAATAATTTCTAACA
MA0065.1	PPARG::RXRA	IL5_1	92	111	-	-51.9663	0.281	0.783	ATGCACTTTCTTTGCCAAAG
MA0065.1	PPARG::RXRA	IL5_1	2	21	+	-52.0337	0.282	0.785	TGTGGGGATGGCATACACGT
MA0065.1	PPARG::RXRA	IL5_1	22	41	-	-52.1461	0.285	0.785	GCTAGCTCTTGGAGCTGCCT
MA0065.1	PPARG::RXRA	IL5_1	229	248	-	-52.1798	0.285	0.785	TATTTTTTAAGATATAAGGC
MA0065.1	PPARG::RXRA	IL5_1	232	251	+	-52.4494	0.291	0.785	TTATATCTTAAAAAATAAAT
MA0065.1	PPARG::RXRA	IL5_1	91	110	-	-52.5169	0.292	0.785	TGCACTTTCTTTGCCAAAGG
MA0065.1	PPARG::RXRA	IL5_1	134	153	-	-52.5281	0.293	0.785	CAAAGACAGACAATAAATTG
MA0065.1	PPARG::RXRA	IL5_1	223	242	-	-52.6742	0.296	0.786	TTAAGATATAAGGCATTGGA
MA0065.1	PPARG::RXRA	IL5_1	38	57	-	-53.0787	0.304	0.789	TTCTGCATTTGAGTTTGCTA
MA0065.1	PPARG::RXRA	IL5_1	152	171	-	-53.1124	0.305	0.789	AGAAATTATTCATTTCCTCA
MA0065.1	PPARG::RXRA	IL5_1	225	244	+	-53.1348	0.305	0.789	CAATGCCTTATATCTTAAAA
MA0065.1	PPARG::RXRA	IL5_1	28	47	+	-53.2247	0.307	0.789	CTCCAAGAGCTAGCAAACTC
MA0065.1	PPARG::RXRA	IL5_1	230	249	-	-53.236	0.307	0.789	TTATTTTTTAAGATATAAGG
MA0065.1	PPARG::RXRA	IL5_1	197	216	+	-53.2809	0.308	0.789	AATGGCATATCGTGAAACTA
MA0065.1	PPARG::RXRA	IL5_1	51	70	-	-53.3146	0.309	0.789	GCCATGAGGATGCTTCTGCA
MA0065.1	PPARG::RXRA	IL5_1	29	48	+	-53.3371	0.309	0.789	TCCAAGAGCTAGCAAACTCA
MA0065.1	PPARG::RXRA	IL5_1	6	25	+	-53.5618	0.314	0.789	GGGATGGCATACACGTAGGC
MA0065.1	PPARG::RXRA	IL5_1	207	226	-	-53.5618	0.314	0.789	TGGAAACATTTAGTTTCACG
MA0065.1	PPARG::RXRA	IL5_1	11	30	+	-53.573	0.314	0.789	GGCATACACGTAGGCAGCTC
MA0065.1	PPARG::RXRA	IL5_1	96	115	+	-53.6067	0.315	0.789	GGCAAAGAAAGTGCATAGTA
MA0065.1	PPARG::RXRA	IL5_1	115	134	-	-53.6742	0.316	0.789	GACTGGGGACGCAGTCTTGT
MA0065.1	PPARG::RXRA	IL5_1	241	260	-	-53.7528	0.318	0.79	TAAAAGTAAATTTATTTTTT
MA0065.1	PPARG::RXRA	IL5_1	126	145	+	-53.8315	0.319	0.791	TCCCCAGTCAATTTATTGTC
MA0065.1	PPARG::RXRA	IL5_1	215	234	+	-53.9551	0.322	0.792	TAAATGTTTCCAATGCCTTA
MA0065.1	PPARG::RXRA	IL5_1	20	39	-	-53.9888	0.322	0.792	TAGCTCTTGGAGCTGCCTAC
MA0065.1	PPARG::RXRA	IL5_1	143	162	+	-54.0562	0.324	0.792	GTCTGTCTTTGAGGAAATGA
MA0065.1	PPARG::RXRA	IL5_1	23	42	-	-54.0787	0.324	0.792	TGCTAGCTCTTGGAGCTGCC
MA0065.1	PPARG::RXRA	IL5_1	1	20	+	-54.191	0.326	0.792	CTGTGGGGATGGCATACACG
MA0065.1	PPARG::RXRA	IL5_1	127	146	-	-54.2921	0.329	0.792	AGACAATAAATTGACTGGGG
MA0065.1	PPARG::RXRA	IL5_1	153	172	-	-54.3371	0.329	0.792	TAGAAATTATTCATTTCCTC
MA0065.1	PPARG::RXRA	IL5_1	91	110	+	-54.427	0.331	0.793	CCTTTGGCAAAGAAAGTGCA
MA0065.1	PPARG::RXRA	IL5_1	64	83	+	-54.5393	0.334	0.793	TCATGGCTCTGAAACGTTCT
MA0065.1	PPARG::RXRA	IL5_1	81	100	+	-54.6067	0.335	0.794	TCTGCGTTTGCCTTTGGCAA
MA0065.1	PPARG::RXRA	IL5_1	105	124	-	-54.6966	0.337	0.794	GCAGTCTTGTACTATGCACT
MA0065.1	PPARG::RXRA	IL5_1	189	208	+	-54.7191	0.337	0.794	TGCCTAATAATGGCATATCG
MA0065.1	PPARG::RXRA	IL5_1	44	63	-	-54.7528	0.338	0.794	GGATGCTTCTGCATTTGAGT
MA0065.1	PPARG::RXRA	IL5_1	38	57	+	-54.8989	0.341	0.794	TAGCAAACTCAAATGCAGAA
MA0065.1	PPARG::RXRA	IL5_1	148	167	+	-54.9213	0.342	0.794	TCTTTGAGGAAATGAATAAT
MA0065.1	PPARG::RXRA	IL5_1	234	253	+	-54.9213	0.342	0.794	ATATCTTAAAAAATAAATTT
MA0065.1	PPARG::RXRA	IL5_1	97	116	+	-55.1348	0.346	0.794	GCAAAGAAAGTGCATAGTAC
MA0065.1	PPARG::RXRA	IL5_1	1	20	-	-55.1573	0.347	0.794	CGTGTATGCCATCCCCACAG
MA0065.1	PPARG::RXRA	IL5_1	159	178	-	-55.1685	0.347	0.794	GATTGTTAGAAATTATTCAT
MA0065.1	PPARG::RXRA	IL5_1	55	74	-	-55.1798	0.347	0.794	CAGAGCCATGAGGATGCTTC
MA0065.1	PPARG::RXRA	IL5_1	128	147	-	-55.3146	0.35	0.794	CAGACAATAAATTGACTGGG
MA0065.1	PPARG::RXRA	IL5_1	196	215	+	-55.6854	0.359	0.794	TAATGGCATATCGTGAAACT
MA0065.1	PPARG::RXRA	IL5_1	168	187	-	-55.9551	0.365	0.794	TCTCTATCTGATTGTTAGAA
MA0065.1	PPARG::RXRA	IL5_1	34	53	+	-56.0787	0.368	0.794	GAGCTAGCAAACTCAAATGC
MA0065.1	PPARG::RXRA	IL5_1	36	55	-	-56.3596	0.374	0.794	CTGCATTTGAGTTTGCTAGC
MA0065.1	PPARG::RXRA	IL5_1	11	30	-	-56.3708	0.375	0.794	GAGCTGCCTACGTGTATGCC
MA0065.1	PPARG::RXRA	IL5_1	170	189	+	-56.3708	0.375	0.794	CTAACAATCAGATAGAGAAT
MA0065.1	PPARG::RXRA	IL5_1	192	211	+	-56.6404	0.381	0.794	CTAATAATGGCATATCGTGA
MA0065.1	PPARG::RXRA	IL5_1	55	74	+	-57.1798	0.394	0.794	GAAGCATCCTCATGGCTCTG
MA0065.1	PPARG::RXRA	IL5_1	157	176	+	-57.3933	0.399	0.794	AAATGAATAATTTCTAACAA
MA0065.1	PPARG::RXRA	IL5_1	157	176	-	-57.6067	0.405	0.794	TTGTTAGAAATTATTCATTT
MA0065.1	PPARG::RXRA	IL5_1	232	251	-	-57.6854	0.406	0.794	ATTTATTTTTTAAGATATAA
MA0065.1	PPARG::RXRA	IL5_1	179	198	-	-57.9888	0.414	0.794	TTATTAGGCATTCTCTATCT
MA0065.1	PPARG::RXRA	IL5_1	112	131	-	-58.0112	0.414	0.794	TGGGGACGCAGTCTTGTACT
MA0065.1	PPARG::RXRA	IL5_1	12	31	+	-58.3708	0.423	0.794	GCATACACGTAGGCAGCTCC
MA0065.1	PPARG::RXRA	IL5_1	17	36	+	-58.3708	0.423	0.794	CACGTAGGCAGCTCCAAGAG
MA0065.1	PPARG::RXRA	IL5_1	21	40	-	-58.5843	0.427	0.794	CTAGCTCTTGGAGCTGCCTA
MA0065.1	PPARG::RXRA	IL5_1	89	108	+	-58.5843	0.427	0.794	TGCCTTTGGCAAAGAAAGTG
MA0065.1	PPARG::RXRA	IL5_1	98	117	-	-58.5955	0.428	0.794	TGTACTATGCACTTTCTTTG
MA0065.1	PPARG::RXRA	IL5_1	111	130	-	-58.7865	0.432	0.794	GGGGACGCAGTCTTGTACTA
MA0065.1	PPARG::RXRA	IL5_1	198	217	-	-58.7865	0.432	0.794	TTAGTTTCACGATATGCCAT
MA0065.1	PPARG::RXRA	IL5_1	114	133	+	-58.8764	0.434	0.794	TACAAGACTGCGTCCCCAGT
MA0065.1	PPARG::RXRA	IL5_1	174	193	-	-58.9101	0.435	0.794	AGGCATTCTCTATCTGATTG
MA0065.1	PPARG::RXRA	IL5_1	54	73	-	-58.9326	0.435	0.794	AGAGCCATGAGGATGCTTCT
MA0065.1	PPARG::RXRA	IL5_1	182	201	+	-59.0225	0.437	0.794	TAGAGAATGCCTAATAATGG
MA0065.1	PPARG::RXRA	IL5_1	141	160	-	-59.1236	0.44	0.794	ATTTCCTCAAAGACAGACAA
MA0065.1	PPARG::RXRA	IL5_1	43	62	-	-59.1573	0.441	0.794	GATGCTTCTGCATTTGAGTT
MA0065.1	PPARG::RXRA	IL5_1	186	205	+	-59.2809	0.443	0.794	GAATGCCTAATAATGGCATA
MA0065.1	PPARG::RXRA	IL5_1	116	135	-	-59.3034	0.444	0.794	TGACTGGGGACGCAGTCTTG
MA0065.1	PPARG::RXRA	IL5_1	92	111	+	-59.4382	0.447	0.794	CTTTGGCAAAGAAAGTGCAT
MA0065.1	PPARG::RXRA	IL5_1	190	209	-	-59.5506	0.449	0.794	ACGATATGCCATTATTAGGC
MA0065.1	PPARG::RXRA	IL5_1	115	134	+	-59.6067	0.451	0.794	ACAAGACTGCGTCCCCAGTC
MA0065.1	PPARG::RXRA	IL5_1	29	48	-	-59.7978	0.455	0.797	TGAGTTTGCTAGCTCTTGGA
MA0065.1	PPARG::RXRA	IL5_1	142	161	+	-59.9551	0.459	0.801	TGTCTGTCTTTGAGGAAATG
MA0065.1	PPARG::RXRA	IL5_1	186	205	-	-59.9663	0.459	0.801	TATGCCATTATTAGGCATTC
MA0065.1	PPARG::RXRA	IL5_1	75	94	+	-60.2584	0.466	0.805	AAACGTTCTGCGTTTGCCTT
MA0065.1	PPARG::RXRA	IL5_1	214	233	+	-60.4045	0.469	0.806	CTAAATGTTTCCAATGCCTT
MA0065.1	PPARG::RXRA	IL5_1	132	151	+	-60.4831	0.471	0.806	GTCAATTTATTGTCTGTCTT
MA0065.1	PPARG::RXRA	IL5_1	164	183	+	-60.6517	0.475	0.808	TAATTTCTAACAATCAGATA
MA0065.1	PPARG::RXRA	IL5_1	4	23	+	-60.6742	0.476	0.808	TGGGGATGGCATACACGTAG
MA0065.1	PPARG::RXRA	IL5_1	193	212	-	-60.7303	0.477	0.809	TTCACGATATGCCATTATTA
MA0065.1	PPARG::RXRA	IL5_1	138	157	-	-60.7865	0.478	0.809	TCCTCAAAGACAGACAATAA
MA0065.1	PPARG::RXRA	IL5_1	49	68	-	-60.7978	0.479	0.809	CATGAGGATGCTTCTGCATT
MA0065.1	PPARG::RXRA	IL5_1	188	207	-	-60.8202	0.479	0.809	GATATGCCATTATTAGGCAT
MA0065.1	PPARG::RXRA	IL5_1	95	114	-	-61	0.484	0.813	ACTATGCACTTTCTTTGCCA
MA0065.1	PPARG::RXRA	IL5_1	47	66	-	-61.0112	0.484	0.813	TGAGGATGCTTCTGCATTTG
MA0065.1	PPARG::RXRA	IL5_1	14	33	-	-61.2022	0.489	0.814	TTGGAGCTGCCTACGTGTAT
MA0065.1	PPARG::RXRA	IL5_1	80	99	-	-61.2247	0.489	0.814	TGCCAAAGGCAAACGCAGAA
MA0065.1	PPARG::RXRA	IL5_1	163	182	-	-61.3034	0.491	0.814	ATCTGATTGTTAGAAATTAT
MA0065.1	PPARG::RXRA	IL5_1	175	194	-	-61.3596	0.493	0.814	TAGGCATTCTCTATCTGATT
MA0065.1	PPARG::RXRA	IL5_1	214	233	-	-61.4382	0.495	0.815	AAGGCATTGGAAACATTTAG
MA0065.1	PPARG::RXRA	IL5_1	208	227	-	-61.573	0.498	0.817	TTGGAAACATTTAGTTTCAC
MA0065.1	PPARG::RXRA	IL5_1	200	219	+	-61.5843	0.498	0.817	GGCATATCGTGAAACTAAAT
MA0065.1	PPARG::RXRA	IL5_1	144	163	+	-61.6067	0.499	0.818	TCTGTCTTTGAGGAAATGAA
MA0065.1	PPARG::RXRA	IL5_1	143	162	-	-61.7865	0.504	0.819	TCATTTCCTCAAAGACAGAC
MA0065.1	PPARG::RXRA	IL5_1	2	21	-	-61.9101	0.507	0.821	ACGTGTATGCCATCCCCACA
MA0065.1	PPARG::RXRA	IL5_1	147	166	+	-61.9213	0.507	0.821	GTCTTTGAGGAAATGAATAA
MA0065.1	PPARG::RXRA	IL5_1	21	40	+	-62.0899	0.511	0.824	TAGGCAGCTCCAAGAGCTAG
MA0065.1	PPARG::RXRA	IL5_1	154	173	-	-62.1798	0.514	0.824	TTAGAAATTATTCATTTCCT
MA0065.1	PPARG::RXRA	IL5_1	149	168	-	-62.2022	0.514	0.824	AATTATTCATTTCCTCAAAG
MA0065.1	PPARG::RXRA	IL5_1	201	220	-	-62.2022	0.514	0.824	CATTTAGTTTCACGATATGC
MA0065.1	PPARG::RXRA	IL5_1	205	224	-	-62.2921	0.517	0.824	GAAACATTTAGTTTCACGAT
MA0065.1	PPARG::RXRA	IL5_1	65	84	+	-62.3371	0.518	0.824	CATGGCTCTGAAACGTTCTG
MA0065.1	PPARG::RXRA	IL5_1	145	164	-	-62.427	0.52	0.825	ATTCATTTCCTCAAAGACAG
MA0065.1	PPARG::RXRA	IL5_1	112	131	+	-62.5281	0.523	0.825	AGTACAAGACTGCGTCCCCA
MA0065.1	PPARG::RXRA	IL5_1	63	82	+	-62.573	0.524	0.825	CTCATGGCTCTGAAACGTTC
MA0065.1	PPARG::RXRA	IL5_1	178	197	-	-62.573	0.524	0.825	TATTAGGCATTCTCTATCTG
MA0065.1	PPARG::RXRA	IL5_1	30	49	+	-62.6966	0.527	0.826	CCAAGAGCTAGCAAACTCAA
MA0065.1	PPARG::RXRA	IL5_1	54	73	+	-62.6966	0.527	0.826	AGAAGCATCCTCATGGCTCT
MA0065.1	PPARG::RXRA	IL5_1	188	207	+	-62.809	0.53	0.827	ATGCCTAATAATGGCATATC
MA0065.1	PPARG::RXRA	IL5_1	183	202	-	-62.9101	0.532	0.828	GCCATTATTAGGCATTCTCT
MA0065.1	PPARG::RXRA	IL5_1	110	129	-	-62.9551	0.533	0.828	GGGACGCAGTCTTGTACTAT
MA0065.1	PPARG::RXRA	IL5_1	80	99	+	-63.0112	0.535	0.828	TTCTGCGTTTGCCTTTGGCA
MA0065.1	PPARG::RXRA	IL5_1	183	202	+	-63.0449	0.536	0.828	AGAGAATGCCTAATAATGGC
MA0065.1	PPARG::RXRA	IL5_1	141	160	+	-63.1011	0.537	0.828	TTGTCTGTCTTTGAGGAAAT
MA0065.1	PPARG::RXRA	IL5_1	106	125	-	-63.1461	0.538	0.828	CGCAGTCTTGTACTATGCAC
MA0065.1	PPARG::RXRA	IL5_1	230	249	+	-63.1461	0.538	0.828	CCTTATATCTTAAAAAATAA
MA0065.1	PPARG::RXRA	IL5_1	158	177	-	-63.3034	0.542	0.829	ATTGTTAGAAATTATTCATT
MA0065.1	PPARG::RXRA	IL5_1	10	29	+	-63.4157	0.545	0.829	TGGCATACACGTAGGCAGCT
MA0065.1	PPARG::RXRA	IL5_1	168	187	+	-63.4157	0.545	0.829	TTCTAACAATCAGATAGAGA
MA0065.1	PPARG::RXRA	IL5_1	68	87	+	-63.5506	0.548	0.829	GGCTCTGAAACGTTCTGCGT
MA0065.1	PPARG::RXRA	IL5_1	83	102	+	-63.5506	0.548	0.829	TGCGTTTGCCTTTGGCAAAG
MA0065.1	PPARG::RXRA	IL5_1	191	210	-	-63.573	0.548	0.829	CACGATATGCCATTATTAGG
MA0065.1	PPARG::RXRA	IL5_1	151	170	+	-63.9888	0.558	0.829	TTGAGGAAATGAATAATTTC
MA0065.1	PPARG::RXRA	IL5_1	102	121	-	-64.2022	0.563	0.829	GTCTTGTACTATGCACTTTC
MA0065.1	PPARG::RXRA	IL5_1	181	200	-	-64.2247	0.564	0.829	CATTATTAGGCATTCTCTAT
MA0065.1	PPARG::RXRA	IL5_1	216	235	-	-64.4382	0.568	0.829	ATAAGGCATTGGAAACATTT
MA0065.1	PPARG::RXRA	IL5_1	62	81	+	-64.4494	0.569	0.829	CCTCATGGCTCTGAAACGTT
MA0065.1	PPARG::RXRA	IL5_1	18	37	-	-64.5281	0.57	0.829	GCTCTTGGAGCTGCCTACGT
MA0065.1	PPARG::RXRA	IL5_1	62	81	-	-64.5843	0.572	0.829	AACGTTTCAGAGCCATGAGG
MA0065.1	PPARG::RXRA	IL5_1	218	237	+	-64.5955	0.572	0.829	ATGTTTCCAATGCCTTATAT
MA0065.1	PPARG::RXRA	IL5_1	201	220	+	-64.6067	0.572	0.829	GCATATCGTGAAACTAAATG
MA0065.1	PPARG::RXRA	IL5_1	174	193	+	-64.6742	0.574	0.829	CAATCAGATAGAGAATGCCT
MA0065.1	PPARG::RXRA	IL5_1	75	94	-	-64.6966	0.574	0.829	AAGGCAAACGCAGAACGTTT
MA0065.1	PPARG::RXRA	IL5_1	5	24	-	-64.764	0.576	0.829	CCTACGTGTATGCCATCCCC
MA0065.1	PPARG::RXRA	IL5_1	51	70	+	-64.9438	0.58	0.829	TGCAGAAGCATCCTCATGGC
MA0065.1	PPARG::RXRA	IL5_1	224	243	+	-64.9438	0.58	0.829	CCAATGCCTTATATCTTAAA
MA0065.1	PPARG::RXRA	IL5_1	116	135	+	-65.1236	0.584	0.831	CAAGACTGCGTCCCCAGTCA
MA0065.1	PPARG::RXRA	IL5_1	169	188	+	-65.236	0.587	0.833	TCTAACAATCAGATAGAGAA
MA0065.1	PPARG::RXRA	IL5_1	106	125	+	-65.3371	0.589	0.834	GTGCATAGTACAAGACTGCG
MA0065.1	PPARG::RXRA	IL5_1	52	71	+	-65.4831	0.592	0.834	GCAGAAGCATCCTCATGGCT
MA0065.1	PPARG::RXRA	IL5_1	16	35	-	-65.5281	0.593	0.834	TCTTGGAGCTGCCTACGTGT
MA0065.1	PPARG::RXRA	IL5_1	9	28	-	-65.6517	0.596	0.834	GCTGCCTACGTGTATGCCAT
MA0065.1	PPARG::RXRA	IL5_1	167	186	+	-65.6629	0.596	0.834	TTTCTAACAATCAGATAGAG
MA0065.1	PPARG::RXRA	IL5_1	18	37	+	-65.6854	0.597	0.834	ACGTAGGCAGCTCCAAGAGC
MA0065.1	PPARG::RXRA	IL5_1	27	46	-	-65.7753	0.599	0.834	AGTTTGCTAGCTCTTGGAGC
MA0065.1	PPARG::RXRA	IL5_1	24	43	-	-66.0562	0.606	0.834	TTGCTAGCTCTTGGAGCTGC
MA0065.1	PPARG::RXRA	IL5_1	150	169	-	-66.2135	0.609	0.834	AAATTATTCATTTCCTCAAA
MA0065.1	PPARG::RXRA	IL5_1	206	225	+	-66.2135	0.609	0.834	TCGTGAAACTAAATGTTTCC
MA0065.1	PPARG::RXRA	IL5_1	88	107	+	-66.2247	0.61	0.834	TTGCCTTTGGCAAAGAAAGT
MA0065.1	PPARG::RXRA	IL5_1	124	143	+	-66.236	0.61	0.834	CGTCCCCAGTCAATTTATTG
MA0065.1	PPARG::RXRA	IL5_1	10	29	-	-66.3034	0.612	0.834	AGCTGCCTACGTGTATGCCA
MA0065.1	PPARG::RXRA	IL5_1	138	157	+	-66.3034	0.612	0.834	TTATTGTCTGTCTTTGAGGA
MA0065.1	PPARG::RXRA	IL5_1	132	151	-	-66.3034	0.612	0.834	AAGACAGACAATAAATTGAC
MA0065.1	PPARG::RXRA	IL5_1	82	101	+	-66.3258	0.612	0.834	CTGCGTTTGCCTTTGGCAAA
MA0065.1	PPARG::RXRA	IL5_1	71	90	+	-66.3596	0.613	0.834	TCTGAAACGTTCTGCGTTTG
MA0065.1	PPARG::RXRA	IL5_1	3	22	-	-66.5843	0.618	0.834	TACGTGTATGCCATCCCCAC
MA0065.1	PPARG::RXRA	IL5_1	74	93	-	-66.7303	0.622	0.834	AGGCAAACGCAGAACGTTTC
MA0065.1	PPARG::RXRA	IL5_1	50	69	-	-66.8652	0.625	0.834	CCATGAGGATGCTTCTGCAT
MA0065.1	PPARG::RXRA	IL5_1	156	175	-	-66.8652	0.625	0.834	TGTTAGAAATTATTCATTTC
MA0065.1	PPARG::RXRA	IL5_1	73	92	-	-66.8989	0.626	0.834	GGCAAACGCAGAACGTTTCA
MA0065.1	PPARG::RXRA	IL5_1	9	28	+	-67.0899	0.631	0.834	ATGGCATACACGTAGGCAGC
MA0065.1	PPARG::RXRA	IL5_1	237	256	+	-67.1011	0.631	0.834	TCTTAAAAAATAAATTTACT
MA0065.1	PPARG::RXRA	IL5_1	124	143	-	-67.191	0.633	0.834	CAATAAATTGACTGGGGACG
MA0065.1	PPARG::RXRA	IL5_1	204	223	+	-67.2809	0.636	0.834	TATCGTGAAACTAAATGTTT
MA0065.1	PPARG::RXRA	IL5_1	7	26	-	-67.382	0.638	0.834	TGCCTACGTGTATGCCATCC
MA0065.1	PPARG::RXRA	IL5_1	121	140	+	-67.3933	0.638	0.834	CTGCGTCCCCAGTCAATTTA
MA0065.1	PPARG::RXRA	IL5_1	49	68	+	-67.7528	0.647	0.835	AATGCAGAAGCATCCTCATG
MA0065.1	PPARG::RXRA	IL5_1	17	36	-	-67.764	0.647	0.835	CTCTTGGAGCTGCCTACGTG
MA0065.1	PPARG::RXRA	IL5_1	107	126	-	-68.0674	0.655	0.837	ACGCAGTCTTGTACTATGCA
MA0065.1	PPARG::RXRA	IL5_1	35	54	-	-68.1124	0.656	0.838	TGCATTTGAGTTTGCTAGCT
MA0065.1	PPARG::RXRA	IL5_1	37	56	+	-68.2921	0.66	0.838	CTAGCAAACTCAAATGCAGA
MA0065.1	PPARG::RXRA	IL5_1	99	118	-	-68.5281	0.665	0.838	TTGTACTATGCACTTTCTTT
MA0065.1	PPARG::RXRA	IL5_1	145	164	+	-68.5843	0.667	0.838	CTGTCTTTGAGGAAATGAAT
MA0065.1	PPARG::RXRA	IL5_1	97	116	-	-68.6742	0.669	0.838	GTACTATGCACTTTCTTTGC
MA0065.1	PPARG::RXRA	IL5_1	151	170	-	-68.7865	0.671	0.838	GAAATTATTCATTTCCTCAA
MA0065.1	PPARG::RXRA	IL5_1	184	203	-	-68.8315	0.672	0.838	TGCCATTATTAGGCATTCTC
MA0065.1	PPARG::RXRA	IL5_1	144	163	-	-68.9213	0.674	0.838	TTCATTTCCTCAAAGACAGA
MA0065.1	PPARG::RXRA	IL5_1	133	152	-	-69.0449	0.677	0.838	AAAGACAGACAATAAATTGA
MA0065.1	PPARG::RXRA	IL5_1	146	165	+	-69.1461	0.679	0.838	TGTCTTTGAGGAAATGAATA
MA0065.1	PPARG::RXRA	IL5_1	204	223	-	-69.2135	0.681	0.838	AAACATTTAGTTTCACGATA
MA0065.1	PPARG::RXRA	IL5_1	215	234	-	-69.2584	0.682	0.838	TAAGGCATTGGAAACATTTA
MA0065.1	PPARG::RXRA	IL5_1	219	238	-	-69.4045	0.685	0.838	GATATAAGGCATTGGAAACA
MA0065.1	PPARG::RXRA	IL5_1	238	257	-	-69.4607	0.686	0.838	AAGTAAATTTATTTTTTAAG
MA0065.1	PPARG::RXRA	IL5_1	19	38	+	-69.5506	0.688	0.838	CGTAGGCAGCTCCAAGAGCT
MA0065.1	PPARG::RXRA	IL5_1	176	195	-	-69.5955	0.689	0.838	TTAGGCATTCTCTATCTGAT
MA0065.1	PPARG::RXRA	IL5_1	241	260	+	-69.5955	0.689	0.838	AAAAAATAAATTTACTTTTA
MA0065.1	PPARG::RXRA	IL5_1	164	183	-	-69.6292	0.689	0.838	TATCTGATTGTTAGAAATTA
MA0065.1	PPARG::RXRA	IL5_1	120	139	-	-69.6517	0.69	0.838	AAATTGACTGGGGACGCAGT
MA0065.1	PPARG::RXRA	IL5_1	135	154	+	-69.7303	0.691	0.838	AATTTATTGTCTGTCTTTGA
MA0065.1	PPARG::RXRA	IL5_1	46	65	-	-69.7978	0.693	0.838	GAGGATGCTTCTGCATTTGA
MA0065.1	PPARG::RXRA	IL5_1	45	64	-	-69.8539	0.694	0.838	AGGATGCTTCTGCATTTGAG
MA0065.1	PPARG::RXRA	IL5_1	110	129	+	-69.8764	0.694	0.838	ATAGTACAAGACTGCGTCCC
MA0065.1	PPARG::RXRA	IL5_1	117	136	-	-69.9101	0.695	0.838	TTGACTGGGGACGCAGTCTT
MA0065.1	PPARG::RXRA	IL5_1	199	218	+	-69.9101	0.695	0.838	TGGCATATCGTGAAACTAAA
MA0065.1	PPARG::RXRA	IL5_1	173	192	-	-69.9213	0.695	0.838	GGCATTCTCTATCTGATTGT
MA0065.1	PPARG::RXRA	IL5_1	205	224	+	-70	0.697	0.838	ATCGTGAAACTAAATGTTTC
MA0065.1	PPARG::RXRA	IL5_1	68	87	-	-70.0337	0.698	0.838	ACGCAGAACGTTTCAGAGCC
MA0065.1	PPARG::RXRA	IL5_1	119	138	-	-70.3371	0.704	0.838	AATTGACTGGGGACGCAGTC
MA0065.1	PPARG::RXRA	IL5_1	34	53	-	-70.4831	0.707	0.838	GCATTTGAGTTTGCTAGCTC
MA0065.1	PPARG::RXRA	IL5_1	58	77	+	-70.573	0.709	0.838	GCATCCTCATGGCTCTGAAA
MA0065.1	PPARG::RXRA	IL5_1	104	123	+	-70.6517	0.71	0.838	AAGTGCATAGTACAAGACTG
MA0065.1	PPARG::RXRA	IL5_1	139	158	-	-70.7303	0.712	0.838	TTCCTCAAAGACAGACAATA
MA0065.1	PPARG::RXRA	IL5_1	166	185	-	-70.8315	0.714	0.838	TCTATCTGATTGTTAGAAAT
MA0065.1	PPARG::RXRA	IL5_1	48	67	+	-70.8652	0.715	0.838	AAATGCAGAAGCATCCTCAT
MA0065.1	PPARG::RXRA	IL5_1	39	58	-	-71.0674	0.719	0.838	CTTCTGCATTTGAGTTTGCT
MA0065.1	PPARG::RXRA	IL5_1	19	38	-	-71.1236	0.72	0.838	AGCTCTTGGAGCTGCCTACG
MA0065.1	PPARG::RXRA	IL5_1	69	88	-	-71.1236	0.72	0.838	AACGCAGAACGTTTCAGAGC
MA0065.1	PPARG::RXRA	IL5_1	42	61	-	-71.2135	0.722	0.838	ATGCTTCTGCATTTGAGTTT
MA0065.1	PPARG::RXRA	IL5_1	182	201	-	-71.5506	0.729	0.839	CCATTATTAGGCATTCTCTA
MA0065.1	PPARG::RXRA	IL5_1	85	104	+	-71.7303	0.733	0.841	CGTTTGCCTTTGGCAAAGAA
MA0065.1	PPARG::RXRA	IL5_1	173	192	+	-71.7865	0.734	0.841	ACAATCAGATAGAGAATGCC
MA0065.1	PPARG::RXRA	IL5_1	165	184	+	-71.9775	0.738	0.842	AATTTCTAACAATCAGATAG
MA0065.1	PPARG::RXRA	IL5_1	53	72	+	-72.0562	0.74	0.842	CAGAAGCATCCTCATGGCTC
MA0065.1	PPARG::RXRA	IL5_1	53	72	-	-72.1685	0.742	0.842	GAGCCATGAGGATGCTTCTG
MA0065.1	PPARG::RXRA	IL5_1	130	149	+	-72.2022	0.743	0.842	CAGTCAATTTATTGTCTGTC
MA0065.1	PPARG::RXRA	IL5_1	152	171	+	-72.2472	0.744	0.842	TGAGGAAATGAATAATTTCT
MA0065.1	PPARG::RXRA	IL5_1	158	177	+	-72.3708	0.747	0.843	AATGAATAATTTCTAACAAT
MA0065.1	PPARG::RXRA	IL5_1	193	212	+	-72.3708	0.747	0.843	TAATAATGGCATATCGTGAA
MA0065.1	PPARG::RXRA	IL5_1	126	145	-	-72.4607	0.749	0.843	GACAATAAATTGACTGGGGA
MA0065.1	PPARG::RXRA	IL5_1	59	78	-	-72.4944	0.749	0.843	GTTTCAGAGCCATGAGGATG
MA0065.1	PPARG::RXRA	IL5_1	220	239	-	-72.6742	0.753	0.844	AGATATAAGGCATTGGAAAC
MA0065.1	PPARG::RXRA	IL5_1	111	130	+	-72.7528	0.755	0.845	TAGTACAAGACTGCGTCCCC
MA0065.1	PPARG::RXRA	IL5_1	231	250	+	-72.7528	0.755	0.845	CTTATATCTTAAAAAATAAA
MA0065.1	PPARG::RXRA	IL5_1	203	222	+	-72.8315	0.756	0.845	ATATCGTGAAACTAAATGTT
MA0065.1	PPARG::RXRA	IL5_1	171	190	-	-72.8764	0.757	0.845	CATTCTCTATCTGATTGTTA
MA0065.1	PPARG::RXRA	IL5_1	28	47	-	-72.9438	0.759	0.846	GAGTTTGCTAGCTCTTGGAG
MA0065.1	PPARG::RXRA	IL5_1	125	144	+	-73.1011	0.762	0.848	GTCCCCAGTCAATTTATTGT
MA0065.1	PPARG::RXRA	IL5_1	78	97	+	-73.3034	0.766	0.849	CGTTCTGCGTTTGCCTTTGG
MA0065.1	PPARG::RXRA	IL5_1	209	228	-	-73.3146	0.766	0.849	ATTGGAAACATTTAGTTTCA
MA0065.1	PPARG::RXRA	IL5_1	210	229	-	-73.4045	0.768	0.849	CATTGGAAACATTTAGTTTC
MA0065.1	PPARG::RXRA	IL5_1	101	120	-	-73.4157	0.768	0.849	TCTTGTACTATGCACTTTCT
MA0065.1	PPARG::RXRA	IL5_1	162	181	-	-73.5056	0.77	0.849	TCTGATTGTTAGAAATTATT
MA0065.1	PPARG::RXRA	IL5_1	41	60	+	-73.5506	0.771	0.85	CAAACTCAAATGCAGAAGCA
MA0065.1	PPARG::RXRA	IL5_1	221	240	-	-73.7191	0.774	0.851	AAGATATAAGGCATTGGAAA
MA0065.1	PPARG::RXRA	IL5_1	194	213	-	-73.9663	0.779	0.854	TTTCACGATATGCCATTATT
MA0065.1	PPARG::RXRA	IL5_1	177	196	-	-74.0674	0.781	0.854	ATTAGGCATTCTCTATCTGA
MA0065.1	PPARG::RXRA	IL5_1	180	199	+	-74.1236	0.782	0.854	GATAGAGAATGCCTAATAAT
MA0065.1	PPARG::RXRA	IL5_1	210	229	+	-74.3258	0.786	0.854	GAAACTAAATGTTTCCAATG
MA0065.1	PPARG::RXRA	IL5_1	96	115	-	-74.3483	0.786	0.854	TACTATGCACTTTCTTTGCC
MA0065.1	PPARG::RXRA	IL5_1	235	254	+	-74.3483	0.786	0.854	TATCTTAAAAAATAAATTTA
MA0065.1	PPARG::RXRA	IL5_1	192	211	-	-74.5955	0.791	0.854	TCACGATATGCCATTATTAG
MA0065.1	PPARG::RXRA	IL5_1	222	241	+	-74.6404	0.791	0.854	TTCCAATGCCTTATATCTTA
MA0065.1	PPARG::RXRA	IL5_1	15	34	-	-74.764	0.794	0.856	CTTGGAGCTGCCTACGTGTA
MA0065.1	PPARG::RXRA	IL5_1	76	95	+	-75.0787	0.799	0.857	AACGTTCTGCGTTTGCCTTT
MA0065.1	PPARG::RXRA	IL5_1	181	200	+	-75.1011	0.799	0.857	ATAGAGAATGCCTAATAATG
MA0065.1	PPARG::RXRA	IL5_1	27	46	+	-75.1685	0.8	0.857	GCTCCAAGAGCTAGCAAACT
MA0065.1	PPARG::RXRA	IL5_1	99	118	+	-75.1798	0.801	0.857	AAAGAAAGTGCATAGTACAA
MA0065.1	PPARG::RXRA	IL5_1	76	95	-	-75.3146	0.803	0.858	AAAGGCAAACGCAGAACGTT
MA0065.1	PPARG::RXRA	IL5_1	128	147	+	-75.3258	0.803	0.858	CCCAGTCAATTTATTGTCTG
MA0065.1	PPARG::RXRA	IL5_1	240	259	-	-75.3933	0.804	0.858	AAAAGTAAATTTATTTTTTA
MA0065.1	PPARG::RXRA	IL5_1	180	199	-	-75.9663	0.814	0.861	ATTATTAGGCATTCTCTATC
MA0065.1	PPARG::RXRA	IL5_1	94	113	-	-76.1348	0.816	0.861	CTATGCACTTTCTTTGCCAA
MA0065.1	PPARG::RXRA	IL5_1	105	124	+	-76.191	0.817	0.861	AGTGCATAGTACAAGACTGC
MA0065.1	PPARG::RXRA	IL5_1	60	79	+	-76.5281	0.823	0.862	ATCCTCATGGCTCTGAAACG
MA0065.1	PPARG::RXRA	IL5_1	140	159	-	-76.6292	0.824	0.862	TTTCCTCAAAGACAGACAAT
MA0065.1	PPARG::RXRA	IL5_1	103	122	+	-76.764	0.827	0.862	AAAGTGCATAGTACAAGACT
MA0065.1	PPARG::RXRA	IL5_1	87	106	-	-76.9213	0.829	0.862	CTTTCTTTGCCAAAGGCAAA
MA0065.1	PPARG::RXRA	IL5_1	137	156	-	-77.0337	0.831	0.862	CCTCAAAGACAGACAATAAA
MA0065.1	PPARG::RXRA	IL5_1	83	102	-	-77.0899	0.832	0.863	CTTTGCCAAAGGCAAACGCA
MA0065.1	PPARG::RXRA	IL5_1	25	44	+	-77.191	0.834	0.863	CAGCTCCAAGAGCTAGCAAA
MA0065.1	PPARG::RXRA	IL5_1	26	45	-	-77.2022	0.834	0.863	GTTTGCTAGCTCTTGGAGCT
MA0065.1	PPARG::RXRA	IL5_1	190	209	+	-77.3933	0.837	0.864	GCCTAATAATGGCATATCGT
MA0065.1	PPARG::RXRA	IL5_1	25	44	-	-77.573	0.84	0.864	TTTGCTAGCTCTTGGAGCTG
MA0065.1	PPARG::RXRA	IL5_1	67	86	-	-77.618	0.841	0.864	CGCAGAACGTTTCAGAGCCA
MA0065.1	PPARG::RXRA	IL5_1	227	246	+	-77.6966	0.842	0.864	ATGCCTTATATCTTAAAAAA
MA0065.1	PPARG::RXRA	IL5_1	77	96	+	-77.7865	0.844	0.864	ACGTTCTGCGTTTGCCTTTG
MA0065.1	PPARG::RXRA	IL5_1	139	158	+	-77.8427	0.844	0.864	TATTGTCTGTCTTTGAGGAA
MA0065.1	PPARG::RXRA	IL5_1	87	106	+	-77.9551	0.846	0.864	TTTGCCTTTGGCAAAGAAAG
MA0065.1	PPARG::RXRA	IL5_1	160	179	+	-78.0337	0.848	0.864	TGAATAATTTCTAACAATCA
MA0065.1	PPARG::RXRA	IL5_1	122	141	+	-78.0449	0.848	0.864	TGCGTCCCCAGTCAATTTAT
MA0065.1	PPARG::RXRA	IL5_1	239	258	-	-78.1685	0.85	0.864	AAAGTAAATTTATTTTTTAA
MA0065.1	PPARG::RXRA	IL5_1	161	180	+	-78.3371	0.852	0.864	GAATAATTTCTAACAATCAG
MA0065.1	PPARG::RXRA	IL5_1	100	119	-	-78.3596	0.853	0.864	CTTGTACTATGCACTTTCTT
MA0065.1	PPARG::RXRA	IL5_1	66	85	-	-78.809	0.86	0.867	GCAGAACGTTTCAGAGCCAT
MA0065.1	PPARG::RXRA	IL5_1	203	222	-	-78.9101	0.861	0.867	AACATTTAGTTTCACGATAT
MA0065.1	PPARG::RXRA	IL5_1	70	89	+	-79.1124	0.864	0.869	CTCTGAAACGTTCTGCGTTT
MA0065.1	PPARG::RXRA	IL5_1	20	39	+	-79.1685	0.865	0.869	GTAGGCAGCTCCAAGAGCTA
MA0065.1	PPARG::RXRA	IL5_1	169	188	-	-79.3371	0.867	0.871	TTCTCTATCTGATTGTTAGA
MA0065.1	PPARG::RXRA	IL5_1	104	123	-	-79.4944	0.87	0.871	CAGTCTTGTACTATGCACTT
MA0065.1	PPARG::RXRA	IL5_1	109	128	-	-79.4944	0.87	0.871	GGACGCAGTCTTGTACTATG
MA0065.1	PPARG::RXRA	IL5_1	134	153	+	-79.5056	0.87	0.871	CAATTTATTGTCTGTCTTTG
MA0065.1	PPARG::RXRA	IL5_1	93	112	-	-79.6966	0.872	0.872	TATGCACTTTCTTTGCCAAA
MA0065.1	PPARG::RXRA	IL5_1	41	60	-	-79.8989	0.875	0.873	TGCTTCTGCATTTGAGTTTG
MA0065.1	PPARG::RXRA	IL5_1	69	88	+	-79.9775	0.876	0.873	GCTCTGAAACGTTCTGCGTT
MA0065.1	PPARG::RXRA	IL5_1	170	189	-	-80.0787	0.877	0.873	ATTCTCTATCTGATTGTTAG
MA0065.1	PPARG::RXRA	IL5_1	61	80	-	-80.3483	0.881	0.874	ACGTTTCAGAGCCATGAGGA
MA0065.1	PPARG::RXRA	IL5_1	40	59	-	-80.4045	0.881	0.874	GCTTCTGCATTTGAGTTTGC
MA0065.1	PPARG::RXRA	IL5_1	90	109	-	-80.5169	0.883	0.874	GCACTTTCTTTGCCAAAGGC
MA0065.1	PPARG::RXRA	IL5_1	32	51	-	-80.5618	0.883	0.874	ATTTGAGTTTGCTAGCTCTT
MA0065.1	PPARG::RXRA	IL5_1	195	214	-	-80.6966	0.885	0.874	GTTTCACGATATGCCATTAT
MA0065.1	PPARG::RXRA	IL5_1	228	247	-	-80.764	0.886	0.874	ATTTTTTAAGATATAAGGCA
MA0065.1	PPARG::RXRA	IL5_1	197	216	-	-80.7753	0.886	0.874	TAGTTTCACGATATGCCATT
MA0065.1	PPARG::RXRA	IL5_1	129	148	+	-80.8764	0.887	0.874	CCAGTCAATTTATTGTCTGT
MA0065.1	PPARG::RXRA	IL5_1	227	246	-	-81.0337	0.889	0.875	TTTTTTAAGATATAAGGCAT
MA0065.1	PPARG::RXRA	IL5_1	35	54	+	-81.2809	0.892	0.875	AGCTAGCAAACTCAAATGCA
MA0065.1	PPARG::RXRA	IL5_1	61	80	+	-81.6629	0.896	0.875	TCCTCATGGCTCTGAAACGT
MA0065.1	PPARG::RXRA	IL5_1	8	27	-	-82.3258	0.904	0.875	CTGCCTACGTGTATGCCATC
MA0065.1	PPARG::RXRA	IL5_1	36	55	+	-82.6067	0.907	0.875	GCTAGCAAACTCAAATGCAG
MA0065.1	PPARG::RXRA	IL5_1	86	105	+	-82.6292	0.907	0.875	GTTTGCCTTTGGCAAAGAAA
MA0065.1	PPARG::RXRA	IL5_1	81	100	-	-82.8315	0.91	0.875	TTGCCAAAGGCAAACGCAGA
MA0065.1	PPARG::RXRA	IL5_1	140	159	+	-82.9213	0.911	0.875	ATTGTCTGTCTTTGAGGAAA
MA0065.1	PPARG::RXRA	IL5_1	213	232	+	-82.9326	0.911	0.875	ACTAAATGTTTCCAATGCCT
MA0065.1	PPARG::RXRA	IL5_1	221	240	+	-83.0787	0.912	0.875	TTTCCAATGCCTTATATCTT
MA0065.1	PPARG::RXRA	IL5_1	172	191	-	-83.1124	0.913	0.875	GCATTCTCTATCTGATTGTT
MA0065.1	PPARG::RXRA	IL5_1	198	217	+	-83.2584	0.914	0.875	ATGGCATATCGTGAAACTAA
MA0065.1	PPARG::RXRA	IL5_1	79	98	+	-83.3146	0.915	0.875	GTTCTGCGTTTGCCTTTGGC
MA0065.1	PPARG::RXRA	IL5_1	136	155	+	-83.427	0.916	0.875	ATTTATTGTCTGTCTTTGAG
MA0065.1	PPARG::RXRA	IL5_1	125	144	-	-83.8315	0.921	0.876	ACAATAAATTGACTGGGGAC
MA0065.1	PPARG::RXRA	IL5_1	228	247	+	-83.9551	0.922	0.876	TGCCTTATATCTTAAAAAAT
MA0065.1	PPARG::RXRA	IL5_1	148	167	-	-84.1124	0.924	0.876	ATTATTCATTTCCTCAAAGA
MA0065.1	PPARG::RXRA	IL5_1	98	117	+	-84.1573	0.924	0.876	CAAAGAAAGTGCATAGTACA
MA0065.1	PPARG::RXRA	IL5_1	166	185	+	-84.3596	0.926	0.877	ATTTCTAACAATCAGATAGA
MA0065.1	PPARG::RXRA	IL5_1	159	178	+	-84.4719	0.927	0.877	ATGAATAATTTCTAACAATC
MA0065.1	PPARG::RXRA	IL5_1	155	174	-	-84.7753	0.93	0.879	GTTAGAAATTATTCATTTCC
MA0065.1	PPARG::RXRA	IL5_1	13	32	+	-84.8652	0.931	0.879	CATACACGTAGGCAGCTCCA
MA0065.1	PPARG::RXRA	IL5_1	26	45	+	-84.9101	0.931	0.879	AGCTCCAAGAGCTAGCAAAC
MA0065.1	PPARG::RXRA	IL5_1	117	136	+	-85.0337	0.932	0.879	AAGACTGCGTCCCCAGTCAA
MA0065.1	PPARG::RXRA	IL5_1	42	61	+	-85.8427	0.939	0.881	AAACTCAAATGCAGAAGCAT
MA0065.1	PPARG::RXRA	IL5_1	72	91	+	-85.9326	0.939	0.881	CTGAAACGTTCTGCGTTTGC
MA0065.1	PPARG::RXRA	IL5_1	33	52	-	-86.0674	0.94	0.881	CATTTGAGTTTGCTAGCTCT
MA0065.1	PPARG::RXRA	IL5_1	82	101	-	-86.6966	0.945	0.883	TTTGCCAAAGGCAAACGCAG
MA0065.1	PPARG::RXRA	IL5_1	191	210	+	-86.8539	0.946	0.883	CCTAATAATGGCATATCGTG
MA0065.1	PPARG::RXRA	IL5_1	133	152	+	-88.2022	0.955	0.887	TCAATTTATTGTCTGTCTTT
MA0065.1	PPARG::RXRA	IL5_1	236	255	+	-88.5056	0.957	0.887	ATCTTAAAAAATAAATTTAC
MA0065.1	PPARG::RXRA	IL5_1	59	78	+	-89.7528	0.965	0.89	CATCCTCATGGCTCTGAAAC
MA0065.1	PPARG::RXRA	IL5_1	235	254	-	-89.7528	0.965	0.89	TAAATTTATTTTTTAAGATA
MA0065.1	PPARG::RXRA	IL5_1	187	206	-	-90.7528	0.97	0.891	ATATGCCATTATTAGGCATT
MA0065.1	PPARG::RXRA	IL5_1	212	231	+	-91.5843	0.974	0.891	AACTAAATGTTTCCAATGCC
MA0065.1	PPARG::RXRA	IL5_1	211	230	+	-92.5506	0.977	0.891	AAACTAAATGTTTCCAATGC
MA0065.1	PPARG::RXRA	IL5_1	88	107	-	-92.6067	0.978	0.891	ACTTTCTTTGCCAAAGGCAA
MA0065.1	PPARG::RXRA	IL5_1	146	165	-	-92.8652	0.979	0.891	TATTCATTTCCTCAAAGACA
MA0065.1	PPARG::RXRA	IL5_1	43	62	+	-92.8764	0.979	0.891	AACTCAAATGCAGAAGCATC
MA0065.1	PPARG::RXRA	IL5_1	118	137	+	-93.0449	0.979	0.891	AGACTGCGTCCCCAGTCAAT
MA0065.1	PPARG::RXRA	IL5_1	219	238	+	-94.0562	0.983	0.891	TGTTTCCAATGCCTTATATC
MA0065.1	PPARG::RXRA	IL5_1	123	142	+	-94.2921	0.984	0.891	GCGTCCCCAGTCAATTTATT
MA0065.1	PPARG::RXRA	IL5_1	147	166	-	-94.3146	0.984	0.891	TTATTCATTTCCTCAAAGAC
MA0065.1	PPARG::RXRA	IL5_1	165	184	-	-94.4157	0.984	0.891	CTATCTGATTGTTAGAAATT
MA0065.1	PPARG::RXRA	IL5_1	234	253	-	-94.573	0.984	0.891	AAATTTATTTTTTAAGATAT
MA0065.1	PPARG::RXRA	IL5_1	226	245	-	-95	0.986	0.891	TTTTTAAGATATAAGGCATT
MA0065.1	PPARG::RXRA	IL5_1	60	79	-	-97.1236	0.99	0.892	CGTTTCAGAGCCATGAGGAT
MA0065.1	PPARG::RXRA	IL5_1	220	239	+	-97.6404	0.991	0.893	GTTTCCAATGCCTTATATCT
MA0065.1	PPARG::RXRA	IL5_1	89	108	-	-101.124	0.996	0.894	CACTTTCTTTGCCAAAGGCA
MA0065.1	PPARG::RXRA	IL5_1	233	252	-	-101.798	0.997	0.894	AATTTATTTTTTAAGATATA
MA0065.1	PPARG::RXRA	IL5_1	229	248	+	-102.18	0.997	0.894	GCCTTATATCTTAAAAAATA
MA0065.1	PPARG::RXRA	IL5_1	202	221	-	-115.584	1	0.895	ACATTTAGTTTCACGATATG
# FIMO (Find Individual Motif Occurrences): Version 5.1.1 compiled on Feb 1 2020 at 23:13:12
# The format of this file is described at http://meme-suite.org//doc/fimo-output-format.html.
# fimo --oc . --verbosity 1 --thresh 1.0 MA0065.1.meme EPD_promoters.fa

## Sheet: HOMER mm10
Motif search in mouse promoters of Il5 and Il13 performed using HOMER
FASTA ID	Offset	Sequence	Motif Name	Strand	MotifScore
Il13_1_mm10_dna range=chr11:53634590-53634849	15	CAAAGT	MA0065.2_Pparg_Rxra_mm10	+	45.5874
Il13_1_mm10_dna range=chr11:53634590-53634849	38	CCCCTG	MA0065.2_Pparg_Rxra_mm10	-	45.0322
Il13_1_mm10_dna range=chr11:53634590-53634849	45	TCTCTG	MA0065.2_Pparg_Rxra_mm10	-	43.8543
Il13_1_mm10_dna range=chr11:53634590-53634849	-129	CCAAGG	MA0065.2_Pparg_Rxra_mm10	+	43.6774
Il13_1_mm10_dna range=chr11:53634590-53634849	-119	CAAGAG	MA0065.2_Pparg_Rxra_mm10	+	43.4557
Il13_1_mm10_dna range=chr11:53634590-53634849	-42	ACTGTG	MA0065.2_Pparg_Rxra_mm10	-	43.201
Il13_1_mm10_dna range=chr11:53634590-53634849	107	CTTTTT	MA0065.2_Pparg_Rxra_mm10	-	43.0634
Il13_1_mm10_dna range=chr11:53634590-53634849	50	GCTTTG	MA0065.2_Pparg_Rxra_mm10	-	42.9972
Il13_1_mm10_dna range=chr11:53634590-53634849	9	CTTTTA	MA0065.2_Pparg_Rxra_mm10	-	42.9904
Il13_1_mm10_dna range=chr11:53634590-53634849	-4	CCTGTT	MA0065.2_Pparg_Rxra_mm10	-	42.9127
Il13_1_mm10_dna range=chr11:53634590-53634849	-69	GAGAGA	MA0065.2_Pparg_Rxra_mm10	+	42.7372
Il13_1_mm10_dna range=chr11:53634590-53634849	-17	CTTGTG	MA0065.2_Pparg_Rxra_mm10	-	42.7187
Il13_1_mm10_dna range=chr11:53634590-53634849	-10	CCTTAG	MA0065.2_Pparg_Rxra_mm10	-	42.7123
Il13_1_mm10_dna range=chr11:53634590-53634849	106	TCTTTT	MA0065.2_Pparg_Rxra_mm10	-	42.4717
Il13_1_mm10_dna range=chr11:53634590-53634849	79	TCTTTA	MA0065.2_Pparg_Rxra_mm10	-	42.3987
Il13_1_mm10_dna range=chr11:53634590-53634849	-96	CAGAGC	MA0065.2_Pparg_Rxra_mm10	+	42.3379
Il13_1_mm10_dna range=chr11:53634590-53634849	-79	CAGAGC	MA0065.2_Pparg_Rxra_mm10	+	42.3379
Il13_1_mm10_dna range=chr11:53634590-53634849	117	CAGTGG	MA0065.2_Pparg_Rxra_mm10	+	42.3095
Il13_1_mm10_dna range=chr11:53634590-53634849	109	TTTTTG	MA0065.2_Pparg_Rxra_mm10	-	42.2777
Il13_1_mm10_dna range=chr11:53634590-53634849	110	GAAAAT	MA0065.2_Pparg_Rxra_mm10	+	42.2346
Il13_1_mm10_dna range=chr11:53634590-53634849	-61	CAGGGA	MA0065.2_Pparg_Rxra_mm10	+	42.2048
Il13_1_mm10_dna range=chr11:53634590-53634849	-62	CCAGGG	MA0065.2_Pparg_Rxra_mm10	+	42.0279
Il13_1_mm10_dna range=chr11:53634590-53634849	39	CCCTGG	MA0065.2_Pparg_Rxra_mm10	-	42.0279
Il13_1_mm10_dna range=chr11:53634590-53634849	88	ATCTTG	MA0065.2_Pparg_Rxra_mm10	-	41.7022
Il13_1_mm10_dna range=chr11:53634590-53634849	14	CCAAAG	MA0065.2_Pparg_Rxra_mm10	+	41.4416
Il13_1_mm10_dna range=chr11:53634590-53634849	-128	CAAGGC	MA0065.2_Pparg_Rxra_mm10	+	41.3477
Il13_1_mm10_dna range=chr11:53634590-53634849	95	ATTTTT	MA0065.2_Pparg_Rxra_mm10	-	41.3099
Il13_1_mm10_dna range=chr11:53634590-53634849	102	TTTTTC	MA0065.2_Pparg_Rxra_mm10	-	41.1607
Il13_1_mm10_dna range=chr11:53634590-53634849	8	GCTTTT	MA0065.2_Pparg_Rxra_mm10	-	40.9554
Il13_1_mm10_dna range=chr11:53634590-53634849	33	CCTCAC	MA0065.2_Pparg_Rxra_mm10	-	40.936
Il13_1_mm10_dna range=chr11:53634590-53634849	121	CCAGTG	MA0065.2_Pparg_Rxra_mm10	-	40.5822
Il13_1_mm10_dna range=chr11:53634590-53634849	-69	CCAGTG	MA0065.2_Pparg_Rxra_mm10	-	40.5822
Il13_1_mm10_dna range=chr11:53634590-53634849	-35	CCTAGG	MA0065.2_Pparg_Rxra_mm10	+	40.5552
Il13_1_mm10_dna range=chr11:53634590-53634849	-30	CCTAGG	MA0065.2_Pparg_Rxra_mm10	-	40.5552
Il13_1_mm10_dna range=chr11:53634590-53634849	87	CATCTT	MA0065.2_Pparg_Rxra_mm10	-	40.4824
Il13_1_mm10_dna range=chr11:53634590-53634849	77	CATCTT	MA0065.2_Pparg_Rxra_mm10	-	40.4824
Il13_1_mm10_dna range=chr11:53634590-53634849	-118	AAGAGC	MA0065.2_Pparg_Rxra_mm10	+	40.2961
Il13_1_mm10_dna range=chr11:53634590-53634849	108	TTTTTT	MA0065.2_Pparg_Rxra_mm10	-	40.236
Il13_1_mm10_dna range=chr11:53634590-53634849	101	TTTTTT	MA0065.2_Pparg_Rxra_mm10	-	40.236
Il13_1_mm10_dna range=chr11:53634590-53634849	100	TTTTTT	MA0065.2_Pparg_Rxra_mm10	-	40.236
Il13_1_mm10_dna range=chr11:53634590-53634849	99	TTTTTT	MA0065.2_Pparg_Rxra_mm10	-	40.236
Il13_1_mm10_dna range=chr11:53634590-53634849	98	TTTTTT	MA0065.2_Pparg_Rxra_mm10	-	40.236
Il13_1_mm10_dna range=chr11:53634590-53634849	97	TTTTTT	MA0065.2_Pparg_Rxra_mm10	-	40.236
Il13_1_mm10_dna range=chr11:53634590-53634849	96	TTTTTT	MA0065.2_Pparg_Rxra_mm10	-	40.236
Il13_1_mm10_dna range=chr11:53634590-53634849	-114	GCCAGG	MA0065.2_Pparg_Rxra_mm10	+	40.1739
Il13_1_mm10_dna range=chr11:53634590-53634849	-3	CTGTTG	MA0065.2_Pparg_Rxra_mm10	-	40.1452
Il13_1_mm10_dna range=chr11:53634590-53634849	-97	CCAGAG	MA0065.2_Pparg_Rxra_mm10	+	39.7921
Il13_1_mm10_dna range=chr11:53634590-53634849	-80	CCAGAG	MA0065.2_Pparg_Rxra_mm10	+	39.7921
Il13_1_mm10_dna range=chr11:53634590-53634849	-120	GCAAGA	MA0065.2_Pparg_Rxra_mm10	+	39.7329
Il13_1_mm10_dna range=chr11:53634590-53634849	64	TATCTG	MA0065.2_Pparg_Rxra_mm10	-	39.6967
Il13_1_mm10_dna range=chr11:53634590-53634849	78	ATCTTT	MA0065.2_Pparg_Rxra_mm10	-	39.6604
Il13_1_mm10_dna range=chr11:53634590-53634849	64	GAAAAC	MA0065.2_Pparg_Rxra_mm10	+	39.6443
Il13_1_mm10_dna range=chr11:53634590-53634849	128	CCGCTA	MA0065.2_Pparg_Rxra_mm10	-	39.6069
Il13_1_mm10_dna range=chr11:53634590-53634849	104	TTTCTT	MA0065.2_Pparg_Rxra_mm10	-	39.5767
Il13_1_mm10_dna range=chr11:53634590-53634849	16	AAAGTG	MA0065.2_Pparg_Rxra_mm10	+	39.4921
Il13_1_mm10_dna range=chr11:53634590-53634849	-24	CTGCTG	MA0065.2_Pparg_Rxra_mm10	-	39.4859
Il13_1_mm10_dna range=chr11:53634590-53634849	-73	CAGTGA	MA0065.2_Pparg_Rxra_mm10	+	39.482
Il13_1_mm10_dna range=chr11:53634590-53634849	51	CTTTGT	MA0065.2_Pparg_Rxra_mm10	-	39.3999
Il13_1_mm10_dna range=chr11:53634590-53634849	94	AATTTT	MA0065.2_Pparg_Rxra_mm10	-	39.3881
Il13_1_mm10_dna range=chr11:53634590-53634849	80	CTTTAC	MA0065.2_Pparg_Rxra_mm10	-	39.3595
Il13_1_mm10_dna range=chr11:53634590-53634849	-63	ACCAGG	MA0065.2_Pparg_Rxra_mm10	+	39.2492
Il13_1_mm10_dna range=chr11:53634590-53634849	40	CCTGGT	MA0065.2_Pparg_Rxra_mm10	-	39.2492
Il13_1_mm10_dna range=chr11:53634590-53634849	-11	GCCTTA	MA0065.2_Pparg_Rxra_mm10	-	39.2329
Il13_1_mm10_dna range=chr11:53634590-53634849	85	CTCATC	MA0065.2_Pparg_Rxra_mm10	-	39.2165
Il13_1_mm10_dna range=chr11:53634590-53634849	-113	CCAGGA	MA0065.2_Pparg_Rxra_mm10	+	39.2004
Il13_1_mm10_dna range=chr11:53634590-53634849	62	ATTATC	MA0065.2_Pparg_Rxra_mm10	-	39.1124
Il13_1_mm10_dna range=chr11:53634590-53634849	-67	GAGAAC	MA0065.2_Pparg_Rxra_mm10	+	38.9851
Il13_1_mm10_dna range=chr11:53634590-53634849	89	TCTTGA	MA0065.2_Pparg_Rxra_mm10	-	38.7352
Il13_1_mm10_dna range=chr11:53634590-53634849	46	CTCTGC	MA0065.2_Pparg_Rxra_mm10	-	38.6751
Il13_1_mm10_dna range=chr11:53634590-53634849	-94	ACCCAG	MA0065.2_Pparg_Rxra_mm10	-	38.65
Il13_1_mm10_dna range=chr11:53634590-53634849	110	TTTTGG	MA0065.2_Pparg_Rxra_mm10	-	38.6142
Il13_1_mm10_dna range=chr11:53634590-53634849	105	TTCTTT	MA0065.2_Pparg_Rxra_mm10	-	38.5865
Il13_1_mm10_dna range=chr11:53634590-53634849	-50	GCTGTA	MA0065.2_Pparg_Rxra_mm10	-	38.4959
Il13_1_mm10_dna range=chr11:53634590-53634849	-98	CCCAGA	MA0065.2_Pparg_Rxra_mm10	+	38.4635
Il13_1_mm10_dna range=chr11:53634590-53634849	-81	CCCAGA	MA0065.2_Pparg_Rxra_mm10	+	38.4635
Il13_1_mm10_dna range=chr11:53634590-53634849	-112	CAGGAC	MA0065.2_Pparg_Rxra_mm10	+	38.4526
Il13_1_mm10_dna range=chr11:53634590-53634849	-75	GCCAGT	MA0065.2_Pparg_Rxra_mm10	+	38.4203
Il13_1_mm10_dna range=chr11:53634590-53634849	84	ACTCAT	MA0065.2_Pparg_Rxra_mm10	-	38.2578
Il13_1_mm10_dna range=chr11:53634590-53634849	-85	GCCATG	MA0065.2_Pparg_Rxra_mm10	-	38.2255
Il13_1_mm10_dna range=chr11:53634590-53634849	-124	GCAAGC	MA0065.2_Pparg_Rxra_mm10	+	38.2165
Il13_1_mm10_dna range=chr11:53634590-53634849	-71	GTGAGA	MA0065.2_Pparg_Rxra_mm10	+	38.1086
Il13_1_mm10_dna range=chr11:53634590-53634849	-51	TAGAAC	MA0065.2_Pparg_Rxra_mm10	+	37.9874
Il13_1_mm10_dna range=chr11:53634590-53634849	31	CGCCTC	MA0065.2_Pparg_Rxra_mm10	-	37.9658
Il13_1_mm10_dna range=chr11:53634590-53634849	-74	CCAGTG	MA0065.2_Pparg_Rxra_mm10	+	37.8703
Il13_1_mm10_dna range=chr11:53634590-53634849	116	CCAGTG	MA0065.2_Pparg_Rxra_mm10	+	37.8703
Il13_1_mm10_dna range=chr11:53634590-53634849	52	TTTGTT	MA0065.2_Pparg_Rxra_mm10	-	37.8495
Il13_1_mm10_dna range=chr11:53634590-53634849	-87	ATGAAG	MA0065.2_Pparg_Rxra_mm10	+	37.7755
Il13_1_mm10_dna range=chr11:53634590-53634849	-5	TTGAAG	MA0065.2_Pparg_Rxra_mm10	+	37.7025
Il13_1_mm10_dna range=chr11:53634590-53634849	-46	CTGTGG	MA0065.2_Pparg_Rxra_mm10	+	37.6808
Il13_1_mm10_dna range=chr11:53634590-53634849	-125	GGCAAG	MA0065.2_Pparg_Rxra_mm10	+	37.6016
Il13_1_mm10_dna range=chr11:53634590-53634849	-88	CATGAA	MA0065.2_Pparg_Rxra_mm10	+	37.5061
Il13_1_mm10_dna range=chr11:53634590-53634849	-2	AAGCAG	MA0065.2_Pparg_Rxra_mm10	+	37.4441
Il13_1_mm10_dna range=chr11:53634590-53634849	48	CTGCTT	MA0065.2_Pparg_Rxra_mm10	-	37.4441
Il13_1_mm10_dna range=chr11:53634590-53634849	17	AAGTGA	MA0065.2_Pparg_Rxra_mm10	+	37.4402
Il13_1_mm10_dna range=chr11:53634590-53634849	115	TCCAGT	MA0065.2_Pparg_Rxra_mm10	+	37.4226
Il13_1_mm10_dna range=chr11:53634590-53634849	-70	TGAGAG	MA0065.2_Pparg_Rxra_mm10	+	37.3409
Il13_1_mm10_dna range=chr11:53634590-53634849	-6	AGCCTG	MA0065.2_Pparg_Rxra_mm10	-	37.3293
Il13_1_mm10_dna range=chr11:53634590-53634849	53	TTGTTG	MA0065.2_Pparg_Rxra_mm10	-	37.3177
Il13_1_mm10_dna range=chr11:53634590-53634849	75	CACATC	MA0065.2_Pparg_Rxra_mm10	-	37.2946
Il13_1_mm10_dna range=chr11:53634590-53634849	-18	GCTTGT	MA0065.2_Pparg_Rxra_mm10	-	37.2918
Il13_1_mm10_dna range=chr11:53634590-53634849	37	ACCCCT	MA0065.2_Pparg_Rxra_mm10	-	37.2369
Il13_1_mm10_dna range=chr11:53634590-53634849	-59	GGGAGC	MA0065.2_Pparg_Rxra_mm10	+	37.2208
Il13_1_mm10_dna range=chr11:53634590-53634849	-9	CTTAGC	MA0065.2_Pparg_Rxra_mm10	-	37.2024
Il13_1_mm10_dna range=chr11:53634590-53634849	-84	CCATGA	MA0065.2_Pparg_Rxra_mm10	-	37.1904
Il13_1_mm10_dna range=chr11:53634590-53634849	109	GGAAAA	MA0065.2_Pparg_Rxra_mm10	+	37.1606
Il13_1_mm10_dna range=chr11:53634590-53634849	-58	ACCAGG	MA0065.2_Pparg_Rxra_mm10	-	37.1522
Il13_1_mm10_dna range=chr11:53634590-53634849	35	CCTGGT	MA0065.2_Pparg_Rxra_mm10	+	37.1522
Il13_1_mm10_dna range=chr11:53634590-53634849	-49	GAACTG	MA0065.2_Pparg_Rxra_mm10	+	37.1063
Il13_1_mm10_dna range=chr11:53634590-53634849	-103	ACTGCA	MA0065.2_Pparg_Rxra_mm10	-	37.0861
Il13_1_mm10_dna range=chr11:53634590-53634849	-106	TGCAGT	MA0065.2_Pparg_Rxra_mm10	+	37.0861
Il13_1_mm10_dna range=chr11:53634590-53634849	8	TATAAA	MA0065.2_Pparg_Rxra_mm10	+	37.0408
Il13_1_mm10_dna range=chr11:53634590-53634849	11	TTTATA	MA0065.2_Pparg_Rxra_mm10	-	37.0408
Il13_1_mm10_dna range=chr11:53634590-53634849	-130	ACCAAG	MA0065.2_Pparg_Rxra_mm10	+	37.0134
Il13_1_mm10_dna range=chr11:53634590-53634849	62	CTGAAA	MA0065.2_Pparg_Rxra_mm10	+	36.9899
Il13_1_mm10_dna range=chr11:53634590-53634849	-57	CCAGGG	MA0065.2_Pparg_Rxra_mm10	-	36.9187
Il13_1_mm10_dna range=chr11:53634590-53634849	34	CCCTGG	MA0065.2_Pparg_Rxra_mm10	+	36.9187
Il13_1_mm10_dna range=chr11:53634590-53634849	-123	CAAGCA	MA0065.2_Pparg_Rxra_mm10	+	36.9147
Il13_1_mm10_dna range=chr11:53634590-53634849	-86	TGAAGC	MA0065.2_Pparg_Rxra_mm10	+	36.8823
Il13_1_mm10_dna range=chr11:53634590-53634849	-4	TGAAGC	MA0065.2_Pparg_Rxra_mm10	+	36.8823
Il13_1_mm10_dna range=chr11:53634590-53634849	50	GTTGGG	MA0065.2_Pparg_Rxra_mm10	+	36.8236
Il13_1_mm10_dna range=chr11:53634590-53634849	111	AAAATC	MA0065.2_Pparg_Rxra_mm10	+	36.7978
Il13_1_mm10_dna range=chr11:53634590-53634849	-76	CCCAGA	MA0065.2_Pparg_Rxra_mm10	-	36.7909
Il13_1_mm10_dna range=chr11:53634590-53634849	-93	CCCAGA	MA0065.2_Pparg_Rxra_mm10	-	36.7909
Il13_1_mm10_dna range=chr11:53634590-53634849	-48	AACTGT	MA0065.2_Pparg_Rxra_mm10	+	36.7869
Il13_1_mm10_dna range=chr11:53634590-53634849	19	GTGATG	MA0065.2_Pparg_Rxra_mm10	+	36.7784
Il13_1_mm10_dna range=chr11:53634590-53634849	-60	AGGGAG	MA0065.2_Pparg_Rxra_mm10	+	36.7546
Il13_1_mm10_dna range=chr11:53634590-53634849	-34	CTAGGC	MA0065.2_Pparg_Rxra_mm10	+	36.719
Il13_1_mm10_dna range=chr11:53634590-53634849	-31	GCCTAG	MA0065.2_Pparg_Rxra_mm10	-	36.719
Il13_1_mm10_dna range=chr11:53634590-53634849	-121	AGCAAG	MA0065.2_Pparg_Rxra_mm10	+	36.6769
Il13_1_mm10_dna range=chr11:53634590-53634849	41	CTGGTC	MA0065.2_Pparg_Rxra_mm10	-	36.6416
Il13_1_mm10_dna range=chr11:53634590-53634849	61	CATTAT	MA0065.2_Pparg_Rxra_mm10	-	36.513
Il13_1_mm10_dna range=chr11:53634590-53634849	60	GCATTA	MA0065.2_Pparg_Rxra_mm10	-	36.5101
Il13_1_mm10_dna range=chr11:53634590-53634849	-41	CTGTGG	MA0065.2_Pparg_Rxra_mm10	-	36.4816
Il13_1_mm10_dna range=chr11:53634590-53634849	-89	CCATGA	MA0065.2_Pparg_Rxra_mm10	+	36.4777
Il13_1_mm10_dna range=chr11:53634590-53634849	-45	TGTGGG	MA0065.2_Pparg_Rxra_mm10	+	36.4545
Il13_1_mm10_dna range=chr11:53634590-53634849	70	CACATC	MA0065.2_Pparg_Rxra_mm10	+	36.4531
Il13_1_mm10_dna range=chr11:53634590-53634849	-57	GAGCTG	MA0065.2_Pparg_Rxra_mm10	+	36.447
Il13_1_mm10_dna range=chr11:53634590-53634849	119	ATCCAG	MA0065.2_Pparg_Rxra_mm10	-	36.4143
Il13_1_mm10_dna range=chr11:53634590-53634849	-94	GAGCGC	MA0065.2_Pparg_Rxra_mm10	+	36.2608
Il13_1_mm10_dna range=chr11:53634590-53634849	103	TTTTCT	MA0065.2_Pparg_Rxra_mm10	-	36.2359
Il13_1_mm10_dna range=chr11:53634590-53634849	-125	ACCAAG	MA0065.2_Pparg_Rxra_mm10	-	36.1871
Il13_1_mm10_dna range=chr11:53634590-53634849	-124	CCAAGG	MA0065.2_Pparg_Rxra_mm10	-	36.183
Il13_1_mm10_dna range=chr11:53634590-53634849	63	TGAAAA	MA0065.2_Pparg_Rxra_mm10	+	36.1629
Il13_1_mm10_dna range=chr11:53634590-53634849	82	TTACTC	MA0065.2_Pparg_Rxra_mm10	-	36.1292
Il13_1_mm10_dna range=chr11:53634590-53634849	47	TCTGCT	MA0065.2_Pparg_Rxra_mm10	-	36.0852
Il13_1_mm10_dna range=chr11:53634590-53634849	-77	GCCCAG	MA0065.2_Pparg_Rxra_mm10	-	36.0598
Il13_1_mm10_dna range=chr11:53634590-53634849	-90	GCCATG	MA0065.2_Pparg_Rxra_mm10	+	36.0163
Il13_1_mm10_dna range=chr11:53634590-53634849	90	CTTGAA	MA0065.2_Pparg_Rxra_mm10	-	35.9753
Il13_1_mm10_dna range=chr11:53634590-53634849	-75	CCAGAG	MA0065.2_Pparg_Rxra_mm10	-	35.9536
Il13_1_mm10_dna range=chr11:53634590-53634849	-92	CCAGAG	MA0065.2_Pparg_Rxra_mm10	-	35.9536
Il13_1_mm10_dna range=chr11:53634590-53634849	86	TTGAAT	MA0065.2_Pparg_Rxra_mm10	+	35.949
Il13_1_mm10_dna range=chr11:53634590-53634849	7	AGCTTT	MA0065.2_Pparg_Rxra_mm10	-	35.9468
Il13_1_mm10_dna range=chr11:53634590-53634849	88	GAATTT	MA0065.2_Pparg_Rxra_mm10	+	35.9405
Il13_1_mm10_dna range=chr11:53634590-53634849	65	ATCTGA	MA0065.2_Pparg_Rxra_mm10	-	35.9238
Il13_1_mm10_dna range=chr11:53634590-53634849	56	CATTAT	MA0065.2_Pparg_Rxra_mm10	+	35.8572
Il13_1_mm10_dna range=chr11:53634590-53634849	-22	GCTGGC	MA0065.2_Pparg_Rxra_mm10	-	35.8301
Il13_1_mm10_dna range=chr11:53634590-53634849	-35	GCTGGC	MA0065.2_Pparg_Rxra_mm10	-	35.8301
Il13_1_mm10_dna range=chr11:53634590-53634849	1	CAGCTT	MA0065.2_Pparg_Rxra_mm10	+	35.8106
Il13_1_mm10_dna range=chr11:53634590-53634849	-3	GAAGCA	MA0065.2_Pparg_Rxra_mm10	+	35.7976
Il13_1_mm10_dna range=chr11:53634590-53634849	36	CACCCC	MA0065.2_Pparg_Rxra_mm10	-	35.7575
Il13_1_mm10_dna range=chr11:53634590-53634849	-64	AACCAG	MA0065.2_Pparg_Rxra_mm10	+	35.7169
Il13_1_mm10_dna range=chr11:53634590-53634849	-5	GCCTGT	MA0065.2_Pparg_Rxra_mm10	-	35.6423
Il13_1_mm10_dna range=chr11:53634590-53634849	74	CCACAT	MA0065.2_Pparg_Rxra_mm10	-	35.6391
Il13_1_mm10_dna range=chr11:53634590-53634849	10	TTTTAT	MA0065.2_Pparg_Rxra_mm10	-	35.6073
Il13_1_mm10_dna range=chr11:53634590-53634849	-21	TTGTGG	MA0065.2_Pparg_Rxra_mm10	+	35.566
Il13_1_mm10_dna range=chr11:53634590-53634849	6	CAGCTT	MA0065.2_Pparg_Rxra_mm10	-	35.5223
Il13_1_mm10_dna range=chr11:53634590-53634849	-49	CTGTAG	MA0065.2_Pparg_Rxra_mm10	-	35.5165
Il13_1_mm10_dna range=chr11:53634590-53634849	108	TGGAAA	MA0065.2_Pparg_Rxra_mm10	+	35.5037
Il13_1_mm10_dna range=chr11:53634590-53634849	-41	GGCTGG	MA0065.2_Pparg_Rxra_mm10	+	35.4651
Il13_1_mm10_dna range=chr11:53634590-53634849	-54	CTGTAG	MA0065.2_Pparg_Rxra_mm10	+	35.4451
Il13_1_mm10_dna range=chr11:53634590-53634849	-19	GGCTTG	MA0065.2_Pparg_Rxra_mm10	-	35.3983
Il13_1_mm10_dna range=chr11:53634590-53634849	66	TCTGAA	MA0065.2_Pparg_Rxra_mm10	-	35.3836
Il13_1_mm10_dna range=chr11:53634590-53634849	87	TGAATT	MA0065.2_Pparg_Rxra_mm10	+	35.315
Il13_1_mm10_dna range=chr11:53634590-53634849	-53	TGTAGA	MA0065.2_Pparg_Rxra_mm10	+	35.2765
Il13_1_mm10_dna range=chr11:53634590-53634849	43	GGTCTC	MA0065.2_Pparg_Rxra_mm10	-	35.2715
Il13_1_mm10_dna range=chr11:53634590-53634849	-14	CTTAGC	MA0065.2_Pparg_Rxra_mm10	+	35.2463
Il13_1_mm10_dna range=chr11:53634590-53634849	32	GCCTCA	MA0065.2_Pparg_Rxra_mm10	-	35.2328
Il13_1_mm10_dna range=chr11:53634590-53634849	19	CCAAAG	MA0065.2_Pparg_Rxra_mm10	-	35.2179
Il13_1_mm10_dna range=chr11:53634590-53634849	34	CTCACC	MA0065.2_Pparg_Rxra_mm10	-	35.2164
Il13_1_mm10_dna range=chr11:53634590-53634849	-33	TAGGCT	MA0065.2_Pparg_Rxra_mm10	+	35.2145
Il13_1_mm10_dna range=chr11:53634590-53634849	76	ACATCT	MA0065.2_Pparg_Rxra_mm10	-	35.1734
Il13_1_mm10_dna range=chr11:53634590-53634849	-109	GACTGC	MA0065.2_Pparg_Rxra_mm10	+	35.1214
Il13_1_mm10_dna range=chr11:53634590-53634849	-100	GCAGTC	MA0065.2_Pparg_Rxra_mm10	-	35.1214
Il13_1_mm10_dna range=chr11:53634590-53634849	65	AAAACC	MA0065.2_Pparg_Rxra_mm10	+	35.0061
Il13_1_mm10_dna range=chr11:53634590-53634849	-44	GTGGGC	MA0065.2_Pparg_Rxra_mm10	+	34.9427
Il13_1_mm10_dna range=chr11:53634590-53634849	10	TAAACC	MA0065.2_Pparg_Rxra_mm10	+	34.933
Il13_1_mm10_dna range=chr11:53634590-53634849	54	TGTTGG	MA0065.2_Pparg_Rxra_mm10	-	34.9006
Il13_1_mm10_dna range=chr11:53634590-53634849	-52	GTAGAA	MA0065.2_Pparg_Rxra_mm10	+	34.8825
Il13_1_mm10_dna range=chr11:53634590-53634849	49	TGCTTT	MA0065.2_Pparg_Rxra_mm10	-	34.8729
Il13_1_mm10_dna range=chr11:53634590-53634849	21	GATGAC	MA0065.2_Pparg_Rxra_mm10	+	34.8727
Il13_1_mm10_dna range=chr11:53634590-53634849	-107	CTGCAG	MA0065.2_Pparg_Rxra_mm10	+	34.8573
Il13_1_mm10_dna range=chr11:53634590-53634849	-102	CTGCAG	MA0065.2_Pparg_Rxra_mm10	-	34.8573
Il13_1_mm10_dna range=chr11:53634590-53634849	-108	CCAGGA	MA0065.2_Pparg_Rxra_mm10	-	34.8039
Il13_1_mm10_dna range=chr11:53634590-53634849	-95	CACCCA	MA0065.2_Pparg_Rxra_mm10	-	34.7598
Il13_1_mm10_dna range=chr11:53634590-53634849	69	CCACAT	MA0065.2_Pparg_Rxra_mm10	+	34.7281
Il13_1_mm10_dna range=chr11:53634590-53634849	55	GTTGGG	MA0065.2_Pparg_Rxra_mm10	-	34.7114
Il13_1_mm10_dna range=chr11:53634590-53634849	73	ACCACA	MA0065.2_Pparg_Rxra_mm10	-	34.7009
Il13_1_mm10_dna range=chr11:53634590-53634849	21	AAAGTG	MA0065.2_Pparg_Rxra_mm10	-	34.6711
Il13_1_mm10_dna range=chr11:53634590-53634849	118	AATCCA	MA0065.2_Pparg_Rxra_mm10	-	34.6558
Il13_1_mm10_dna range=chr11:53634590-53634849	-122	AAGCAA	MA0065.2_Pparg_Rxra_mm10	+	34.6167
Il13_1_mm10_dna range=chr11:53634590-53634849	-68	AGAGAA	MA0065.2_Pparg_Rxra_mm10	+	34.5864
Il13_1_mm10_dna range=chr11:53634590-53634849	-1	AGCAGC	MA0065.2_Pparg_Rxra_mm10	+	34.5689
Il13_1_mm10_dna range=chr11:53634590-53634849	-25	GCTGCT	MA0065.2_Pparg_Rxra_mm10	-	34.5689
Il13_1_mm10_dna range=chr11:53634590-53634849	-109	GCCAGG	MA0065.2_Pparg_Rxra_mm10	-	34.5619
Il13_1_mm10_dna range=chr11:53634590-53634849	122	CAGTGG	MA0065.2_Pparg_Rxra_mm10	-	34.5598
Il13_1_mm10_dna range=chr11:53634590-53634849	-59	AACCAG	MA0065.2_Pparg_Rxra_mm10	-	34.4925
Il13_1_mm10_dna range=chr11:53634590-53634849	-28	TGCTGG	MA0065.2_Pparg_Rxra_mm10	+	34.4674
Il13_1_mm10_dna range=chr11:53634590-53634849	35	TCACCC	MA0065.2_Pparg_Rxra_mm10	-	34.3649
Il13_1_mm10_dna range=chr11:53634590-53634849	-96	TCACCC	MA0065.2_Pparg_Rxra_mm10	-	34.3649
Il13_1_mm10_dna range=chr11:53634590-53634849	-72	AGTGAG	MA0065.2_Pparg_Rxra_mm10	+	34.2917
Il13_1_mm10_dna range=chr11:53634590-53634849	-85	GAAGCC	MA0065.2_Pparg_Rxra_mm10	+	34.2813
Il13_1_mm10_dna range=chr11:53634590-53634849	-127	AAGGCA	MA0065.2_Pparg_Rxra_mm10	+	34.2137
Il13_1_mm10_dna range=chr11:53634590-53634849	13	ACCAAA	MA0065.2_Pparg_Rxra_mm10	+	34.1859
Il13_1_mm10_dna range=chr11:53634590-53634849	111	TTTGGA	MA0065.2_Pparg_Rxra_mm10	-	34.1129
Il13_1_mm10_dna range=chr11:53634590-53634849	86	TCATCT	MA0065.2_Pparg_Rxra_mm10	-	34.0994
Il13_1_mm10_dna range=chr11:53634590-53634849	9	ATAAAC	MA0065.2_Pparg_Rxra_mm10	+	34.091
Il13_1_mm10_dna range=chr11:53634590-53634849	-43	AACTGT	MA0065.2_Pparg_Rxra_mm10	-	34.075
Il13_1_mm10_dna range=chr11:53634590-53634849	18	ACCAAA	MA0065.2_Pparg_Rxra_mm10	-	34.0723
Il13_1_mm10_dna range=chr11:53634590-53634849	22	ATGACG	MA0065.2_Pparg_Rxra_mm10	+	34.062
Il13_1_mm10_dna range=chr11:53634590-53634849	-83	CATGAA	MA0065.2_Pparg_Rxra_mm10	-	34.0535
Il13_1_mm10_dna range=chr11:53634590-53634849	-10	GCCTGT	MA0065.2_Pparg_Rxra_mm10	+	34.0481
Il13_1_mm10_dna range=chr11:53634590-53634849	120	TCCAGT	MA0065.2_Pparg_Rxra_mm10	-	34.0365
Il13_1_mm10_dna range=chr11:53634590-53634849	20	TGATGA	MA0065.2_Pparg_Rxra_mm10	+	34.0264
Il13_1_mm10_dna range=chr11:53634590-53634849	-27	AGGCTG	MA0065.2_Pparg_Rxra_mm10	-	34.0188
Il13_1_mm10_dna range=chr11:53634590-53634849	-15	CCTTAG	MA0065.2_Pparg_Rxra_mm10	+	33.9472
Il13_1_mm10_dna range=chr11:53634590-53634849	51	TTGGGC	MA0065.2_Pparg_Rxra_mm10	+	33.945
Il13_1_mm10_dna range=chr11:53634590-53634849	30	ACGCCT	MA0065.2_Pparg_Rxra_mm10	-	33.9263
Il13_1_mm10_dna range=chr11:53634590-53634849	54	GGCATT	MA0065.2_Pparg_Rxra_mm10	+	33.9263
Il13_1_mm10_dna range=chr11:53634590-53634849	-44	GAACTG	MA0065.2_Pparg_Rxra_mm10	-	33.8081
Il13_1_mm10_dna range=chr11:53634590-53634849	-22	CTTGTG	MA0065.2_Pparg_Rxra_mm10	+	33.7831
Il13_1_mm10_dna range=chr11:53634590-53634849	49	TGTTGG	MA0065.2_Pparg_Rxra_mm10	+	33.7317
Il13_1_mm10_dna range=chr11:53634590-53634849	-95	AGAGCG	MA0065.2_Pparg_Rxra_mm10	+	33.7003
Il13_1_mm10_dna range=chr11:53634590-53634849	-16	TTGTGG	MA0065.2_Pparg_Rxra_mm10	-	33.6541
Il13_1_mm10_dna range=chr11:53634590-53634849	-50	AGAACT	MA0065.2_Pparg_Rxra_mm10	+	33.5963
Il13_1_mm10_dna range=chr11:53634590-53634849	-29	CTAGGC	MA0065.2_Pparg_Rxra_mm10	-	33.5658
Il13_1_mm10_dna range=chr11:53634590-53634849	-36	GCCTAG	MA0065.2_Pparg_Rxra_mm10	+	33.5658
Il13_1_mm10_dna range=chr11:53634590-53634849	-104	CAGTCA	MA0065.2_Pparg_Rxra_mm10	+	33.5327
Il13_1_mm10_dna range=chr11:53634590-53634849	-8	CTGTTG	MA0065.2_Pparg_Rxra_mm10	+	33.5232
Il13_1_mm10_dna range=chr11:53634590-53634849	46	CTTTGT	MA0065.2_Pparg_Rxra_mm10	+	33.4644
Il13_1_mm10_dna range=chr11:53634590-53634849	-40	GCTGGC	MA0065.2_Pparg_Rxra_mm10	+	33.4449
Il13_1_mm10_dna range=chr11:53634590-53634849	-27	GCTGGC	MA0065.2_Pparg_Rxra_mm10	+	33.4449
Il13_1_mm10_dna range=chr11:53634590-53634849	72	AACCAC	MA0065.2_Pparg_Rxra_mm10	-	33.3754
Il13_1_mm10_dna range=chr11:53634590-53634849	72	CATCTT	MA0065.2_Pparg_Rxra_mm10	+	33.3476
Il13_1_mm10_dna range=chr11:53634590-53634849	82	CATCTT	MA0065.2_Pparg_Rxra_mm10	+	33.3476
Il13_1_mm10_dna range=chr11:53634590-53634849	-23	GCTTGT	MA0065.2_Pparg_Rxra_mm10	+	33.3124
Il13_1_mm10_dna range=chr11:53634590-53634849	-23	TGCTGG	MA0065.2_Pparg_Rxra_mm10	-	33.2511
Il13_1_mm10_dna range=chr11:53634590-53634849	-98	AGTCAC	MA0065.2_Pparg_Rxra_mm10	-	33.2331
Il13_1_mm10_dna range=chr11:53634590-53634849	107	TTGGAA	MA0065.2_Pparg_Rxra_mm10	+	33.2256
Il13_1_mm10_dna range=chr11:53634590-53634849	-52	GAGCTG	MA0065.2_Pparg_Rxra_mm10	-	33.2203
Il13_1_mm10_dna range=chr11:53634590-53634849	0	GCAGCT	MA0065.2_Pparg_Rxra_mm10	+	33.208
Il13_1_mm10_dna range=chr11:53634590-53634849	81	TTTACT	MA0065.2_Pparg_Rxra_mm10	-	33.1138
Il13_1_mm10_dna range=chr11:53634590-53634849	-110	GGACTG	MA0065.2_Pparg_Rxra_mm10	+	33.1062
Il13_1_mm10_dna range=chr11:53634590-53634849	105	TTTTGG	MA0065.2_Pparg_Rxra_mm10	+	33.1031
Il13_1_mm10_dna range=chr11:53634590-53634849	44	GTCTCT	MA0065.2_Pparg_Rxra_mm10	-	33.0701
Il13_1_mm10_dna range=chr11:53634590-53634849	129	CGCTAA	MA0065.2_Pparg_Rxra_mm10	-	32.9987
Il13_1_mm10_dna range=chr11:53634590-53634849	106	TTTGGA	MA0065.2_Pparg_Rxra_mm10	+	32.9984
Il13_1_mm10_dna range=chr11:53634590-53634849	-9	CCTGTT	MA0065.2_Pparg_Rxra_mm10	+	32.9946
Il13_1_mm10_dna range=chr11:53634590-53634849	59	TATCTG	MA0065.2_Pparg_Rxra_mm10	+	32.9864
Il13_1_mm10_dna range=chr11:53634590-53634849	-82	GCCCAG	MA0065.2_Pparg_Rxra_mm10	+	32.9781
Il13_1_mm10_dna range=chr11:53634590-53634849	-111	AGGACT	MA0065.2_Pparg_Rxra_mm10	+	32.937
Il13_1_mm10_dna range=chr11:53634590-53634849	-29	CTGCTG	MA0065.2_Pparg_Rxra_mm10	+	32.9355
Il13_1_mm10_dna range=chr11:53634590-53634849	127	GCCGCT	MA0065.2_Pparg_Rxra_mm10	-	32.9194
Il13_1_mm10_dna range=chr11:53634590-53634849	12	AACCAA	MA0065.2_Pparg_Rxra_mm10	+	32.8895
Il13_1_mm10_dna range=chr11:53634590-53634849	85	CTTGAA	MA0065.2_Pparg_Rxra_mm10	+	32.8774
Il13_1_mm10_dna range=chr11:53634590-53634849	-58	GGAGCT	MA0065.2_Pparg_Rxra_mm10	+	32.8715
Il13_1_mm10_dna range=chr11:53634590-53634849	116	AAAATC	MA0065.2_Pparg_Rxra_mm10	-	32.8184
Il13_1_mm10_dna range=chr11:53634590-53634849	-56	AGCTGT	MA0065.2_Pparg_Rxra_mm10	+	32.7869
Il13_1_mm10_dna range=chr11:53634590-53634849	-2	TGTTGA	MA0065.2_Pparg_Rxra_mm10	-	32.7858
Il13_1_mm10_dna range=chr11:53634590-53634849	-47	ACTGTG	MA0065.2_Pparg_Rxra_mm10	+	32.7064
Il13_1_mm10_dna range=chr11:53634590-53634849	-71	AGCCAG	MA0065.2_Pparg_Rxra_mm10	-	32.7007
Il13_1_mm10_dna range=chr11:53634590-53634849	-110	AGCCAG	MA0065.2_Pparg_Rxra_mm10	-	32.7007
Il13_1_mm10_dna range=chr11:53634590-53634849	-26	CTGGCT	MA0065.2_Pparg_Rxra_mm10	+	32.7007
Il13_1_mm10_dna range=chr11:53634590-53634849	-12	GGCCTT	MA0065.2_Pparg_Rxra_mm10	-	32.6973
Il13_1_mm10_dna range=chr11:53634590-53634849	24	GTGATG	MA0065.2_Pparg_Rxra_mm10	-	32.6792
Il13_1_mm10_dna range=chr11:53634590-53634849	-34	CTGGCC	MA0065.2_Pparg_Rxra_mm10	-	32.6416
Il13_1_mm10_dna range=chr11:53634590-53634849	-32	GGCCTA	MA0065.2_Pparg_Rxra_mm10	-	32.6243
Il13_1_mm10_dna range=chr11:53634590-53634849	-67	AGTGAG	MA0065.2_Pparg_Rxra_mm10	-	32.623
Il13_1_mm10_dna range=chr11:53634590-53634849	53	GGGCAT	MA0065.2_Pparg_Rxra_mm10	+	32.6153
Il13_1_mm10_dna range=chr11:53634590-53634849	83	TACTCA	MA0065.2_Pparg_Rxra_mm10	-	32.5916
Il13_1_mm10_dna range=chr11:53634590-53634849	18	AGTGAT	MA0065.2_Pparg_Rxra_mm10	+	32.5382
Il13_1_mm10_dna range=chr11:53634590-53634849	-70	GCCAGT	MA0065.2_Pparg_Rxra_mm10	-	32.5202
Il13_1_mm10_dna range=chr11:53634590-53634849	-40	TGTGGG	MA0065.2_Pparg_Rxra_mm10	-	32.5141
Il13_1_mm10_dna range=chr11:53634590-53634849	-65	GAACCA	MA0065.2_Pparg_Rxra_mm10	+	32.4871
Il13_1_mm10_dna range=chr11:53634590-53634849	123	AGTGGC	MA0065.2_Pparg_Rxra_mm10	-	32.471
Il13_1_mm10_dna range=chr11:53634590-53634849	-42	GGGCTG	MA0065.2_Pparg_Rxra_mm10	+	32.447
Il13_1_mm10_dna range=chr11:53634590-53634849	-68	CAGTGA	MA0065.2_Pparg_Rxra_mm10	-	32.445
Il13_1_mm10_dna range=chr11:53634590-53634849	93	GAATTT	MA0065.2_Pparg_Rxra_mm10	-	32.4256
Il13_1_mm10_dna range=chr11:53634590-53634849	-86	CGCCAT	MA0065.2_Pparg_Rxra_mm10	-	32.4125
Il13_1_mm10_dna range=chr11:53634590-53634849	-104	GACTGC	MA0065.2_Pparg_Rxra_mm10	-	32.4095
Il13_1_mm10_dna range=chr11:53634590-53634849	-105	GCAGTC	MA0065.2_Pparg_Rxra_mm10	+	32.4095
Il13_1_mm10_dna range=chr11:53634590-53634849	17	AACCAA	MA0065.2_Pparg_Rxra_mm10	-	32.3777
Il13_1_mm10_dna range=chr11:53634590-53634849	-51	AGCTGT	MA0065.2_Pparg_Rxra_mm10	-	32.2833
Il13_1_mm10_dna range=chr11:53634590-53634849	118	AGTGGC	MA0065.2_Pparg_Rxra_mm10	+	32.1837
Il13_1_mm10_dna range=chr11:53634590-53634849	33	CCCCTG	MA0065.2_Pparg_Rxra_mm10	+	32.1733
Il13_1_mm10_dna range=chr11:53634590-53634849	-20	TGTGGC	MA0065.2_Pparg_Rxra_mm10	+	32.1107
Il13_1_mm10_dna range=chr11:53634590-53634849	-99	CAGTCA	MA0065.2_Pparg_Rxra_mm10	-	32.1085
Il13_1_mm10_dna range=chr11:53634590-53634849	-99	ACCCAG	MA0065.2_Pparg_Rxra_mm10	+	32.0534
Il13_1_mm10_dna range=chr11:53634590-53634849	-105	GGACTG	MA0065.2_Pparg_Rxra_mm10	-	32.0163
Il13_1_mm10_dna range=chr11:53634590-53634849	-91	CGCCAT	MA0065.2_Pparg_Rxra_mm10	+	32.0051
Il13_1_mm10_dna range=chr11:53634590-53634849	117	AAATCC	MA0065.2_Pparg_Rxra_mm10	-	31.9405
Il13_1_mm10_dna range=chr11:53634590-53634849	23	TGACGC	MA0065.2_Pparg_Rxra_mm10	+	31.9223
Il13_1_mm10_dna range=chr11:53634590-53634849	-12	TAGCCT	MA0065.2_Pparg_Rxra_mm10	+	31.904
Il13_1_mm10_dna range=chr11:53634590-53634849	36	CTGGTC	MA0065.2_Pparg_Rxra_mm10	+	31.9022
Il13_1_mm10_dna range=chr11:53634590-53634849	24	GACGCC	MA0065.2_Pparg_Rxra_mm10	+	31.8948
Il13_1_mm10_dna range=chr11:53634590-53634849	89	AATTTT	MA0065.2_Pparg_Rxra_mm10	+	31.8936
Il13_1_mm10_dna range=chr11:53634590-53634849	63	TTATCT	MA0065.2_Pparg_Rxra_mm10	-	31.8637
Il13_1_mm10_dna range=chr11:53634590-53634849	-116	GAGCCA	MA0065.2_Pparg_Rxra_mm10	+	31.8278
Il13_1_mm10_dna range=chr11:53634590-53634849	-77	GAGCCA	MA0065.2_Pparg_Rxra_mm10	+	31.8278
Il13_1_mm10_dna range=chr11:53634590-53634849	80	CTCATC	MA0065.2_Pparg_Rxra_mm10	+	31.8245
Il13_1_mm10_dna range=chr11:53634590-53634849	-114	CAAGAG	MA0065.2_Pparg_Rxra_mm10	-	31.796
Il13_1_mm10_dna range=chr11:53634590-53634849	-6	GTTGAA	MA0065.2_Pparg_Rxra_mm10	+	31.7604
Il13_1_mm10_dna range=chr11:53634590-53634849	-36	GGCTGG	MA0065.2_Pparg_Rxra_mm10	-	31.7348
Il13_1_mm10_dna range=chr11:53634590-53634849	61	TCTGAA	MA0065.2_Pparg_Rxra_mm10	+	31.7277
Il13_1_mm10_dna range=chr11:53634590-53634849	-115	AGCCAG	MA0065.2_Pparg_Rxra_mm10	+	31.7169
Il13_1_mm10_dna range=chr11:53634590-53634849	-76	AGCCAG	MA0065.2_Pparg_Rxra_mm10	+	31.7169
Il13_1_mm10_dna range=chr11:53634590-53634849	-21	CTGGCT	MA0065.2_Pparg_Rxra_mm10	-	31.7169
Il13_1_mm10_dna range=chr11:53634590-53634849	-123	CAAGGC	MA0065.2_Pparg_Rxra_mm10	-	31.644
Il13_1_mm10_dna range=chr11:53634590-53634849	-1	GTTGAA	MA0065.2_Pparg_Rxra_mm10	-	31.6315
Il13_1_mm10_dna range=chr11:53634590-53634849	41	CTCTGC	MA0065.2_Pparg_Rxra_mm10	+	31.6098
Il13_1_mm10_dna range=chr11:53634590-53634849	11	AAACCA	MA0065.2_Pparg_Rxra_mm10	+	31.5624
Il13_1_mm10_dna range=chr11:53634590-53634849	66	AAACCA	MA0065.2_Pparg_Rxra_mm10	+	31.5624
Il13_1_mm10_dna range=chr11:53634590-53634849	-32	AGGCTG	MA0065.2_Pparg_Rxra_mm10	+	31.5223
Il13_1_mm10_dna range=chr11:53634590-53634849	124	CGCTAA	MA0065.2_Pparg_Rxra_mm10	+	31.519
Il13_1_mm10_dna range=chr11:53634590-53634849	-37	GGGCTG	MA0065.2_Pparg_Rxra_mm10	-	31.4285
Il13_1_mm10_dna range=chr11:53634590-53634849	48	TTGTTG	MA0065.2_Pparg_Rxra_mm10	+	31.4084
Il13_1_mm10_dna range=chr11:53634590-53634849	-15	TGTGGC	MA0065.2_Pparg_Rxra_mm10	-	31.3971
Il13_1_mm10_dna range=chr11:53634590-53634849	67	AACCAC	MA0065.2_Pparg_Rxra_mm10	+	31.3731
Il13_1_mm10_dna range=chr11:53634590-53634849	-24	GGCTTG	MA0065.2_Pparg_Rxra_mm10	+	31.3076
Il13_1_mm10_dna range=chr11:53634590-53634849	27	ATGACG	MA0065.2_Pparg_Rxra_mm10	-	31.2694
Il13_1_mm10_dna range=chr11:53634590-53634849	-87	GCGCCA	MA0065.2_Pparg_Rxra_mm10	-	31.263
Il13_1_mm10_dna range=chr11:53634590-53634849	84	TCTTGA	MA0065.2_Pparg_Rxra_mm10	+	31.2407
Il13_1_mm10_dna range=chr11:53634590-53634849	-100	CACCCA	MA0065.2_Pparg_Rxra_mm10	+	31.2177
Il13_1_mm10_dna range=chr11:53634590-53634849	-78	AGCCCA	MA0065.2_Pparg_Rxra_mm10	-	31.2145
Il13_1_mm10_dna range=chr11:53634590-53634849	-43	TGGGCT	MA0065.2_Pparg_Rxra_mm10	+	31.2145
Il13_1_mm10_dna range=chr11:53634590-53634849	55	GCATTA	MA0065.2_Pparg_Rxra_mm10	+	31.203
Il13_1_mm10_dna range=chr11:53634590-53634849	3	AAGCAG	MA0065.2_Pparg_Rxra_mm10	-	31.1819
Il13_1_mm10_dna range=chr11:53634590-53634849	43	CTGCTT	MA0065.2_Pparg_Rxra_mm10	+	31.1819
Il13_1_mm10_dna range=chr11:53634590-53634849	7	TTATAA	MA0065.2_Pparg_Rxra_mm10	+	31.162
Il13_1_mm10_dna range=chr11:53634590-53634849	12	TTATAA	MA0065.2_Pparg_Rxra_mm10	-	31.162
Il13_1_mm10_dna range=chr11:53634590-53634849	-31	GGCTGC	MA0065.2_Pparg_Rxra_mm10	+	31.1213
Il13_1_mm10_dna range=chr11:53634590-53634849	114	ATCCAG	MA0065.2_Pparg_Rxra_mm10	+	31.0883
Il13_1_mm10_dna range=chr11:53634590-53634849	60	ATCTGA	MA0065.2_Pparg_Rxra_mm10	+	31.0844
Il13_1_mm10_dna range=chr11:53634590-53634849	123	CCGCTA	MA0065.2_Pparg_Rxra_mm10	+	31.0731
Il13_1_mm10_dna range=chr11:53634590-53634849	-66	AGAACC	MA0065.2_Pparg_Rxra_mm10	+	31.006
Il13_1_mm10_dna range=chr11:53634590-53634849	45	GCTTTG	MA0065.2_Pparg_Rxra_mm10	+	30.9083
Il13_1_mm10_dna range=chr11:53634590-53634849	-7	TGTTGA	MA0065.2_Pparg_Rxra_mm10	+	30.9042
Il13_1_mm10_dna range=chr11:53634590-53634849	-20	TGGCTT	MA0065.2_Pparg_Rxra_mm10	-	30.9031
Il13_1_mm10_dna range=chr11:53634590-53634849	-97	GTCACC	MA0065.2_Pparg_Rxra_mm10	-	30.8726
Il13_1_mm10_dna range=chr11:53634590-53634849	122	GCCGCT	MA0065.2_Pparg_Rxra_mm10	+	30.8215
Il13_1_mm10_dna range=chr11:53634590-53634849	-55	GCTGTA	MA0065.2_Pparg_Rxra_mm10	+	30.8036
Il13_1_mm10_dna range=chr11:53634590-53634849	-119	GCAAGC	MA0065.2_Pparg_Rxra_mm10	-	30.7221
Il13_1_mm10_dna range=chr11:53634590-53634849	26	GATGAC	MA0065.2_Pparg_Rxra_mm10	-	30.7074
Il13_1_mm10_dna range=chr11:53634590-53634849	-79	AAGCCC	MA0065.2_Pparg_Rxra_mm10	-	30.6935
Il13_1_mm10_dna range=chr11:53634590-53634849	22	AAGTGA	MA0065.2_Pparg_Rxra_mm10	-	30.6914
Il13_1_mm10_dna range=chr11:53634590-53634849	-82	ATGAAG	MA0065.2_Pparg_Rxra_mm10	-	30.6408
Il13_1_mm10_dna range=chr11:53634590-53634849	112	AAATCC	MA0065.2_Pparg_Rxra_mm10	+	30.6338
Il13_1_mm10_dna range=chr11:53634590-53634849	-26	GGCTGC	MA0065.2_Pparg_Rxra_mm10	-	30.6177
Il13_1_mm10_dna range=chr11:53634590-53634849	-126	AGGCAA	MA0065.2_Pparg_Rxra_mm10	+	30.6166
Il13_1_mm10_dna range=chr11:53634590-53634849	23	AGTGAT	MA0065.2_Pparg_Rxra_mm10	-	30.5812
Il13_1_mm10_dna range=chr11:53634590-53634849	121	GGCCGC	MA0065.2_Pparg_Rxra_mm10	+	30.5336
Il13_1_mm10_dna range=chr11:53634590-53634849	13	TATAAA	MA0065.2_Pparg_Rxra_mm10	-	30.4903
Il13_1_mm10_dna range=chr11:53634590-53634849	6	TTTATA	MA0065.2_Pparg_Rxra_mm10	+	30.4903
Il13_1_mm10_dna range=chr11:53634590-53634849	-88	AGCGCC	MA0065.2_Pparg_Rxra_mm10	-	30.485
Il13_1_mm10_dna range=chr11:53634590-53634849	68	ACCACA	MA0065.2_Pparg_Rxra_mm10	+	30.4724
Il13_1_mm10_dna range=chr11:53634590-53634849	-8	TTAGCC	MA0065.2_Pparg_Rxra_mm10	-	30.4019
Il13_1_mm10_dna range=chr11:53634590-53634849	-74	CAGAGC	MA0065.2_Pparg_Rxra_mm10	-	30.3205
Il13_1_mm10_dna range=chr11:53634590-53634849	-91	CAGAGC	MA0065.2_Pparg_Rxra_mm10	-	30.3205
Il13_1_mm10_dna range=chr11:53634590-53634849	-118	CAAGCA	MA0065.2_Pparg_Rxra_mm10	-	30.3098
Il13_1_mm10_dna range=chr11:53634590-53634849	71	AAACCA	MA0065.2_Pparg_Rxra_mm10	-	30.2835
Il13_1_mm10_dna range=chr11:53634590-53634849	16	AAACCA	MA0065.2_Pparg_Rxra_mm10	-	30.2835
Il13_1_mm10_dna range=chr11:53634590-53634849	67	CTGAAA	MA0065.2_Pparg_Rxra_mm10	-	30.2795
Il13_1_mm10_dna range=chr11:53634590-53634849	-116	AGCAAG	MA0065.2_Pparg_Rxra_mm10	-	30.2378
Il13_1_mm10_dna range=chr11:53634590-53634849	59	GGCATT	MA0065.2_Pparg_Rxra_mm10	-	30.2344
Il13_1_mm10_dna range=chr11:53634590-53634849	5	GCAGCT	MA0065.2_Pparg_Rxra_mm10	-	30.1966
Il13_1_mm10_dna range=chr11:53634590-53634849	56	TTGGGC	MA0065.2_Pparg_Rxra_mm10	-	30.1506
Il13_1_mm10_dna range=chr11:53634590-53634849	52	TGGGCA	MA0065.2_Pparg_Rxra_mm10	+	30.1406
Il13_1_mm10_dna range=chr11:53634590-53634849	14	ATAAAC	MA0065.2_Pparg_Rxra_mm10	-	30.1115
Il13_1_mm10_dna range=chr11:53634590-53634849	-39	CTGGCC	MA0065.2_Pparg_Rxra_mm10	+	30.1104
Il13_1_mm10_dna range=chr11:53634590-53634849	-107	CAGGAC	MA0065.2_Pparg_Rxra_mm10	-	30.0912
Il13_1_mm10_dna range=chr11:53634590-53634849	4	AGCAGC	MA0065.2_Pparg_Rxra_mm10	-	30.0858
Il13_1_mm10_dna range=chr11:53634590-53634849	-30	GCTGCT	MA0065.2_Pparg_Rxra_mm10	+	30.0858
Il13_1_mm10_dna range=chr11:53634590-53634849	-56	CAGGGA	MA0065.2_Pparg_Rxra_mm10	-	30.0585
Il13_1_mm10_dna range=chr11:53634590-53634849	29	CTCACC	MA0065.2_Pparg_Rxra_mm10	+	30.0327
Il13_1_mm10_dna range=chr11:53634590-53634849	20	CAAAGT	MA0065.2_Pparg_Rxra_mm10	-	29.9836
Il13_1_mm10_dna range=chr11:53634590-53634849	126	GGCCGC	MA0065.2_Pparg_Rxra_mm10	-	29.9584
Il13_1_mm10_dna range=chr11:53634590-53634849	47	TTTGTT	MA0065.2_Pparg_Rxra_mm10	+	29.9147
Il13_1_mm10_dna range=chr11:53634590-53634849	-11	AGCCTG	MA0065.2_Pparg_Rxra_mm10	+	29.7951
Il13_1_mm10_dna range=chr11:53634590-53634849	76	TTTACT	MA0065.2_Pparg_Rxra_mm10	+	29.7725
Il13_1_mm10_dna range=chr11:53634590-53634849	83	ATCTTG	MA0065.2_Pparg_Rxra_mm10	+	29.7542
Il13_1_mm10_dna range=chr11:53634590-53634849	-115	GCAAGA	MA0065.2_Pparg_Rxra_mm10	-	29.7244
Il13_1_mm10_dna range=chr11:53634590-53634849	31	CACCCC	MA0065.2_Pparg_Rxra_mm10	+	29.7013
Il13_1_mm10_dna range=chr11:53634590-53634849	-25	TGGCTT	MA0065.2_Pparg_Rxra_mm10	+	29.6957
Il13_1_mm10_dna range=chr11:53634590-53634849	78	TACTCA	MA0065.2_Pparg_Rxra_mm10	+	29.6907
Il13_1_mm10_dna range=chr11:53634590-53634849	29	GACGCC	MA0065.2_Pparg_Rxra_mm10	-	29.6865
Il13_1_mm10_dna range=chr11:53634590-53634849	-48	TGTAGA	MA0065.2_Pparg_Rxra_mm10	-	29.6636
Il13_1_mm10_dna range=chr11:53634590-53634849	120	TGGCCG	MA0065.2_Pparg_Rxra_mm10	+	29.6575
Il13_1_mm10_dna range=chr11:53634590-53634849	0	TTGAAG	MA0065.2_Pparg_Rxra_mm10	-	29.5669
Il13_1_mm10_dna range=chr11:53634590-53634849	79	ACTCAT	MA0065.2_Pparg_Rxra_mm10	+	29.5641
Il13_1_mm10_dna range=chr11:53634590-53634849	71	ACATCT	MA0065.2_Pparg_Rxra_mm10	+	29.5605
Il13_1_mm10_dna range=chr11:53634590-53634849	81	TCATCT	MA0065.2_Pparg_Rxra_mm10	+	29.4875
Il13_1_mm10_dna range=chr11:53634590-53634849	-84	AAGCCC	MA0065.2_Pparg_Rxra_mm10	+	29.3868
Il13_1_mm10_dna range=chr11:53634590-53634849	-117	AGAGCC	MA0065.2_Pparg_Rxra_mm10	+	29.3565
Il13_1_mm10_dna range=chr11:53634590-53634849	-78	AGAGCC	MA0065.2_Pparg_Rxra_mm10	+	29.3565
Il13_1_mm10_dna range=chr11:53634590-53634849	40	TCTCTG	MA0065.2_Pparg_Rxra_mm10	+	29.3228
Il13_1_mm10_dna range=chr11:53634590-53634849	102	CTTTTT	MA0065.2_Pparg_Rxra_mm10	+	29.3068
Il13_1_mm10_dna range=chr11:53634590-53634849	3	GCTTTT	MA0065.2_Pparg_Rxra_mm10	+	29.1548
Il13_1_mm10_dna range=chr11:53634590-53634849	5	TTTTAT	MA0065.2_Pparg_Rxra_mm10	+	29.1138
Il13_1_mm10_dna range=chr11:53634590-53634849	42	TCTGCT	MA0065.2_Pparg_Rxra_mm10	+	29.0881
Il13_1_mm10_dna range=chr11:53634590-53634849	-117	AAGCAA	MA0065.2_Pparg_Rxra_mm10	-	29.0671
Il13_1_mm10_dna range=chr11:53634590-53634849	57	ATTATC	MA0065.2_Pparg_Rxra_mm10	+	29.047
Il13_1_mm10_dna range=chr11:53634590-53634849	92	TGAATT	MA0065.2_Pparg_Rxra_mm10	-	29.028
Il13_1_mm10_dna range=chr11:53634590-53634849	28	CCTCAC	MA0065.2_Pparg_Rxra_mm10	+	29.0156
Il13_1_mm10_dna range=chr11:53634590-53634849	-19	GTGGCC	MA0065.2_Pparg_Rxra_mm10	+	28.9934
Il13_1_mm10_dna range=chr11:53634590-53634849	119	GTGGCC	MA0065.2_Pparg_Rxra_mm10	+	28.9934
Il13_1_mm10_dna range=chr11:53634590-53634849	-17	GGCCTT	MA0065.2_Pparg_Rxra_mm10	+	28.9662
Il13_1_mm10_dna range=chr11:53634590-53634849	104	TTTTTG	MA0065.2_Pparg_Rxra_mm10	+	28.9455
Il13_1_mm10_dna range=chr11:53634590-53634849	125	TGGCCG	MA0065.2_Pparg_Rxra_mm10	-	28.9448
Il13_1_mm10_dna range=chr11:53634590-53634849	-102	GTCACC	MA0065.2_Pparg_Rxra_mm10	+	28.9156
Il13_1_mm10_dna range=chr11:53634590-53634849	-90	AGAGCG	MA0065.2_Pparg_Rxra_mm10	-	28.8793
Il13_1_mm10_dna range=chr11:53634590-53634849	70	AAAACC	MA0065.2_Pparg_Rxra_mm10	-	28.8183
Il13_1_mm10_dna range=chr11:53634590-53634849	-16	GCCTTA	MA0065.2_Pparg_Rxra_mm10	+	28.8166
Il13_1_mm10_dna range=chr11:53634590-53634849	28	TGACGC	MA0065.2_Pparg_Rxra_mm10	-	28.752
Il13_1_mm10_dna range=chr11:53634590-53634849	-7	TAGCCT	MA0065.2_Pparg_Rxra_mm10	-	28.6948
Il13_1_mm10_dna range=chr11:53634590-53634849	-13	TTAGCC	MA0065.2_Pparg_Rxra_mm10	+	28.6549
Il13_1_mm10_dna range=chr11:53634590-53634849	75	CTTTAC	MA0065.2_Pparg_Rxra_mm10	+	28.6383
Il13_1_mm10_dna range=chr11:53634590-53634849	-39	GTGGGC	MA0065.2_Pparg_Rxra_mm10	-	28.6343
Il13_1_mm10_dna range=chr11:53634590-53634849	2	AGCTTT	MA0065.2_Pparg_Rxra_mm10	+	28.6293
Il13_1_mm10_dna range=chr11:53634590-53634849	-113	AAGAGC	MA0065.2_Pparg_Rxra_mm10	-	28.567
Il13_1_mm10_dna range=chr11:53634590-53634849	44	TGCTTT	MA0065.2_Pparg_Rxra_mm10	+	28.5563
Il13_1_mm10_dna range=chr11:53634590-53634849	58	TTATCT	MA0065.2_Pparg_Rxra_mm10	+	28.5224
Il13_1_mm10_dna range=chr11:53634590-53634849	37	TGGTCT	MA0065.2_Pparg_Rxra_mm10	+	28.4918
Il13_1_mm10_dna range=chr11:53634590-53634849	113	AATCCA	MA0065.2_Pparg_Rxra_mm10	+	28.4402
Il13_1_mm10_dna range=chr11:53634590-53634849	-89	GAGCGC	MA0065.2_Pparg_Rxra_mm10	-	28.4397
Il13_1_mm10_dna range=chr11:53634590-53634849	25	TGATGA	MA0065.2_Pparg_Rxra_mm10	-	28.4136
Il13_1_mm10_dna range=chr11:53634590-53634849	25	ACGCCT	MA0065.2_Pparg_Rxra_mm10	+	28.3135
Il13_1_mm10_dna range=chr11:53634590-53634849	124	GTGGCC	MA0065.2_Pparg_Rxra_mm10	-	28.2978
Il13_1_mm10_dna range=chr11:53634590-53634849	-14	GTGGCC	MA0065.2_Pparg_Rxra_mm10	-	28.2978
Il13_1_mm10_dna range=chr11:53634590-53634849	4	CTTTTA	MA0065.2_Pparg_Rxra_mm10	+	28.2329
Il13_1_mm10_dna range=chr11:53634590-53634849	112	TTGGAA	MA0065.2_Pparg_Rxra_mm10	-	28.1878
Il13_1_mm10_dna range=chr11:53634590-53634849	-92	GCGCCA	MA0065.2_Pparg_Rxra_mm10	+	28.1643
Il13_1_mm10_dna range=chr11:53634590-53634849	101	TCTTTT	MA0065.2_Pparg_Rxra_mm10	+	28.1571
Il13_1_mm10_dna range=chr11:53634590-53634849	-108	ACTGCA	MA0065.2_Pparg_Rxra_mm10	+	28.0872
Il13_1_mm10_dna range=chr11:53634590-53634849	-101	TGCAGT	MA0065.2_Pparg_Rxra_mm10	-	28.0872
Il13_1_mm10_dna range=chr11:53634590-53634849	73	ATCTTT	MA0065.2_Pparg_Rxra_mm10	+	28.0007
Il13_1_mm10_dna range=chr11:53634590-53634849	-122	AAGGCA	MA0065.2_Pparg_Rxra_mm10	-	27.9685
Il13_1_mm10_dna range=chr11:53634590-53634849	100	TTCTTT	MA0065.2_Pparg_Rxra_mm10	+	27.9277
Il13_1_mm10_dna range=chr11:53634590-53634849	-38	TGGCCT	MA0065.2_Pparg_Rxra_mm10	+	27.904
Il13_1_mm10_dna range=chr11:53634590-53634849	-18	TGGCCT	MA0065.2_Pparg_Rxra_mm10	+	27.904
Il13_1_mm10_dna range=chr11:53634590-53634849	-37	GGCCTA	MA0065.2_Pparg_Rxra_mm10	+	27.8923
Il13_1_mm10_dna range=chr11:53634590-53634849	-73	AGAGCC	MA0065.2_Pparg_Rxra_mm10	-	27.7623
Il13_1_mm10_dna range=chr11:53634590-53634849	-112	AGAGCC	MA0065.2_Pparg_Rxra_mm10	-	27.7623
Il13_1_mm10_dna range=chr11:53634590-53634849	15	TAAACC	MA0065.2_Pparg_Rxra_mm10	-	27.7444
Il13_1_mm10_dna range=chr11:53634590-53634849	-60	GAACCA	MA0065.2_Pparg_Rxra_mm10	-	27.6932
Il13_1_mm10_dna range=chr11:53634590-53634849	-55	AGGGAG	MA0065.2_Pparg_Rxra_mm10	-	27.6629
Il13_1_mm10_dna range=chr11:53634590-53634849	-120	GGCAAG	MA0065.2_Pparg_Rxra_mm10	-	27.6475
Il13_1_mm10_dna range=chr11:53634590-53634849	42	TGGTCT	MA0065.2_Pparg_Rxra_mm10	-	27.5623
Il13_1_mm10_dna range=chr11:53634590-53634849	91	TTGAAT	MA0065.2_Pparg_Rxra_mm10	-	27.5251
Il13_1_mm10_dna range=chr11:53634590-53634849	26	CGCCTC	MA0065.2_Pparg_Rxra_mm10	+	27.493
Il13_1_mm10_dna range=chr11:53634590-53634849	-121	AGGCAA	MA0065.2_Pparg_Rxra_mm10	-	27.2754
Il13_1_mm10_dna range=chr11:53634590-53634849	90	ATTTTT	MA0065.2_Pparg_Rxra_mm10	+	27.265
Il13_1_mm10_dna range=chr11:53634590-53634849	-47	GTAGAA	MA0065.2_Pparg_Rxra_mm10	-	27.2592
Il13_1_mm10_dna range=chr11:53634590-53634849	91	TTTTTT	MA0065.2_Pparg_Rxra_mm10	+	27.192
Il13_1_mm10_dna range=chr11:53634590-53634849	92	TTTTTT	MA0065.2_Pparg_Rxra_mm10	+	27.192
Il13_1_mm10_dna range=chr11:53634590-53634849	93	TTTTTT	MA0065.2_Pparg_Rxra_mm10	+	27.192
Il13_1_mm10_dna range=chr11:53634590-53634849	94	TTTTTT	MA0065.2_Pparg_Rxra_mm10	+	27.192
Il13_1_mm10_dna range=chr11:53634590-53634849	95	TTTTTT	MA0065.2_Pparg_Rxra_mm10	+	27.192
Il13_1_mm10_dna range=chr11:53634590-53634849	96	TTTTTT	MA0065.2_Pparg_Rxra_mm10	+	27.192
Il13_1_mm10_dna range=chr11:53634590-53634849	103	TTTTTT	MA0065.2_Pparg_Rxra_mm10	+	27.192
Il13_1_mm10_dna range=chr11:53634590-53634849	-65	TGAGAG	MA0065.2_Pparg_Rxra_mm10	-	27.1768
Il13_1_mm10_dna range=chr11:53634590-53634849	77	TTACTC	MA0065.2_Pparg_Rxra_mm10	+	27.1361
Il13_1_mm10_dna range=chr11:53634590-53634849	39	GTCTCT	MA0065.2_Pparg_Rxra_mm10	+	27.1337
Il13_1_mm10_dna range=chr11:53634590-53634849	-72	GAGCCA	MA0065.2_Pparg_Rxra_mm10	-	27.1055
Il13_1_mm10_dna range=chr11:53634590-53634849	-111	GAGCCA	MA0065.2_Pparg_Rxra_mm10	-	27.1055
Il13_1_mm10_dna range=chr11:53634590-53634849	74	TCTTTA	MA0065.2_Pparg_Rxra_mm10	+	27.0831
Il13_1_mm10_dna range=chr11:53634590-53634849	-61	AGAACC	MA0065.2_Pparg_Rxra_mm10	-	27.0266
Il13_1_mm10_dna range=chr11:53634590-53634849	27	GCCTCA	MA0065.2_Pparg_Rxra_mm10	+	27.0248
Il13_1_mm10_dna range=chr11:53634590-53634849	-93	AGCGCC	MA0065.2_Pparg_Rxra_mm10	+	26.9701
Il13_1_mm10_dna range=chr11:53634590-53634849	-28	TAGGCT	MA0065.2_Pparg_Rxra_mm10	-	26.9676
Il13_1_mm10_dna range=chr11:53634590-53634849	-80	GAAGCC	MA0065.2_Pparg_Rxra_mm10	-	26.9638
Il13_1_mm10_dna range=chr11:53634590-53634849	-13	TGGCCT	MA0065.2_Pparg_Rxra_mm10	-	26.9031
Il13_1_mm10_dna range=chr11:53634590-53634849	-33	TGGCCT	MA0065.2_Pparg_Rxra_mm10	-	26.9031
Il13_1_mm10_dna range=chr11:53634590-53634849	-66	GTGAGA	MA0065.2_Pparg_Rxra_mm10	-	26.9008
Il13_1_mm10_dna range=chr11:53634590-53634849	-103	AGTCAC	MA0065.2_Pparg_Rxra_mm10	+	26.6374
Il13_1_mm10_dna range=chr11:53634590-53634849	99	TTTCTT	MA0065.2_Pparg_Rxra_mm10	+	26.6042
Il13_1_mm10_dna range=chr11:53634590-53634849	32	ACCCCT	MA0065.2_Pparg_Rxra_mm10	+	26.5862
Il13_1_mm10_dna range=chr11:53634590-53634849	-46	TAGAAC	MA0065.2_Pparg_Rxra_mm10	-	26.528
Il13_1_mm10_dna range=chr11:53634590-53634849	-101	TCACCC	MA0065.2_Pparg_Rxra_mm10	+	26.3094
Il13_1_mm10_dna range=chr11:53634590-53634849	30	TCACCC	MA0065.2_Pparg_Rxra_mm10	+	26.3094
Il13_1_mm10_dna range=chr11:53634590-53634849	1	TGAAGC	MA0065.2_Pparg_Rxra_mm10	-	26.2891
Il13_1_mm10_dna range=chr11:53634590-53634849	-81	TGAAGC	MA0065.2_Pparg_Rxra_mm10	-	26.2891
Il13_1_mm10_dna range=chr11:53634590-53634849	-63	AGAGAA	MA0065.2_Pparg_Rxra_mm10	-	26.1359
Il13_1_mm10_dna range=chr11:53634590-53634849	-45	AGAACT	MA0065.2_Pparg_Rxra_mm10	-	26.1019
Il13_1_mm10_dna range=chr11:53634590-53634849	2	GAAGCA	MA0065.2_Pparg_Rxra_mm10	-	25.966
Il13_1_mm10_dna range=chr11:53634590-53634849	38	GGTCTC	MA0065.2_Pparg_Rxra_mm10	+	25.6403
Il13_1_mm10_dna range=chr11:53634590-53634849	69	GAAAAC	MA0065.2_Pparg_Rxra_mm10	-	25.5994
Il13_1_mm10_dna range=chr11:53634590-53634849	-106	AGGACT	MA0065.2_Pparg_Rxra_mm10	-	25.5141
Il13_1_mm10_dna range=chr11:53634590-53634849	98	TTTTCT	MA0065.2_Pparg_Rxra_mm10	+	25.4002
Il13_1_mm10_dna range=chr11:53634590-53634849	-83	AGCCCA	MA0065.2_Pparg_Rxra_mm10	+	25.1759
Il13_1_mm10_dna range=chr11:53634590-53634849	-38	TGGGCT	MA0065.2_Pparg_Rxra_mm10	-	25.1759
Il13_1_mm10_dna range=chr11:53634590-53634849	57	TGGGCA	MA0065.2_Pparg_Rxra_mm10	-	25.1028
Il13_1_mm10_dna range=chr11:53634590-53634849	-62	GAGAAC	MA0065.2_Pparg_Rxra_mm10	-	25.0117
Il13_1_mm10_dna range=chr11:53634590-53634849	-64	GAGAGA	MA0065.2_Pparg_Rxra_mm10	-	24.979
Il13_1_mm10_dna range=chr11:53634590-53634849	58	GGGCAT	MA0065.2_Pparg_Rxra_mm10	-	24.7581
Il13_1_mm10_dna range=chr11:53634590-53634849	115	GAAAAT	MA0065.2_Pparg_Rxra_mm10	-	24.6747
Il13_1_mm10_dna range=chr11:53634590-53634849	97	TTTTTC	MA0065.2_Pparg_Rxra_mm10	+	24.6017
Il13_1_mm10_dna range=chr11:53634590-53634849	68	TGAAAA	MA0065.2_Pparg_Rxra_mm10	-	24.3263
Il13_1_mm10_dna range=chr11:53634590-53634849	-53	GGAGCT	MA0065.2_Pparg_Rxra_mm10	-	24.2473
Il13_1_mm10_dna range=chr11:53634590-53634849	-54	GGGAGC	MA0065.2_Pparg_Rxra_mm10	-	24.185
Il13_1_mm10_dna range=chr11:53634590-53634849	113	TGGAAA	MA0065.2_Pparg_Rxra_mm10	-	23.7385
Il13_1_mm10_dna range=chr11:53634590-53634849	114	GGAAAA	MA0065.2_Pparg_Rxra_mm10	-	22.81
Il5_1_mm10_dna range=chr11:53720644-53720903	32	CCTTTG	MA0065.2_Pparg_Rxra_mm10	-	47.341
Il5_1_mm10_dna range=chr11:53720644-53720903	-64	CCTTTA	MA0065.2_Pparg_Rxra_mm10	-	45.2262
Il5_1_mm10_dna range=chr11:53720644-53720903	56	CAGAGT	MA0065.2_Pparg_Rxra_mm10	+	44.9282
Il5_1_mm10_dna range=chr11:53720644-53720903	-50	CCTCTA	MA0065.2_Pparg_Rxra_mm10	-	44.5669
Il5_1_mm10_dna range=chr11:53720644-53720903	80	CTTCTG	MA0065.2_Pparg_Rxra_mm10	-	44.446
Il5_1_mm10_dna range=chr11:53720644-53720903	-21	CAGAGA	MA0065.2_Pparg_Rxra_mm10	+	43.8543
Il5_1_mm10_dna range=chr11:53720644-53720903	101	ACTCTC	MA0065.2_Pparg_Rxra_mm10	-	43.8111
Il5_1_mm10_dna range=chr11:53720644-53720903	-113	ATTTTG	MA0065.2_Pparg_Rxra_mm10	-	43.3517
Il5_1_mm10_dna range=chr11:53720644-53720903	65	GAGAAG	MA0065.2_Pparg_Rxra_mm10	+	43.3289
Il5_1_mm10_dna range=chr11:53720644-53720903	-84	ACCCTG	MA0065.2_Pparg_Rxra_mm10	-	43.2787
Il5_1_mm10_dna range=chr11:53720644-53720903	-19	GAGAGA	MA0065.2_Pparg_Rxra_mm10	+	42.7372
Il5_1_mm10_dna range=chr11:53720644-53720903	-17	GAGAGA	MA0065.2_Pparg_Rxra_mm10	+	42.7372
Il5_1_mm10_dna range=chr11:53720644-53720903	27	CTCTTC	MA0065.2_Pparg_Rxra_mm10	-	42.3386
Il5_1_mm10_dna range=chr11:53720644-53720903	19	GCTCTG	MA0065.2_Pparg_Rxra_mm10	-	42.3379
Il5_1_mm10_dna range=chr11:53720644-53720903	120	CCACTG	MA0065.2_Pparg_Rxra_mm10	-	42.3095
Il5_1_mm10_dna range=chr11:53720644-53720903	-24	CATTTC	MA0065.2_Pparg_Rxra_mm10	-	42.0663
Il5_1_mm10_dna range=chr11:53720644-53720903	-19	CCTCAG	MA0065.2_Pparg_Rxra_mm10	-	42.0531
Il5_1_mm10_dna range=chr11:53720644-53720903	-103	CCAGGG	MA0065.2_Pparg_Rxra_mm10	+	42.0279
Il5_1_mm10_dna range=chr11:53720644-53720903	67	GAAGGA	MA0065.2_Pparg_Rxra_mm10	+	41.7469
Il5_1_mm10_dna range=chr11:53720644-53720903	-15	GAGAAT	MA0065.2_Pparg_Rxra_mm10	+	41.5754
Il5_1_mm10_dna range=chr11:53720644-53720903	86	CACTTG	MA0065.2_Pparg_Rxra_mm10	-	41.5339
Il5_1_mm10_dna range=chr11:53720644-53720903	-126	AAAAAT	MA0065.2_Pparg_Rxra_mm10	+	41.3099
Il5_1_mm10_dna range=chr11:53720644-53720903	66	AGAAGG	MA0065.2_Pparg_Rxra_mm10	+	41.2992
Il5_1_mm10_dna range=chr11:53720644-53720903	-104	CCCAGG	MA0065.2_Pparg_Rxra_mm10	+	41.2909
Il5_1_mm10_dna range=chr11:53720644-53720903	34	TGAAGG	MA0065.2_Pparg_Rxra_mm10	+	41.2261
Il5_1_mm10_dna range=chr11:53720644-53720903	-125	AAAATG	MA0065.2_Pparg_Rxra_mm10	+	41.1416
Il5_1_mm10_dna range=chr11:53720644-53720903	-114	CATTTT	MA0065.2_Pparg_Rxra_mm10	-	41.1416
Il5_1_mm10_dna range=chr11:53720644-53720903	15	CCCTGC	MA0065.2_Pparg_Rxra_mm10	-	40.9108
Il5_1_mm10_dna range=chr11:53720644-53720903	31	TCCTTT	MA0065.2_Pparg_Rxra_mm10	-	40.8222
Il5_1_mm10_dna range=chr11:53720644-53720903	-102	CAGGGC	MA0065.2_Pparg_Rxra_mm10	+	40.6884
Il5_1_mm10_dna range=chr11:53720644-53720903	14	GCCCTG	MA0065.2_Pparg_Rxra_mm10	-	40.6884
Il5_1_mm10_dna range=chr11:53720644-53720903	108	GCTGTG	MA0065.2_Pparg_Rxra_mm10	-	40.6107
Il5_1_mm10_dna range=chr11:53720644-53720903	-97	CACTGG	MA0065.2_Pparg_Rxra_mm10	+	40.5822
Il5_1_mm10_dna range=chr11:53720644-53720903	62	CATGAG	MA0065.2_Pparg_Rxra_mm10	+	40.3335
Il5_1_mm10_dna range=chr11:53720644-53720903	-82	CCTGAG	MA0065.2_Pparg_Rxra_mm10	-	40.3259
Il5_1_mm10_dna range=chr11:53720644-53720903	33	CTTTGC	MA0065.2_Pparg_Rxra_mm10	-	40.3246
Il5_1_mm10_dna range=chr11:53720644-53720903	-86	CTGAGT	MA0065.2_Pparg_Rxra_mm10	+	40.2995
Il5_1_mm10_dna range=chr11:53720644-53720903	26	GCTCTT	MA0065.2_Pparg_Rxra_mm10	-	40.2961
Il5_1_mm10_dna range=chr11:53720644-53720903	-48	TCTATC	MA0065.2_Pparg_Rxra_mm10	-	40.2743
Il5_1_mm10_dna range=chr11:53720644-53720903	-130	AAAAAA	MA0065.2_Pparg_Rxra_mm10	+	40.236
Il5_1_mm10_dna range=chr11:53720644-53720903	-129	AAAAAA	MA0065.2_Pparg_Rxra_mm10	+	40.236
Il5_1_mm10_dna range=chr11:53720644-53720903	-128	AAAAAA	MA0065.2_Pparg_Rxra_mm10	+	40.236
Il5_1_mm10_dna range=chr11:53720644-53720903	-127	AAAAAA	MA0065.2_Pparg_Rxra_mm10	+	40.236
Il5_1_mm10_dna range=chr11:53720644-53720903	35	GAAGGC	MA0065.2_Pparg_Rxra_mm10	+	40.2306
Il5_1_mm10_dna range=chr11:53720644-53720903	-69	ACTCGC	MA0065.2_Pparg_Rxra_mm10	-	40.1476
Il5_1_mm10_dna range=chr11:53720644-53720903	95	GTTCTG	MA0065.2_Pparg_Rxra_mm10	-	40.1021
Il5_1_mm10_dna range=chr11:53720644-53720903	-83	CCCTGA	MA0065.2_Pparg_Rxra_mm10	-	39.9131
Il5_1_mm10_dna range=chr11:53720644-53720903	33	CTGAAG	MA0065.2_Pparg_Rxra_mm10	+	39.8173
Il5_1_mm10_dna range=chr11:53720644-53720903	46	CTGAAG	MA0065.2_Pparg_Rxra_mm10	+	39.8173
Il5_1_mm10_dna range=chr11:53720644-53720903	58	CTTCAG	MA0065.2_Pparg_Rxra_mm10	-	39.8173
Il5_1_mm10_dna range=chr11:53720644-53720903	87	ACTTGA	MA0065.2_Pparg_Rxra_mm10	-	39.8091
Il5_1_mm10_dna range=chr11:53720644-53720903	122	CATGGA	MA0065.2_Pparg_Rxra_mm10	+	39.7418
Il5_1_mm10_dna range=chr11:53720644-53720903	-46	TATCTG	MA0065.2_Pparg_Rxra_mm10	-	39.6967
Il5_1_mm10_dna range=chr11:53720644-53720903	57	ACTTCA	MA0065.2_Pparg_Rxra_mm10	-	39.4726
Il5_1_mm10_dna range=chr11:53720644-53720903	86	GAGTGT	MA0065.2_Pparg_Rxra_mm10	+	39.4389
Il5_1_mm10_dna range=chr11:53720644-53720903	28	TCTTCC	MA0065.2_Pparg_Rxra_mm10	-	39.3964
Il5_1_mm10_dna range=chr11:53720644-53720903	1	GCTTGG	MA0065.2_Pparg_Rxra_mm10	-	39.3336
Il5_1_mm10_dna range=chr11:53720644-53720903	-10	TAAATT	MA0065.2_Pparg_Rxra_mm10	+	39.3151
Il5_1_mm10_dna range=chr11:53720644-53720903	-65	GCCTTT	MA0065.2_Pparg_Rxra_mm10	-	39.3059
Il5_1_mm10_dna range=chr11:53720644-53720903	121	CCATGG	MA0065.2_Pparg_Rxra_mm10	+	39.3051
Il5_1_mm10_dna range=chr11:53720644-53720903	126	CCATGG	MA0065.2_Pparg_Rxra_mm10	-	39.3051
Il5_1_mm10_dna range=chr11:53720644-53720903	103	TCTCAG	MA0065.2_Pparg_Rxra_mm10	-	39.2256
Il5_1_mm10_dna range=chr11:53720644-53720903	2	CTTGGG	MA0065.2_Pparg_Rxra_mm10	-	39.0552
Il5_1_mm10_dna range=chr11:53720644-53720903	9	ATTCGG	MA0065.2_Pparg_Rxra_mm10	-	39.0289
Il5_1_mm10_dna range=chr11:53720644-53720903	68	AAGGAT	MA0065.2_Pparg_Rxra_mm10	+	39.0011
Il5_1_mm10_dna range=chr11:53720644-53720903	-40	ATTGTT	MA0065.2_Pparg_Rxra_mm10	-	38.9234
Il5_1_mm10_dna range=chr11:53720644-53720903	16	CCTGCT	MA0065.2_Pparg_Rxra_mm10	-	38.9127
Il5_1_mm10_dna range=chr11:53720644-53720903	-99	CCCAGG	MA0065.2_Pparg_Rxra_mm10	-	38.9057
Il5_1_mm10_dna range=chr11:53720644-53720903	-21	TTCCTC	MA0065.2_Pparg_Rxra_mm10	-	38.8519
Il5_1_mm10_dna range=chr11:53720644-53720903	-62	TAGGTG	MA0065.2_Pparg_Rxra_mm10	+	38.7598
Il5_1_mm10_dna range=chr11:53720644-53720903	20	CTCTGC	MA0065.2_Pparg_Rxra_mm10	-	38.6751
Il5_1_mm10_dna range=chr11:53720644-53720903	-100	ACCCAG	MA0065.2_Pparg_Rxra_mm10	-	38.65
Il5_1_mm10_dna range=chr11:53720644-53720903	-109	TGTTTG	MA0065.2_Pparg_Rxra_mm10	-	38.5642
Il5_1_mm10_dna range=chr11:53720644-53720903	-78	AGTTTC	MA0065.2_Pparg_Rxra_mm10	-	38.521
Il5_1_mm10_dna range=chr11:53720644-53720903	114	TCTGGG	MA0065.2_Pparg_Rxra_mm10	-	38.4635
Il5_1_mm10_dna range=chr11:53720644-53720903	-78	CAGGAC	MA0065.2_Pparg_Rxra_mm10	+	38.4526
Il5_1_mm10_dna range=chr11:53720644-53720903	-63	CTTTAT	MA0065.2_Pparg_Rxra_mm10	-	38.4348
Il5_1_mm10_dna range=chr11:53720644-53720903	29	CTTCCT	MA0065.2_Pparg_Rxra_mm10	-	38.4041
Il5_1_mm10_dna range=chr11:53720644-53720903	-110	TGAAGA	MA0065.2_Pparg_Rxra_mm10	+	38.3987
Il5_1_mm10_dna range=chr11:53720644-53720903	47	TGAAGA	MA0065.2_Pparg_Rxra_mm10	+	38.3987
Il5_1_mm10_dna range=chr11:53720644-53720903	17	CTGCTC	MA0065.2_Pparg_Rxra_mm10	-	38.3688
Il5_1_mm10_dna range=chr11:53720644-53720903	-2	TTGGGG	MA0065.2_Pparg_Rxra_mm10	+	38.2888
Il5_1_mm10_dna range=chr11:53720644-53720903	-23	ATTTCC	MA0065.2_Pparg_Rxra_mm10	-	38.2346
Il5_1_mm10_dna range=chr11:53720644-53720903	125	GCCATG	MA0065.2_Pparg_Rxra_mm10	-	38.2255
Il5_1_mm10_dna range=chr11:53720644-53720903	-80	TTCAGG	MA0065.2_Pparg_Rxra_mm10	+	38.2111
Il5_1_mm10_dna range=chr11:53720644-53720903	-30	ATTATT	MA0065.2_Pparg_Rxra_mm10	-	38.1877
Il5_1_mm10_dna range=chr11:53720644-53720903	84	TTGAGT	MA0065.2_Pparg_Rxra_mm10	+	38.1847
Il5_1_mm10_dna range=chr11:53720644-53720903	21	TCTGCG	MA0065.2_Pparg_Rxra_mm10	-	38.127
Il5_1_mm10_dna range=chr11:53720644-53720903	-25	TCATTT	MA0065.2_Pparg_Rxra_mm10	-	38.0995
Il5_1_mm10_dna range=chr11:53720644-53720903	88	CTTGAG	MA0065.2_Pparg_Rxra_mm10	-	38.0901
Il5_1_mm10_dna range=chr11:53720644-53720903	122	ACTGCC	MA0065.2_Pparg_Rxra_mm10	-	38.0839
Il5_1_mm10_dna range=chr11:53720644-53720903	-109	GAAGAC	MA0065.2_Pparg_Rxra_mm10	+	37.9948
Il5_1_mm10_dna range=chr11:53720644-53720903	48	GAAGAC	MA0065.2_Pparg_Rxra_mm10	+	37.9948
Il5_1_mm10_dna range=chr11:53720644-53720903	-93	GCACTG	MA0065.2_Pparg_Rxra_mm10	-	37.9657
Il5_1_mm10_dna range=chr11:53720644-53720903	-3	CTTGGG	MA0065.2_Pparg_Rxra_mm10	+	37.9406
Il5_1_mm10_dna range=chr11:53720644-53720903	30	TTCCTT	MA0065.2_Pparg_Rxra_mm10	-	37.9272
Il5_1_mm10_dna range=chr11:53720644-53720903	112	TGTCTG	MA0065.2_Pparg_Rxra_mm10	-	37.9049
Il5_1_mm10_dna range=chr11:53720644-53720903	-92	CACTGG	MA0065.2_Pparg_Rxra_mm10	-	37.8703
Il5_1_mm10_dna range=chr11:53720644-53720903	-111	TTTGTT	MA0065.2_Pparg_Rxra_mm10	-	37.8495
Il5_1_mm10_dna range=chr11:53720644-53720903	124	TGGAGA	MA0065.2_Pparg_Rxra_mm10	+	37.7394
Il5_1_mm10_dna range=chr11:53720644-53720903	-111	TTGAAG	MA0065.2_Pparg_Rxra_mm10	+	37.7025
Il5_1_mm10_dna range=chr11:53720644-53720903	-22	TCAGAG	MA0065.2_Pparg_Rxra_mm10	+	37.6773
Il5_1_mm10_dna range=chr11:53720644-53720903	55	TCAGAG	MA0065.2_Pparg_Rxra_mm10	+	37.6773
Il5_1_mm10_dna range=chr11:53720644-53720903	101	CAGCTG	MA0065.2_Pparg_Rxra_mm10	+	37.5641
Il5_1_mm10_dna range=chr11:53720644-53720903	106	CAGCTG	MA0065.2_Pparg_Rxra_mm10	-	37.5641
Il5_1_mm10_dna range=chr11:53720644-53720903	-64	ATTAGG	MA0065.2_Pparg_Rxra_mm10	+	37.5484
Il5_1_mm10_dna range=chr11:53720644-53720903	-23	CTCAGA	MA0065.2_Pparg_Rxra_mm10	+	37.4984
Il5_1_mm10_dna range=chr11:53720644-53720903	-91	ACTGGA	MA0065.2_Pparg_Rxra_mm10	-	37.4226
Il5_1_mm10_dna range=chr11:53720644-53720903	-20	AGAGAG	MA0065.2_Pparg_Rxra_mm10	+	37.4139
Il5_1_mm10_dna range=chr11:53720644-53720903	-18	AGAGAG	MA0065.2_Pparg_Rxra_mm10	+	37.4139
Il5_1_mm10_dna range=chr11:53720644-53720903	41	CAGCGC	MA0065.2_Pparg_Rxra_mm10	+	37.3779
Il5_1_mm10_dna range=chr11:53720644-53720903	48	GCGCTG	MA0065.2_Pparg_Rxra_mm10	-	37.3779
Il5_1_mm10_dna range=chr11:53720644-53720903	102	CTCTCA	MA0065.2_Pparg_Rxra_mm10	-	37.3409
Il5_1_mm10_dna range=chr11:53720644-53720903	-52	GTCCTC	MA0065.2_Pparg_Rxra_mm10	-	37.3356
Il5_1_mm10_dna range=chr11:53720644-53720903	-63	TTAGGT	MA0065.2_Pparg_Rxra_mm10	+	37.1945
Il5_1_mm10_dna range=chr11:53720644-53720903	63	ATGAGA	MA0065.2_Pparg_Rxra_mm10	+	37.1838
Il5_1_mm10_dna range=chr11:53720644-53720903	-12	AATAAA	MA0065.2_Pparg_Rxra_mm10	+	37.1138
Il5_1_mm10_dna range=chr11:53720644-53720903	-62	TTTATT	MA0065.2_Pparg_Rxra_mm10	-	37.1138
Il5_1_mm10_dna range=chr11:53720644-53720903	-79	TCAGGA	MA0065.2_Pparg_Rxra_mm10	+	37.0857
Il5_1_mm10_dna range=chr11:53720644-53720903	-4	AAATTG	MA0065.2_Pparg_Rxra_mm10	-	37.0576
Il5_1_mm10_dna range=chr11:53720644-53720903	-66	CGCCTT	MA0065.2_Pparg_Rxra_mm10	-	37.0411
Il5_1_mm10_dna range=chr11:53720644-53720903	-76	TTTCAG	MA0065.2_Pparg_Rxra_mm10	-	36.9899
Il5_1_mm10_dna range=chr11:53720644-53720903	-46	GATTGT	MA0065.2_Pparg_Rxra_mm10	+	36.9759
Il5_1_mm10_dna range=chr11:53720644-53720903	79	GCTTCT	MA0065.2_Pparg_Rxra_mm10	-	36.9554
Il5_1_mm10_dna range=chr11:53720644-53720903	49	AAGACT	MA0065.2_Pparg_Rxra_mm10	+	36.9371
Il5_1_mm10_dna range=chr11:53720644-53720903	-98	CCAGGG	MA0065.2_Pparg_Rxra_mm10	-	36.9187
Il5_1_mm10_dna range=chr11:53720644-53720903	0	TGCTTG	MA0065.2_Pparg_Rxra_mm10	-	36.9147
Il5_1_mm10_dna range=chr11:53720644-53720903	-51	TCCTCT	MA0065.2_Pparg_Rxra_mm10	-	36.8222
Il5_1_mm10_dna range=chr11:53720644-53720903	109	TCTGGG	MA0065.2_Pparg_Rxra_mm10	+	36.7909
Il5_1_mm10_dna range=chr11:53720644-53720903	-13	GAATAA	MA0065.2_Pparg_Rxra_mm10	+	36.7884
Il5_1_mm10_dna range=chr11:53720644-53720903	-29	TTATTC	MA0065.2_Pparg_Rxra_mm10	-	36.7884
Il5_1_mm10_dna range=chr11:53720644-53720903	-49	CTCTAT	MA0065.2_Pparg_Rxra_mm10	-	36.7853
Il5_1_mm10_dna range=chr11:53720644-53720903	-9	AAATTG	MA0065.2_Pparg_Rxra_mm10	+	36.7694
Il5_1_mm10_dna range=chr11:53720644-53720903	121	CACTGC	MA0065.2_Pparg_Rxra_mm10	-	36.7533
Il5_1_mm10_dna range=chr11:53720644-53720903	-20	TCCTCA	MA0065.2_Pparg_Rxra_mm10	-	36.7492
Il5_1_mm10_dna range=chr11:53720644-53720903	-32	CAATTA	MA0065.2_Pparg_Rxra_mm10	-	36.6963
Il5_1_mm10_dna range=chr11:53720644-53720903	-11	ATAAAT	MA0065.2_Pparg_Rxra_mm10	+	36.6812
Il5_1_mm10_dna range=chr11:53720644-53720903	-87	CCTGAG	MA0065.2_Pparg_Rxra_mm10	+	36.67
Il5_1_mm10_dna range=chr11:53720644-53720903	35	TTGCTG	MA0065.2_Pparg_Rxra_mm10	-	36.6585
Il5_1_mm10_dna range=chr11:53720644-53720903	-3	AATTGC	MA0065.2_Pparg_Rxra_mm10	-	36.6492
Il5_1_mm10_dna range=chr11:53720644-53720903	-38	GCAATT	MA0065.2_Pparg_Rxra_mm10	+	36.6492
Il5_1_mm10_dna range=chr11:53720644-53720903	-124	AAATGC	MA0065.2_Pparg_Rxra_mm10	+	36.5831
Il5_1_mm10_dna range=chr11:53720644-53720903	-115	GCATTT	MA0065.2_Pparg_Rxra_mm10	-	36.5831
Il5_1_mm10_dna range=chr11:53720644-53720903	45	CCAGCG	MA0065.2_Pparg_Rxra_mm10	-	36.5822
Il5_1_mm10_dna range=chr11:53720644-53720903	-112	TTTTGT	MA0065.2_Pparg_Rxra_mm10	-	36.5724
Il5_1_mm10_dna range=chr11:53720644-53720903	-59	ATTAGG	MA0065.2_Pparg_Rxra_mm10	-	36.5659
Il5_1_mm10_dna range=chr11:53720644-53720903	69	AGGATG	MA0065.2_Pparg_Rxra_mm10	+	36.4823
Il5_1_mm10_dna range=chr11:53720644-53720903	81	CACTTG	MA0065.2_Pparg_Rxra_mm10	+	36.4247
Il5_1_mm10_dna range=chr11:53720644-53720903	97	TCTGAC	MA0065.2_Pparg_Rxra_mm10	-	36.3813
Il5_1_mm10_dna range=chr11:53720644-53720903	24	GCGCTC	MA0065.2_Pparg_Rxra_mm10	-	36.2608
Il5_1_mm10_dna range=chr11:53720644-53720903	116	CACTGC	MA0065.2_Pparg_Rxra_mm10	+	36.2384
Il5_1_mm10_dna range=chr11:53720644-53720903	67	CATGAG	MA0065.2_Pparg_Rxra_mm10	-	36.1683
Il5_1_mm10_dna range=chr11:53720644-53720903	-48	CTGATT	MA0065.2_Pparg_Rxra_mm10	+	36.142
Il5_1_mm10_dna range=chr11:53720644-53720903	123	ATGGAG	MA0065.2_Pparg_Rxra_mm10	+	36.126
Il5_1_mm10_dna range=chr11:53720644-53720903	-1	TGGGGA	MA0065.2_Pparg_Rxra_mm10	+	36.0899
Il5_1_mm10_dna range=chr11:53720644-53720903	40	CCAGCG	MA0065.2_Pparg_Rxra_mm10	+	36.0786
Il5_1_mm10_dna range=chr11:53720644-53720903	56	GACTTC	MA0065.2_Pparg_Rxra_mm10	-	36.073
Il5_1_mm10_dna range=chr11:53720644-53720903	110	CTGGGC	MA0065.2_Pparg_Rxra_mm10	+	36.0598
Il5_1_mm10_dna range=chr11:53720644-53720903	-27	ATTCAT	MA0065.2_Pparg_Rxra_mm10	-	36.022
Il5_1_mm10_dna range=chr11:53720644-53720903	120	GCCATG	MA0065.2_Pparg_Rxra_mm10	+	36.0163
Il5_1_mm10_dna range=chr11:53720644-53720903	82	TCTGCA	MA0065.2_Pparg_Rxra_mm10	-	36.0122
Il5_1_mm10_dna range=chr11:53720644-53720903	65	GTCATG	MA0065.2_Pparg_Rxra_mm10	-	35.9897
Il5_1_mm10_dna range=chr11:53720644-53720903	-37	CAATTA	MA0065.2_Pparg_Rxra_mm10	+	35.9837
Il5_1_mm10_dna range=chr11:53720644-53720903	99	CTCAGC	MA0065.2_Pparg_Rxra_mm10	+	35.9821
Il5_1_mm10_dna range=chr11:53720644-53720903	-68	CTCGCC	MA0065.2_Pparg_Rxra_mm10	-	35.9521
Il5_1_mm10_dna range=chr11:53720644-53720903	-92	GAAACC	MA0065.2_Pparg_Rxra_mm10	+	35.9308
Il5_1_mm10_dna range=chr11:53720644-53720903	104	CTGTGT	MA0065.2_Pparg_Rxra_mm10	+	35.9273
Il5_1_mm10_dna range=chr11:53720644-53720903	0	GGGGAT	MA0065.2_Pparg_Rxra_mm10	+	35.9258
Il5_1_mm10_dna range=chr11:53720644-53720903	85	GCACTT	MA0065.2_Pparg_Rxra_mm10	-	35.9239
Il5_1_mm10_dna range=chr11:53720644-53720903	-45	ATCTGA	MA0065.2_Pparg_Rxra_mm10	-	35.9238
Il5_1_mm10_dna range=chr11:53720644-53720903	81	TTCTGC	MA0065.2_Pparg_Rxra_mm10	-	35.8476
Il5_1_mm10_dna range=chr11:53720644-53720903	39	GCCAGC	MA0065.2_Pparg_Rxra_mm10	+	35.8301
Il5_1_mm10_dna range=chr11:53720644-53720903	78	TGCTTC	MA0065.2_Pparg_Rxra_mm10	-	35.7976
Il5_1_mm10_dna range=chr11:53720644-53720903	-61	TTATTA	MA0065.2_Pparg_Rxra_mm10	-	35.7907
Il5_1_mm10_dna range=chr11:53720644-53720903	-60	TATTAG	MA0065.2_Pparg_Rxra_mm10	-	35.7273
Il5_1_mm10_dna range=chr11:53720644-53720903	83	CTTGAG	MA0065.2_Pparg_Rxra_mm10	+	35.7049
Il5_1_mm10_dna range=chr11:53720644-53720903	77	ATGCTT	MA0065.2_Pparg_Rxra_mm10	-	35.6906
Il5_1_mm10_dna range=chr11:53720644-53720903	1	GGGATT	MA0065.2_Pparg_Rxra_mm10	+	35.6535
Il5_1_mm10_dna range=chr11:53720644-53720903	-93	GGAAAC	MA0065.2_Pparg_Rxra_mm10	+	35.6443
Il5_1_mm10_dna range=chr11:53720644-53720903	-22	TTTCCT	MA0065.2_Pparg_Rxra_mm10	-	35.5767
Il5_1_mm10_dna range=chr11:53720644-53720903	104	CTCAGC	MA0065.2_Pparg_Rxra_mm10	-	35.5529
Il5_1_mm10_dna range=chr11:53720644-53720903	-94	TGGAAA	MA0065.2_Pparg_Rxra_mm10	+	35.5037
Il5_1_mm10_dna range=chr11:53720644-53720903	-65	TATTAG	MA0065.2_Pparg_Rxra_mm10	+	35.496
Il5_1_mm10_dna range=chr11:53720644-53720903	-26	TTCATT	MA0065.2_Pparg_Rxra_mm10	-	35.4643
Il5_1_mm10_dna range=chr11:53720644-53720903	-44	TCTGAT	MA0065.2_Pparg_Rxra_mm10	-	35.4566
Il5_1_mm10_dna range=chr11:53720644-53720903	113	GTCTGG	MA0065.2_Pparg_Rxra_mm10	-	35.4483
Il5_1_mm10_dna range=chr11:53720644-53720903	85	TGAGTG	MA0065.2_Pparg_Rxra_mm10	+	35.4191
Il5_1_mm10_dna range=chr11:53720644-53720903	54	TTCAGA	MA0065.2_Pparg_Rxra_mm10	+	35.3836
Il5_1_mm10_dna range=chr11:53720644-53720903	-95	CTGGAA	MA0065.2_Pparg_Rxra_mm10	+	35.3404
Il5_1_mm10_dna range=chr11:53720644-53720903	-84	GAGTTT	MA0065.2_Pparg_Rxra_mm10	+	35.2813
Il5_1_mm10_dna range=chr11:53720644-53720903	-110	TTGTTT	MA0065.2_Pparg_Rxra_mm10	-	35.2759
Il5_1_mm10_dna range=chr11:53720644-53720903	92	AGTGTT	MA0065.2_Pparg_Rxra_mm10	-	35.2099
Il5_1_mm10_dna range=chr11:53720644-53720903	-39	TTGTTA	MA0065.2_Pparg_Rxra_mm10	-	35.2029
Il5_1_mm10_dna range=chr11:53720644-53720903	-4	GCTTGG	MA0065.2_Pparg_Rxra_mm10	+	35.0659
Il5_1_mm10_dna range=chr11:53720644-53720903	110	TGTGTC	MA0065.2_Pparg_Rxra_mm10	-	35.0606
Il5_1_mm10_dna range=chr11:53720644-53720903	60	GTCATG	MA0065.2_Pparg_Rxra_mm10	+	35.0512
Il5_1_mm10_dna range=chr11:53720644-53720903	127	CATGGA	MA0065.2_Pparg_Rxra_mm10	-	35.0186
Il5_1_mm10_dna range=chr11:53720644-53720903	-108	GTTTGA	MA0065.2_Pparg_Rxra_mm10	-	34.983
Il5_1_mm10_dna range=chr11:53720644-53720903	-43	CTGATT	MA0065.2_Pparg_Rxra_mm10	-	34.9812
Il5_1_mm10_dna range=chr11:53720644-53720903	-39	AGCAAT	MA0065.2_Pparg_Rxra_mm10	+	34.9234
Il5_1_mm10_dna range=chr11:53720644-53720903	-2	ATTGCT	MA0065.2_Pparg_Rxra_mm10	-	34.9234
Il5_1_mm10_dna range=chr11:53720644-53720903	96	TTCTGA	MA0065.2_Pparg_Rxra_mm10	-	34.8499
Il5_1_mm10_dna range=chr11:53720644-53720903	8	GATTCG	MA0065.2_Pparg_Rxra_mm10	-	34.8395
Il5_1_mm10_dna range=chr11:53720644-53720903	108	GTCTGG	MA0065.2_Pparg_Rxra_mm10	+	34.8365
Il5_1_mm10_dna range=chr11:53720644-53720903	-31	AATTAT	MA0065.2_Pparg_Rxra_mm10	-	34.7594
Il5_1_mm10_dna range=chr11:53720644-53720903	22	CTGCGC	MA0065.2_Pparg_Rxra_mm10	-	34.7053
Il5_1_mm10_dna range=chr11:53720644-53720903	-47	CTATCT	MA0065.2_Pparg_Rxra_mm10	-	34.6911
Il5_1_mm10_dna range=chr11:53720644-53720903	93	GTGTTC	MA0065.2_Pparg_Rxra_mm10	-	34.6843
Il5_1_mm10_dna range=chr11:53720644-53720903	-77	GTTTCA	MA0065.2_Pparg_Rxra_mm10	-	34.6466
Il5_1_mm10_dna range=chr11:53720644-53720903	-1	TTGCTT	MA0065.2_Pparg_Rxra_mm10	-	34.6167
Il5_1_mm10_dna range=chr11:53720644-53720903	-16	AGAGAA	MA0065.2_Pparg_Rxra_mm10	+	34.5864
Il5_1_mm10_dna range=chr11:53720644-53720903	115	CCACTG	MA0065.2_Pparg_Rxra_mm10	+	34.5598
Il5_1_mm10_dna range=chr11:53720644-53720903	-18	CTCAGA	MA0065.2_Pparg_Rxra_mm10	-	34.5552
Il5_1_mm10_dna range=chr11:53720644-53720903	-40	TAGCAA	MA0065.2_Pparg_Rxra_mm10	+	34.5437
Il5_1_mm10_dna range=chr11:53720644-53720903	-61	AGGTGT	MA0065.2_Pparg_Rxra_mm10	+	34.5141
Il5_1_mm10_dna range=chr11:53720644-53720903	64	TGAGAA	MA0065.2_Pparg_Rxra_mm10	+	34.5134
Il5_1_mm10_dna range=chr11:53720644-53720903	109	CTGTGT	MA0065.2_Pparg_Rxra_mm10	-	34.4398
Il5_1_mm10_dna range=chr11:53720644-53720903	61	TCATGA	MA0065.2_Pparg_Rxra_mm10	+	34.3629
Il5_1_mm10_dna range=chr11:53720644-53720903	66	TCATGA	MA0065.2_Pparg_Rxra_mm10	-	34.3629
Il5_1_mm10_dna range=chr11:53720644-53720903	93	CTGACT	MA0065.2_Pparg_Rxra_mm10	+	34.3502
Il5_1_mm10_dna range=chr11:53720644-53720903	-108	AAGACC	MA0065.2_Pparg_Rxra_mm10	+	34.3468
Il5_1_mm10_dna range=chr11:53720644-53720903	-14	AGAATA	MA0065.2_Pparg_Rxra_mm10	+	34.3141
Il5_1_mm10_dna range=chr11:53720644-53720903	-28	TATTCA	MA0065.2_Pparg_Rxra_mm10	-	34.2411
Il5_1_mm10_dna range=chr11:53720644-53720903	-42	TGATTG	MA0065.2_Pparg_Rxra_mm10	-	34.1919
Il5_1_mm10_dna range=chr11:53720644-53720903	-42	GTTAGC	MA0065.2_Pparg_Rxra_mm10	+	34.1293
Il5_1_mm10_dna range=chr11:53720644-53720903	-88	CCCTGA	MA0065.2_Pparg_Rxra_mm10	+	34.0912
Il5_1_mm10_dna range=chr11:53720644-53720903	-96	ACTGGA	MA0065.2_Pparg_Rxra_mm10	+	34.0365
Il5_1_mm10_dna range=chr11:53720644-53720903	49	CGCTGA	MA0065.2_Pparg_Rxra_mm10	-	33.9638
Il5_1_mm10_dna range=chr11:53720644-53720903	-38	TGTTAG	MA0065.2_Pparg_Rxra_mm10	-	33.9355
Il5_1_mm10_dna range=chr11:53720644-53720903	-120	AAAATG	MA0065.2_Pparg_Rxra_mm10	-	33.9354
Il5_1_mm10_dna range=chr11:53720644-53720903	-119	CATTTT	MA0065.2_Pparg_Rxra_mm10	+	33.9354
Il5_1_mm10_dna range=chr11:53720644-53720903	50	GCTGAA	MA0065.2_Pparg_Rxra_mm10	-	33.8673
Il5_1_mm10_dna range=chr11:53720644-53720903	37	GCTGAA	MA0065.2_Pparg_Rxra_mm10	-	33.8673
Il5_1_mm10_dna range=chr11:53720644-53720903	34	TTTGCT	MA0065.2_Pparg_Rxra_mm10	-	33.8495
Il5_1_mm10_dna range=chr11:53720644-53720903	-75	TTCAGG	MA0065.2_Pparg_Rxra_mm10	-	33.8425
Il5_1_mm10_dna range=chr11:53720644-53720903	-36	AATTAT	MA0065.2_Pparg_Rxra_mm10	+	33.8155
Il5_1_mm10_dna range=chr11:53720644-53720903	44	CGCTGA	MA0065.2_Pparg_Rxra_mm10	+	33.7548
Il5_1_mm10_dna range=chr11:53720644-53720903	71	GATGCT	MA0065.2_Pparg_Rxra_mm10	+	33.7493
Il5_1_mm10_dna range=chr11:53720644-53720903	83	CTGCAC	MA0065.2_Pparg_Rxra_mm10	-	33.7402
Il5_1_mm10_dna range=chr11:53720644-53720903	25	CGCTCT	MA0065.2_Pparg_Rxra_mm10	-	33.7003
Il5_1_mm10_dna range=chr11:53720644-53720903	-85	TGAGTT	MA0065.2_Pparg_Rxra_mm10	+	33.6655
Il5_1_mm10_dna range=chr11:53720644-53720903	103	GCTGTG	MA0065.2_Pparg_Rxra_mm10	+	33.6311
Il5_1_mm10_dna range=chr11:53720644-53720903	-55	GGTGTC	MA0065.2_Pparg_Rxra_mm10	-	33.5443
Il5_1_mm10_dna range=chr11:53720644-53720903	-75	GACTCG	MA0065.2_Pparg_Rxra_mm10	+	33.5158
Il5_1_mm10_dna range=chr11:53720644-53720903	70	GGATGC	MA0065.2_Pparg_Rxra_mm10	+	33.5078
Il5_1_mm10_dna range=chr11:53720644-53720903	10	TTCGGC	MA0065.2_Pparg_Rxra_mm10	-	33.4611
Il5_1_mm10_dna range=chr11:53720644-53720903	-8	AATTGC	MA0065.2_Pparg_Rxra_mm10	+	33.461
Il5_1_mm10_dna range=chr11:53720644-53720903	-33	GCAATT	MA0065.2_Pparg_Rxra_mm10	-	33.461
Il5_1_mm10_dna range=chr11:53720644-53720903	44	GCCAGC	MA0065.2_Pparg_Rxra_mm10	-	33.4449
Il5_1_mm10_dna range=chr11:53720644-53720903	-98	GCACTG	MA0065.2_Pparg_Rxra_mm10	+	33.4427
Il5_1_mm10_dna range=chr11:53720644-53720903	123	CTGCCA	MA0065.2_Pparg_Rxra_mm10	-	33.3711
Il5_1_mm10_dna range=chr11:53720644-53720903	-24	CCTCAG	MA0065.2_Pparg_Rxra_mm10	+	33.3594
Il5_1_mm10_dna range=chr11:53720644-53720903	-70	GACTCG	MA0065.2_Pparg_Rxra_mm10	-	33.19
Il5_1_mm10_dna range=chr11:53720644-53720903	-107	TTTGAA	MA0065.2_Pparg_Rxra_mm10	-	33.1478
Il5_1_mm10_dna range=chr11:53720644-53720903	-41	GATTGT	MA0065.2_Pparg_Rxra_mm10	-	33.1342
Il5_1_mm10_dna range=chr11:53720644-53720903	60	TCAGAG	MA0065.2_Pparg_Rxra_mm10	-	33.1261
Il5_1_mm10_dna range=chr11:53720644-53720903	-17	TCAGAG	MA0065.2_Pparg_Rxra_mm10	-	33.1261
Il5_1_mm10_dna range=chr11:53720644-53720903	-85	AACCCT	MA0065.2_Pparg_Rxra_mm10	-	33.0793
Il5_1_mm10_dna range=chr11:53720644-53720903	-57	TAGGTG	MA0065.2_Pparg_Rxra_mm10	-	33.0094
Il5_1_mm10_dna range=chr11:53720644-53720903	-51	TATCTG	MA0065.2_Pparg_Rxra_mm10	+	32.9864
Il5_1_mm10_dna range=chr11:53720644-53720903	115	CTGGGC	MA0065.2_Pparg_Rxra_mm10	-	32.9781
Il5_1_mm10_dna range=chr11:53720644-53720903	-77	AGGACT	MA0065.2_Pparg_Rxra_mm10	+	32.937
Il5_1_mm10_dna range=chr11:53720644-53720903	-118	AATGCA	MA0065.2_Pparg_Rxra_mm10	-	32.9286
Il5_1_mm10_dna range=chr11:53720644-53720903	-121	TGCATT	MA0065.2_Pparg_Rxra_mm10	+	32.9286
Il5_1_mm10_dna range=chr11:53720644-53720903	-37	GTTAGC	MA0065.2_Pparg_Rxra_mm10	-	32.8586
Il5_1_mm10_dna range=chr11:53720644-53720903	-67	TCGCCT	MA0065.2_Pparg_Rxra_mm10	-	32.8524
Il5_1_mm10_dna range=chr11:53720644-53720903	-49	TCTGAT	MA0065.2_Pparg_Rxra_mm10	+	32.8016
Il5_1_mm10_dna range=chr11:53720644-53720903	102	AGCTGT	MA0065.2_Pparg_Rxra_mm10	+	32.7869
Il5_1_mm10_dna range=chr11:53720644-53720903	46	CAGCGC	MA0065.2_Pparg_Rxra_mm10	-	32.7835
Il5_1_mm10_dna range=chr11:53720644-53720903	43	GCGCTG	MA0065.2_Pparg_Rxra_mm10	+	32.7835
Il5_1_mm10_dna range=chr11:53720644-53720903	3	GATTCG	MA0065.2_Pparg_Rxra_mm10	+	32.7801
Il5_1_mm10_dna range=chr11:53720644-53720903	17	CTGCGC	MA0065.2_Pparg_Rxra_mm10	+	32.7492
Il5_1_mm10_dna range=chr11:53720644-53720903	32	GCTGAA	MA0065.2_Pparg_Rxra_mm10	+	32.7254
Il5_1_mm10_dna range=chr11:53720644-53720903	45	GCTGAA	MA0065.2_Pparg_Rxra_mm10	+	32.7254
Il5_1_mm10_dna range=chr11:53720644-53720903	36	AAGGCC	MA0065.2_Pparg_Rxra_mm10	+	32.6973
Il5_1_mm10_dna range=chr11:53720644-53720903	-47	TGATTG	MA0065.2_Pparg_Rxra_mm10	+	32.6963
Il5_1_mm10_dna range=chr11:53720644-53720903	38	GGCCAG	MA0065.2_Pparg_Rxra_mm10	+	32.6416
Il5_1_mm10_dna range=chr11:53720644-53720903	4	ATTCGG	MA0065.2_Pparg_Rxra_mm10	+	32.5883
Il5_1_mm10_dna range=chr11:53720644-53720903	10	CCCTGC	MA0065.2_Pparg_Rxra_mm10	+	32.5749
Il5_1_mm10_dna range=chr11:53720644-53720903	55	AGACTT	MA0065.2_Pparg_Rxra_mm10	-	32.5648
Il5_1_mm10_dna range=chr11:53720644-53720903	94	TGTTCT	MA0065.2_Pparg_Rxra_mm10	-	32.5224
Il5_1_mm10_dna range=chr11:53720644-53720903	114	GCCACT	MA0065.2_Pparg_Rxra_mm10	+	32.471
Il5_1_mm10_dna range=chr11:53720644-53720903	58	GAGTCA	MA0065.2_Pparg_Rxra_mm10	+	32.4156
Il5_1_mm10_dna range=chr11:53720644-53720903	99	TGACTC	MA0065.2_Pparg_Rxra_mm10	-	32.4156
Il5_1_mm10_dna range=chr11:53720644-53720903	51	CTGAAG	MA0065.2_Pparg_Rxra_mm10	-	32.3943
Il5_1_mm10_dna range=chr11:53720644-53720903	38	CTGAAG	MA0065.2_Pparg_Rxra_mm10	-	32.3943
Il5_1_mm10_dna range=chr11:53720644-53720903	53	CTTCAG	MA0065.2_Pparg_Rxra_mm10	+	32.3943
Il5_1_mm10_dna range=chr11:53720644-53720903	64	AGTCAT	MA0065.2_Pparg_Rxra_mm10	-	32.3084
Il5_1_mm10_dna range=chr11:53720644-53720903	-31	TTCATT	MA0065.2_Pparg_Rxra_mm10	+	32.2999
Il5_1_mm10_dna range=chr11:53720644-53720903	107	AGCTGT	MA0065.2_Pparg_Rxra_mm10	-	32.2833
Il5_1_mm10_dna range=chr11:53720644-53720903	-119	AAATGC	MA0065.2_Pparg_Rxra_mm10	-	32.277
Il5_1_mm10_dna range=chr11:53720644-53720903	-120	GCATTT	MA0065.2_Pparg_Rxra_mm10	+	32.277
Il5_1_mm10_dna range=chr11:53720644-53720903	5	TTCGGC	MA0065.2_Pparg_Rxra_mm10	+	32.2178
Il5_1_mm10_dna range=chr11:53720644-53720903	100	TCAGCT	MA0065.2_Pparg_Rxra_mm10	+	32.2102
Il5_1_mm10_dna range=chr11:53720644-53720903	119	GCCACT	MA0065.2_Pparg_Rxra_mm10	-	32.1837
Il5_1_mm10_dna range=chr11:53720644-53720903	-99	GGCACT	MA0065.2_Pparg_Rxra_mm10	+	32.1345
Il5_1_mm10_dna range=chr11:53720644-53720903	-105	ACCCAG	MA0065.2_Pparg_Rxra_mm10	+	32.0534
Il5_1_mm10_dna range=chr11:53720644-53720903	11	TCGGCC	MA0065.2_Pparg_Rxra_mm10	-	32.0499
Il5_1_mm10_dna range=chr11:53720644-53720903	27	CCTTTG	MA0065.2_Pparg_Rxra_mm10	+	32.0254
Il5_1_mm10_dna range=chr11:53720644-53720903	-74	TCAGGA	MA0065.2_Pparg_Rxra_mm10	-	31.9764
Il5_1_mm10_dna range=chr11:53720644-53720903	-54	CTCTAT	MA0065.2_Pparg_Rxra_mm10	+	31.9643
Il5_1_mm10_dna range=chr11:53720644-53720903	-53	TGTCCT	MA0065.2_Pparg_Rxra_mm10	-	31.8631
Il5_1_mm10_dna range=chr11:53720644-53720903	-79	GAGTTT	MA0065.2_Pparg_Rxra_mm10	-	31.8378
Il5_1_mm10_dna range=chr11:53720644-53720903	90	TGAGTG	MA0065.2_Pparg_Rxra_mm10	-	31.8054
Il5_1_mm10_dna range=chr11:53720644-53720903	62	AGAGTC	MA0065.2_Pparg_Rxra_mm10	-	31.7623
Il5_1_mm10_dna range=chr11:53720644-53720903	95	GACTCT	MA0065.2_Pparg_Rxra_mm10	+	31.7623
Il5_1_mm10_dna range=chr11:53720644-53720903	-123	AATGCA	MA0065.2_Pparg_Rxra_mm10	+	31.7507
Il5_1_mm10_dna range=chr11:53720644-53720903	-116	TGCATT	MA0065.2_Pparg_Rxra_mm10	-	31.7507
Il5_1_mm10_dna range=chr11:53720644-53720903	59	TTCAGA	MA0065.2_Pparg_Rxra_mm10	-	31.7277
Il5_1_mm10_dna range=chr11:53720644-53720903	105	TCAGCT	MA0065.2_Pparg_Rxra_mm10	-	31.713
Il5_1_mm10_dna range=chr11:53720644-53720903	80	GCACTT	MA0065.2_Pparg_Rxra_mm10	+	31.6892
Il5_1_mm10_dna range=chr11:53720644-53720903	31	TGCTGA	MA0065.2_Pparg_Rxra_mm10	+	31.64
Il5_1_mm10_dna range=chr11:53720644-53720903	-35	ATTATT	MA0065.2_Pparg_Rxra_mm10	+	31.6373
Il5_1_mm10_dna range=chr11:53720644-53720903	15	CTCTGC	MA0065.2_Pparg_Rxra_mm10	+	31.6098
Il5_1_mm10_dna range=chr11:53720644-53720903	-7	AATAAA	MA0065.2_Pparg_Rxra_mm10	-	31.5642
Il5_1_mm10_dna range=chr11:53720644-53720903	-67	TTTATT	MA0065.2_Pparg_Rxra_mm10	+	31.5642
Il5_1_mm10_dna range=chr11:53720644-53720903	7	GGATTC	MA0065.2_Pparg_Rxra_mm10	-	31.5585
Il5_1_mm10_dna range=chr11:53720644-53720903	74	AGGATG	MA0065.2_Pparg_Rxra_mm10	-	31.5559
Il5_1_mm10_dna range=chr11:53720644-53720903	-43	TGTTAG	MA0065.2_Pparg_Rxra_mm10	+	31.4959
Il5_1_mm10_dna range=chr11:53720644-53720903	128	ATGGAG	MA0065.2_Pparg_Rxra_mm10	-	31.3765
Il5_1_mm10_dna range=chr11:53720644-53720903	-117	TTTTGT	MA0065.2_Pparg_Rxra_mm10	+	31.3496
Il5_1_mm10_dna range=chr11:53720644-53720903	-29	CATTTC	MA0065.2_Pparg_Rxra_mm10	+	31.3451
Il5_1_mm10_dna range=chr11:53720644-53720903	-81	CTGAGT	MA0065.2_Pparg_Rxra_mm10	-	31.3177
Il5_1_mm10_dna range=chr11:53720644-53720903	82	ACTTGA	MA0065.2_Pparg_Rxra_mm10	+	31.3137
Il5_1_mm10_dna range=chr11:53720644-53720903	-86	AAACCC	MA0065.2_Pparg_Rxra_mm10	-	31.2812
Il5_1_mm10_dna range=chr11:53720644-53720903	-30	TCATTT	MA0065.2_Pparg_Rxra_mm10	+	31.2792
Il5_1_mm10_dna range=chr11:53720644-53720903	-113	GTTTGA	MA0065.2_Pparg_Rxra_mm10	+	31.2734
Il5_1_mm10_dna range=chr11:53720644-53720903	3	TTGGGG	MA0065.2_Pparg_Rxra_mm10	-	31.2677
Il5_1_mm10_dna range=chr11:53720644-53720903	98	TCTCAG	MA0065.2_Pparg_Rxra_mm10	+	31.2446
Il5_1_mm10_dna range=chr11:53720644-53720903	-68	CTTTAT	MA0065.2_Pparg_Rxra_mm10	+	31.2286
Il5_1_mm10_dna range=chr11:53720644-53720903	11	CCTGCT	MA0065.2_Pparg_Rxra_mm10	+	31.2029
Il5_1_mm10_dna range=chr11:53720644-53720903	57	AGAGTC	MA0065.2_Pparg_Rxra_mm10	+	31.1483
Il5_1_mm10_dna range=chr11:53720644-53720903	100	GACTCT	MA0065.2_Pparg_Rxra_mm10	-	31.1483
Il5_1_mm10_dna range=chr11:53720644-53720903	79	TGCACT	MA0065.2_Pparg_Rxra_mm10	+	31.1368
Il5_1_mm10_dna range=chr11:53720644-53720903	36	TGCTGA	MA0065.2_Pparg_Rxra_mm10	-	31.1363
Il5_1_mm10_dna range=chr11:53720644-53720903	-50	ATCTGA	MA0065.2_Pparg_Rxra_mm10	+	31.0844
Il5_1_mm10_dna range=chr11:53720644-53720903	-122	ATGCAT	MA0065.2_Pparg_Rxra_mm10	+	31.062
Il5_1_mm10_dna range=chr11:53720644-53720903	-117	ATGCAT	MA0065.2_Pparg_Rxra_mm10	-	31.062
Il5_1_mm10_dna range=chr11:53720644-53720903	-97	CAGGGC	MA0065.2_Pparg_Rxra_mm10	-	31.0562
Il5_1_mm10_dna range=chr11:53720644-53720903	9	GCCCTG	MA0065.2_Pparg_Rxra_mm10	+	31.0562
Il5_1_mm10_dna range=chr11:53720644-53720903	-90	CTGGAA	MA0065.2_Pparg_Rxra_mm10	-	31.0153
Il5_1_mm10_dna range=chr11:53720644-53720903	91	TTCTGA	MA0065.2_Pparg_Rxra_mm10	+	31.0113
Il5_1_mm10_dna range=chr11:53720644-53720903	98	CTGACT	MA0065.2_Pparg_Rxra_mm10	-	30.9812
Il5_1_mm10_dna range=chr11:53720644-53720903	51	GACTTC	MA0065.2_Pparg_Rxra_mm10	+	30.9638
Il5_1_mm10_dna range=chr11:53720644-53720903	-71	GGACTC	MA0065.2_Pparg_Rxra_mm10	-	30.8993
Il5_1_mm10_dna range=chr11:53720644-53720903	28	CTTTGC	MA0065.2_Pparg_Rxra_mm10	+	30.8741
Il5_1_mm10_dna range=chr11:53720644-53720903	18	TGCTCT	MA0065.2_Pparg_Rxra_mm10	-	30.8729
Il5_1_mm10_dna range=chr11:53720644-53720903	16	TCTGCG	MA0065.2_Pparg_Rxra_mm10	+	30.8416
Il5_1_mm10_dna range=chr11:53720644-53720903	30	TTGCTG	MA0065.2_Pparg_Rxra_mm10	+	30.8207
Il5_1_mm10_dna range=chr11:53720644-53720903	-5	TAAATT	MA0065.2_Pparg_Rxra_mm10	-	30.8197
Il5_1_mm10_dna range=chr11:53720644-53720903	-112	TTTGAA	MA0065.2_Pparg_Rxra_mm10	+	30.7626
Il5_1_mm10_dna range=chr11:53720644-53720903	-54	GTGTCC	MA0065.2_Pparg_Rxra_mm10	-	30.6843
Il5_1_mm10_dna range=chr11:53720644-53720903	12	CGGCCC	MA0065.2_Pparg_Rxra_mm10	-	30.6552
Il5_1_mm10_dna range=chr11:53720644-53720903	-52	CTATCT	MA0065.2_Pparg_Rxra_mm10	+	30.6372
Il5_1_mm10_dna range=chr11:53720644-53720903	87	AGTGTT	MA0065.2_Pparg_Rxra_mm10	+	30.6164
Il5_1_mm10_dna range=chr11:53720644-53720903	78	CTGCAC	MA0065.2_Pparg_Rxra_mm10	+	30.5135
Il5_1_mm10_dna range=chr11:53720644-53720903	75	CTTCTG	MA0065.2_Pparg_Rxra_mm10	+	30.4725
Il5_1_mm10_dna range=chr11:53720644-53720903	50	AGACTT	MA0065.2_Pparg_Rxra_mm10	+	30.428
Il5_1_mm10_dna range=chr11:53720644-53720903	-101	GACCCA	MA0065.2_Pparg_Rxra_mm10	-	30.416
Il5_1_mm10_dna range=chr11:53720644-53720903	76	GATGCT	MA0065.2_Pparg_Rxra_mm10	-	30.4113
Il5_1_mm10_dna range=chr11:53720644-53720903	14	GCTCTG	MA0065.2_Pparg_Rxra_mm10	+	30.3205
Il5_1_mm10_dna range=chr11:53720644-53720903	-5	TGCTTG	MA0065.2_Pparg_Rxra_mm10	+	30.3098
Il5_1_mm10_dna range=chr11:53720644-53720903	-81	TTTCAG	MA0065.2_Pparg_Rxra_mm10	+	30.2795
Il5_1_mm10_dna range=chr11:53720644-53720903	-90	AACCCT	MA0065.2_Pparg_Rxra_mm10	+	30.2498
Il5_1_mm10_dna range=chr11:53720644-53720903	-101	AGGGCA	MA0065.2_Pparg_Rxra_mm10	+	30.2136
Il5_1_mm10_dna range=chr11:53720644-53720903	92	TCTGAC	MA0065.2_Pparg_Rxra_mm10	+	30.2114
Il5_1_mm10_dna range=chr11:53720644-53720903	-41	TTAGCA	MA0065.2_Pparg_Rxra_mm10	+	30.1712
Il5_1_mm10_dna range=chr11:53720644-53720903	-89	ACCCTG	MA0065.2_Pparg_Rxra_mm10	+	30.1315
Il5_1_mm10_dna range=chr11:53720644-53720903	43	GGCCAG	MA0065.2_Pparg_Rxra_mm10	-	30.1104
Il5_1_mm10_dna range=chr11:53720644-53720903	-106	GACCCA	MA0065.2_Pparg_Rxra_mm10	+	30.1006
Il5_1_mm10_dna range=chr11:53720644-53720903	-73	CAGGAC	MA0065.2_Pparg_Rxra_mm10	-	30.0912
Il5_1_mm10_dna range=chr11:53720644-53720903	-71	CGCCTT	MA0065.2_Pparg_Rxra_mm10	+	30.0833
Il5_1_mm10_dna range=chr11:53720644-53720903	-91	AAACCC	MA0065.2_Pparg_Rxra_mm10	+	30.046
Il5_1_mm10_dna range=chr11:53720644-53720903	-9	AGAATA	MA0065.2_Pparg_Rxra_mm10	-	30.0289
Il5_1_mm10_dna range=chr11:53720644-53720903	-100	GGGCAC	MA0065.2_Pparg_Rxra_mm10	+	30.025
Il5_1_mm10_dna range=chr11:53720644-53720903	-45	ATTGTT	MA0065.2_Pparg_Rxra_mm10	+	29.9878
Il5_1_mm10_dna range=chr11:53720644-53720903	-53	TCTATC	MA0065.2_Pparg_Rxra_mm10	+	29.9391
Il5_1_mm10_dna range=chr11:53720644-53720903	-116	TTTGTT	MA0065.2_Pparg_Rxra_mm10	+	29.9147
Il5_1_mm10_dna range=chr11:53720644-53720903	-70	GCCTTT	MA0065.2_Pparg_Rxra_mm10	+	29.8905
Il5_1_mm10_dna range=chr11:53720644-53720903	119	TGCCAT	MA0065.2_Pparg_Rxra_mm10	+	29.8903
Il5_1_mm10_dna range=chr11:53720644-53720903	-58	TTAGGT	MA0065.2_Pparg_Rxra_mm10	-	29.8137
Il5_1_mm10_dna range=chr11:53720644-53720903	-80	TGAGTT	MA0065.2_Pparg_Rxra_mm10	-	29.7637
Il5_1_mm10_dna range=chr11:53720644-53720903	111	GTGTCT	MA0065.2_Pparg_Rxra_mm10	-	29.7595
Il5_1_mm10_dna range=chr11:53720644-53720903	-115	TTGTTT	MA0065.2_Pparg_Rxra_mm10	+	29.6549
Il5_1_mm10_dna range=chr11:53720644-53720903	124	TGCCAT	MA0065.2_Pparg_Rxra_mm10	-	29.585
Il5_1_mm10_dna range=chr11:53720644-53720903	-114	TGTTTG	MA0065.2_Pparg_Rxra_mm10	+	29.5741
Il5_1_mm10_dna range=chr11:53720644-53720903	-106	TTGAAG	MA0065.2_Pparg_Rxra_mm10	-	29.5669
Il5_1_mm10_dna range=chr11:53720644-53720903	42	AGCGCT	MA0065.2_Pparg_Rxra_mm10	+	29.5603
Il5_1_mm10_dna range=chr11:53720644-53720903	47	AGCGCT	MA0065.2_Pparg_Rxra_mm10	-	29.5603
Il5_1_mm10_dna range=chr11:53720644-53720903	76	TTCTGC	MA0065.2_Pparg_Rxra_mm10	+	29.495
Il5_1_mm10_dna range=chr11:53720644-53720903	68	ATGAGA	MA0065.2_Pparg_Rxra_mm10	-	29.4911
Il5_1_mm10_dna range=chr11:53720644-53720903	-102	AGACCC	MA0065.2_Pparg_Rxra_mm10	-	29.4895
Il5_1_mm10_dna range=chr11:53720644-53720903	18	TGCGCT	MA0065.2_Pparg_Rxra_mm10	+	29.4873
Il5_1_mm10_dna range=chr11:53720644-53720903	-36	TTAGCA	MA0065.2_Pparg_Rxra_mm10	-	29.4042
Il5_1_mm10_dna range=chr11:53720644-53720903	61	CAGAGT	MA0065.2_Pparg_Rxra_mm10	-	29.3958
Il5_1_mm10_dna range=chr11:53720644-53720903	90	GTTCTG	MA0065.2_Pparg_Rxra_mm10	+	29.3555
Il5_1_mm10_dna range=chr11:53720644-53720903	2	GGATTC	MA0065.2_Pparg_Rxra_mm10	+	29.3502
Il5_1_mm10_dna range=chr11:53720644-53720903	-16	CAGAGA	MA0065.2_Pparg_Rxra_mm10	-	29.3228
Il5_1_mm10_dna range=chr11:53720644-53720903	-66	TTATTA	MA0065.2_Pparg_Rxra_mm10	+	29.2402
Il5_1_mm10_dna range=chr11:53720644-53720903	59	AGTCAT	MA0065.2_Pparg_Rxra_mm10	+	29.2276
Il5_1_mm10_dna range=chr11:53720644-53720903	-74	ACTCGC	MA0065.2_Pparg_Rxra_mm10	+	29.2096
Il5_1_mm10_dna range=chr11:53720644-53720903	-69	CCTTTA	MA0065.2_Pparg_Rxra_mm10	+	29.1979
Il5_1_mm10_dna range=chr11:53720644-53720903	-6	ATAAAT	MA0065.2_Pparg_Rxra_mm10	-	29.1868
Il5_1_mm10_dna range=chr11:53720644-53720903	72	ATGCTT	MA0065.2_Pparg_Rxra_mm10	+	29.1401
Il5_1_mm10_dna range=chr11:53720644-53720903	-6	TTGCTT	MA0065.2_Pparg_Rxra_mm10	+	29.0671
Il5_1_mm10_dna range=chr11:53720644-53720903	-118	ATTTTG	MA0065.2_Pparg_Rxra_mm10	+	29.0185
Il5_1_mm10_dna range=chr11:53720644-53720903	118	GGCCAC	MA0065.2_Pparg_Rxra_mm10	-	28.9934
Il5_1_mm10_dna range=chr11:53720644-53720903	107	TGTCTG	MA0065.2_Pparg_Rxra_mm10	+	28.9863
Il5_1_mm10_dna range=chr11:53720644-53720903	-56	AGGTGT	MA0065.2_Pparg_Rxra_mm10	-	28.9727
Il5_1_mm10_dna range=chr11:53720644-53720903	41	AAGGCC	MA0065.2_Pparg_Rxra_mm10	-	28.9662
Il5_1_mm10_dna range=chr11:53720644-53720903	6	TCGGCC	MA0065.2_Pparg_Rxra_mm10	+	28.9607
Il5_1_mm10_dna range=chr11:53720644-53720903	-33	TATTCA	MA0065.2_Pparg_Rxra_mm10	+	28.9549
Il5_1_mm10_dna range=chr11:53720644-53720903	-60	GGTGTC	MA0065.2_Pparg_Rxra_mm10	+	28.9508
Il5_1_mm10_dna range=chr11:53720644-53720903	26	TCCTTT	MA0065.2_Pparg_Rxra_mm10	+	28.8928
Il5_1_mm10_dna range=chr11:53720644-53720903	20	CGCTCT	MA0065.2_Pparg_Rxra_mm10	+	28.8793
Il5_1_mm10_dna range=chr11:53720644-53720903	106	GTGTCT	MA0065.2_Pparg_Rxra_mm10	+	28.8609
Il5_1_mm10_dna range=chr11:53720644-53720903	-76	GGACTC	MA0065.2_Pparg_Rxra_mm10	+	28.7624
Il5_1_mm10_dna range=chr11:53720644-53720903	13	GGCCCT	MA0065.2_Pparg_Rxra_mm10	-	28.6973
Il5_1_mm10_dna range=chr11:53720644-53720903	111	TGGGCC	MA0065.2_Pparg_Rxra_mm10	+	28.6242
Il5_1_mm10_dna range=chr11:53720644-53720903	-55	CCTCTA	MA0065.2_Pparg_Rxra_mm10	+	28.6101
Il5_1_mm10_dna range=chr11:53720644-53720903	-32	ATTCAT	MA0065.2_Pparg_Rxra_mm10	+	28.599
Il5_1_mm10_dna range=chr11:53720644-53720903	12	CTGCTC	MA0065.2_Pparg_Rxra_mm10	+	28.5916
Il5_1_mm10_dna range=chr11:53720644-53720903	-44	TTGTTA	MA0065.2_Pparg_Rxra_mm10	+	28.581
Il5_1_mm10_dna range=chr11:53720644-53720903	21	GCTCTT	MA0065.2_Pparg_Rxra_mm10	+	28.567
Il5_1_mm10_dna range=chr11:53720644-53720903	89	TTGAGT	MA0065.2_Pparg_Rxra_mm10	-	28.4902
Il5_1_mm10_dna range=chr11:53720644-53720903	23	TGCGCT	MA0065.2_Pparg_Rxra_mm10	-	28.4864
Il5_1_mm10_dna range=chr11:53720644-53720903	71	AGAAGG	MA0065.2_Pparg_Rxra_mm10	-	28.4801
Il5_1_mm10_dna range=chr11:53720644-53720903	19	GCGCTC	MA0065.2_Pparg_Rxra_mm10	+	28.4397
Il5_1_mm10_dna range=chr11:53720644-53720903	-73	CTCGCC	MA0065.2_Pparg_Rxra_mm10	+	28.3832
Il5_1_mm10_dna range=chr11:53720644-53720903	118	CTGCCA	MA0065.2_Pparg_Rxra_mm10	+	28.3162
Il5_1_mm10_dna range=chr11:53720644-53720903	113	GGCCAC	MA0065.2_Pparg_Rxra_mm10	+	28.2978
Il5_1_mm10_dna range=chr11:53720644-53720903	-13	AGAGAG	MA0065.2_Pparg_Rxra_mm10	-	28.2507
Il5_1_mm10_dna range=chr11:53720644-53720903	-15	AGAGAG	MA0065.2_Pparg_Rxra_mm10	-	28.2507
Il5_1_mm10_dna range=chr11:53720644-53720903	-72	TCGCCT	MA0065.2_Pparg_Rxra_mm10	+	28.2404
Il5_1_mm10_dna range=chr11:53720644-53720903	-103	AAGACC	MA0065.2_Pparg_Rxra_mm10	-	28.2305
Il5_1_mm10_dna range=chr11:53720644-53720903	-34	AGCAAT	MA0065.2_Pparg_Rxra_mm10	-	28.196
Il5_1_mm10_dna range=chr11:53720644-53720903	-7	ATTGCT	MA0065.2_Pparg_Rxra_mm10	+	28.196
Il5_1_mm10_dna range=chr11:53720644-53720903	91	GAGTGT	MA0065.2_Pparg_Rxra_mm10	-	28.1742
Il5_1_mm10_dna range=chr11:53720644-53720903	29	TTTGCT	MA0065.2_Pparg_Rxra_mm10	+	28.123
Il5_1_mm10_dna range=chr11:53720644-53720903	88	GTGTTC	MA0065.2_Pparg_Rxra_mm10	+	28.0624
Il5_1_mm10_dna range=chr11:53720644-53720903	77	TCTGCA	MA0065.2_Pparg_Rxra_mm10	+	28.0141
Il5_1_mm10_dna range=chr11:53720644-53720903	-35	TAGCAA	MA0065.2_Pparg_Rxra_mm10	-	27.9932
Il5_1_mm10_dna range=chr11:53720644-53720903	105	TGTGTC	MA0065.2_Pparg_Rxra_mm10	+	27.9531
Il5_1_mm10_dna range=chr11:53720644-53720903	42	AGGCCA	MA0065.2_Pparg_Rxra_mm10	-	27.904
Il5_1_mm10_dna range=chr11:53720644-53720903	75	GGATGC	MA0065.2_Pparg_Rxra_mm10	-	27.8949
Il5_1_mm10_dna range=chr11:53720644-53720903	112	GGGCCA	MA0065.2_Pparg_Rxra_mm10	+	27.8278
Il5_1_mm10_dna range=chr11:53720644-53720903	63	GAGTCA	MA0065.2_Pparg_Rxra_mm10	-	27.7647
Il5_1_mm10_dna range=chr11:53720644-53720903	94	TGACTC	MA0065.2_Pparg_Rxra_mm10	+	27.7647
Il5_1_mm10_dna range=chr11:53720644-53720903	84	TGCACT	MA0065.2_Pparg_Rxra_mm10	-	27.7507
Il5_1_mm10_dna range=chr11:53720644-53720903	-8	GAATAA	MA0065.2_Pparg_Rxra_mm10	-	27.7239
Il5_1_mm10_dna range=chr11:53720644-53720903	-34	TTATTC	MA0065.2_Pparg_Rxra_mm10	+	27.7239
Il5_1_mm10_dna range=chr11:53720644-53720903	22	CTCTTC	MA0065.2_Pparg_Rxra_mm10	+	27.4522
Il5_1_mm10_dna range=chr11:53720644-53720903	7	CGGCCC	MA0065.2_Pparg_Rxra_mm10	+	27.4285
Il5_1_mm10_dna range=chr11:53720644-53720903	73	AAGGAT	MA0065.2_Pparg_Rxra_mm10	-	27.4129
Il5_1_mm10_dna range=chr11:53720644-53720903	39	TGAAGG	MA0065.2_Pparg_Rxra_mm10	-	27.4062
Il5_1_mm10_dna range=chr11:53720644-53720903	74	GCTTCT	MA0065.2_Pparg_Rxra_mm10	+	27.363
Il5_1_mm10_dna range=chr11:53720644-53720903	25	TTCCTT	MA0065.2_Pparg_Rxra_mm10	+	27.3399
Il5_1_mm10_dna range=chr11:53720644-53720903	54	AAGACT	MA0065.2_Pparg_Rxra_mm10	-	27.3058
Il5_1_mm10_dna range=chr11:53720644-53720903	40	GAAGGC	MA0065.2_Pparg_Rxra_mm10	-	27.3002
Il5_1_mm10_dna range=chr11:53720644-53720903	-121	AAAAAT	MA0065.2_Pparg_Rxra_mm10	-	27.265
Il5_1_mm10_dna range=chr11:53720644-53720903	-122	AAAAAA	MA0065.2_Pparg_Rxra_mm10	-	27.192
Il5_1_mm10_dna range=chr11:53720644-53720903	-123	AAAAAA	MA0065.2_Pparg_Rxra_mm10	-	27.192
Il5_1_mm10_dna range=chr11:53720644-53720903	-124	AAAAAA	MA0065.2_Pparg_Rxra_mm10	-	27.192
Il5_1_mm10_dna range=chr11:53720644-53720903	-125	AAAAAA	MA0065.2_Pparg_Rxra_mm10	-	27.192
Il5_1_mm10_dna range=chr11:53720644-53720903	97	CTCTCA	MA0065.2_Pparg_Rxra_mm10	+	27.1768
Il5_1_mm10_dna range=chr11:53720644-53720903	8	GGCCCT	MA0065.2_Pparg_Rxra_mm10	+	27.1745
Il5_1_mm10_dna range=chr11:53720644-53720903	-56	TCCTCT	MA0065.2_Pparg_Rxra_mm10	+	27.101
Il5_1_mm10_dna range=chr11:53720644-53720903	24	CTTCCT	MA0065.2_Pparg_Rxra_mm10	+	26.9272
Il5_1_mm10_dna range=chr11:53720644-53720903	6	GGGATT	MA0065.2_Pparg_Rxra_mm10	-	26.9238
Il5_1_mm10_dna range=chr11:53720644-53720903	37	AGGCCA	MA0065.2_Pparg_Rxra_mm10	+	26.9031
Il5_1_mm10_dna range=chr11:53720644-53720903	13	TGCTCT	MA0065.2_Pparg_Rxra_mm10	+	26.7645
Il5_1_mm10_dna range=chr11:53720644-53720903	117	ACTGCC	MA0065.2_Pparg_Rxra_mm10	+	26.5708
Il5_1_mm10_dna range=chr11:53720644-53720903	53	GAAGAC	MA0065.2_Pparg_Rxra_mm10	-	26.3351
Il5_1_mm10_dna range=chr11:53720644-53720903	-104	GAAGAC	MA0065.2_Pparg_Rxra_mm10	-	26.3351
Il5_1_mm10_dna range=chr11:53720644-53720903	72	GAAGGA	MA0065.2_Pparg_Rxra_mm10	-	26.3025
Il5_1_mm10_dna range=chr11:53720644-53720903	-59	GTGTCC	MA0065.2_Pparg_Rxra_mm10	+	26.2706
Il5_1_mm10_dna range=chr11:53720644-53720903	-94	GGCACT	MA0065.2_Pparg_Rxra_mm10	-	26.2343
Il5_1_mm10_dna range=chr11:53720644-53720903	-87	GAAACC	MA0065.2_Pparg_Rxra_mm10	-	26.2281
Il5_1_mm10_dna range=chr11:53720644-53720903	-96	AGGGCA	MA0065.2_Pparg_Rxra_mm10	-	26.1767
Il5_1_mm10_dna range=chr11:53720644-53720903	-11	AGAGAA	MA0065.2_Pparg_Rxra_mm10	-	26.1359
Il5_1_mm10_dna range=chr11:53720644-53720903	70	GAGAAG	MA0065.2_Pparg_Rxra_mm10	-	26.1287
Il5_1_mm10_dna range=chr11:53720644-53720903	116	TGGGCC	MA0065.2_Pparg_Rxra_mm10	-	26.1006
Il5_1_mm10_dna range=chr11:53720644-53720903	-107	AGACCC	MA0065.2_Pparg_Rxra_mm10	+	26.046
Il5_1_mm10_dna range=chr11:53720644-53720903	89	TGTTCT	MA0065.2_Pparg_Rxra_mm10	+	26.0288
Il5_1_mm10_dna range=chr11:53720644-53720903	-25	TCCTCA	MA0065.2_Pparg_Rxra_mm10	+	26.0271
Il5_1_mm10_dna range=chr11:53720644-53720903	73	TGCTTC	MA0065.2_Pparg_Rxra_mm10	+	25.966
Il5_1_mm10_dna range=chr11:53720644-53720903	-57	GTCCTC	MA0065.2_Pparg_Rxra_mm10	+	25.7474
Il5_1_mm10_dna range=chr11:53720644-53720903	-95	GGGCAC	MA0065.2_Pparg_Rxra_mm10	-	25.6828
Il5_1_mm10_dna range=chr11:53720644-53720903	-72	AGGACT	MA0065.2_Pparg_Rxra_mm10	-	25.5141
Il5_1_mm10_dna range=chr11:53720644-53720903	-58	TGTCCT	MA0065.2_Pparg_Rxra_mm10	+	25.441
Il5_1_mm10_dna range=chr11:53720644-53720903	4	TGGGGA	MA0065.2_Pparg_Rxra_mm10	-	25.4393
Il5_1_mm10_dna range=chr11:53720644-53720903	52	ACTTCA	MA0065.2_Pparg_Rxra_mm10	+	25.3644
Il5_1_mm10_dna range=chr11:53720644-53720903	-82	GTTTCA	MA0065.2_Pparg_Rxra_mm10	+	25.324
Il5_1_mm10_dna range=chr11:53720644-53720903	117	GGGCCA	MA0065.2_Pparg_Rxra_mm10	-	25.3137
Il5_1_mm10_dna range=chr11:53720644-53720903	-83	AGTTTC	MA0065.2_Pparg_Rxra_mm10	+	25.3033
Il5_1_mm10_dna range=chr11:53720644-53720903	52	TGAAGA	MA0065.2_Pparg_Rxra_mm10	-	25.2914
Il5_1_mm10_dna range=chr11:53720644-53720903	-105	TGAAGA	MA0065.2_Pparg_Rxra_mm10	-	25.2914
Il5_1_mm10_dna range=chr11:53720644-53720903	69	TGAGAA	MA0065.2_Pparg_Rxra_mm10	-	25.062
Il5_1_mm10_dna range=chr11:53720644-53720903	96	ACTCTC	MA0065.2_Pparg_Rxra_mm10	+	25.052
Il5_1_mm10_dna range=chr11:53720644-53720903	-12	GAGAGA	MA0065.2_Pparg_Rxra_mm10	-	24.979
Il5_1_mm10_dna range=chr11:53720644-53720903	-14	GAGAGA	MA0065.2_Pparg_Rxra_mm10	-	24.979
Il5_1_mm10_dna range=chr11:53720644-53720903	-27	TTTCCT	MA0065.2_Pparg_Rxra_mm10	+	24.8124
Il5_1_mm10_dna range=chr11:53720644-53720903	-26	TTCCTC	MA0065.2_Pparg_Rxra_mm10	+	24.7496
Il5_1_mm10_dna range=chr11:53720644-53720903	129	TGGAGA	MA0065.2_Pparg_Rxra_mm10	-	24.7036
Il5_1_mm10_dna range=chr11:53720644-53720903	-10	GAGAAT	MA0065.2_Pparg_Rxra_mm10	-	24.087
Il5_1_mm10_dna range=chr11:53720644-53720903	-88	GGAAAC	MA0065.2_Pparg_Rxra_mm10	-	23.8077
Il5_1_mm10_dna range=chr11:53720644-53720903	23	TCTTCC	MA0065.2_Pparg_Rxra_mm10	+	23.775
Il5_1_mm10_dna range=chr11:53720644-53720903	-89	TGGAAA	MA0065.2_Pparg_Rxra_mm10	-	23.7385
Il5_1_mm10_dna range=chr11:53720644-53720903	5	GGGGAT	MA0065.2_Pparg_Rxra_mm10	-	23.0309
Il5_1_mm10_dna range=chr11:53720644-53720903	-28	ATTTCC	MA0065.2_Pparg_Rxra_mm10	+	22.883

## Sheet: FIMO mm10
Motif search in the mouse promoter of Il5 and Il13 using FIMO of the MEME suite
motif_id	motif_alt_id	sequence_name	start	stop	strand	score	p-value	q-value	matched_sequence
MA0065.2	Pparg::Rxra	Il13_1_mm10_dna	161	175	-	8.38739	0.000297	0.278	AGAGACCAGGGGTGA
MA0065.2	Pparg::Rxra	Il13_1_mm10_dna	106	120	-	6.79279	0.000695	0.319	TAAGGCCACAAGCCA
MA0065.2	Pparg::Rxra	Il13_1_mm10_dna	168	182	-	5.04505	0.00162	0.319	ACAAAGCAGAGACCA
MA0065.2	Pparg::Rxra	Il13_1_mm10_dna	156	170	-	3.73874	0.0029	0.326	CCAGGGGTGAGGCGT
MA0065.2	Pparg::Rxra	Il13_1_mm10_dna	81	95	-	3.55856	0.00313	0.326	CCAGCCCACAGTTCT
MA0065.2	Pparg::Rxra	Il13_1_mm10_dna	154	168	-	3.21622	0.00361	0.338	AGGGGTGAGGCGTCA
MA0065.2	Pparg::Rxra	Il13_1_mm10_dna	6	20	+	2.34234	0.00516	0.345	GGCAAGCAAGAGCCA
MA0065.2	Pparg::Rxra	Il13_1_mm10_dna	140	154	+	1.53153	0.00707	0.349	ATAAACCAAAGTGAT
MA0065.2	Pparg::Rxra	Il13_1_mm10_dna	113	127	-	1.15315	0.00815	0.349	AACAGGCTAAGGCCA
MA0065.2	Pparg::Rxra	Il13_1_mm10_dna	202	216	-	1.13514	0.00821	0.349	GATGAGTAAAGATGT
MA0065.2	Pparg::Rxra	Il13_1_mm10_dna	64	78	+	0.927928	0.00886	0.361	GAGAACCAGGGAGCT
MA0065.2	Pparg::Rxra	Il13_1_mm10_dna	45	59	+	0.441441	0.0106	0.403	TGAAGCCCAGAGCCA
MA0065.2	Pparg::Rxra	Il13_1_mm10_dna	162	176	-	0.261261	0.0113	0.403	CAGAGACCAGGGGTG
MA0065.2	Pparg::Rxra	Il13_1_mm10_dna	18	32	+	0.243243	0.0113	0.403	CCAGGACTGCAGTCA
MA0065.2	Pparg::Rxra	Il13_1_mm10_dna	163	177	-	0.171171	0.0116	0.403	GCAGAGACCAGGGGT
MA0065.2	Pparg::Rxra	Il13_1_mm10_dna	218	232	-	-0.234234	0.0134	0.414	AAAAAAAAAAATTCA
MA0065.2	Pparg::Rxra	Il13_1_mm10_dna	79	93	+	-0.666667	0.0155	0.441	GTAGAACTGTGGGCT
MA0065.2	Pparg::Rxra	Il13_1_mm10_dna	235	249	+	-0.774775	0.0161	0.443	TTTTTGGAAAATCCA
MA0065.2	Pparg::Rxra	Il13_1_mm10_dna	11	25	+	-2.32432	0.0264	0.606	GCAAGAGCCAGGACT
MA0065.2	Pparg::Rxra	Il13_1_mm10_dna	51	65	+	-2.62162	0.0289	0.606	CCAGAGCCAGTGAGA
MA0065.2	Pparg::Rxra	Il13_1_mm10_dna	56	70	+	-2.78378	0.0304	0.606	GCCAGTGAGAGAACC
MA0065.2	Pparg::Rxra	Il13_1_mm10_dna	44	58	+	-2.89189	0.0314	0.606	ATGAAGCCCAGAGCC
MA0065.2	Pparg::Rxra	Il13_1_mm10_dna	93	107	-	-2.95495	0.032	0.606	CAGCAGCCTAGGCCA
MA0065.2	Pparg::Rxra	Il13_1_mm10_dna	139	153	+	-3.00901	0.0325	0.606	TATAAACCAAAGTGA
MA0065.2	Pparg::Rxra	Il13_1_mm10_dna	99	113	-	-3.0991	0.0334	0.606	ACAAGCCAGCAGCCT
MA0065.2	Pparg::Rxra	Il13_1_mm10_dna	131	145	-	-3.20721	0.0344	0.606	GTTTATAAAAGCTGC
MA0065.2	Pparg::Rxra	Il13_1_mm10_dna	12	26	+	-3.5045	0.0375	0.606	CAAGAGCCAGGACTG
MA0065.2	Pparg::Rxra	Il13_1_mm10_dna	201	215	-	-3.72072	0.0399	0.61	ATGAGTAAAGATGTG
MA0065.2	Pparg::Rxra	Il13_1_mm10_dna	63	77	+	-3.75676	0.0403	0.61	AGAGAACCAGGGAGC
MA0065.2	Pparg::Rxra	Il13_1_mm10_dna	29	43	+	-3.8018	0.0408	0.61	GTCACCCAGAGCGCC
MA0065.2	Pparg::Rxra	Il13_1_mm10_dna	40	54	-	-4.11712	0.0446	0.61	CTGGGCTTCATGGCG
MA0065.2	Pparg::Rxra	Il13_1_mm10_dna	61	75	+	-4.16216	0.0451	0.61	TGAGAGAACCAGGGA
MA0065.2	Pparg::Rxra	Il13_1_mm10_dna	7	21	+	-4.30631	0.047	0.61	GCAAGCAAGAGCCAG
MA0065.2	Pparg::Rxra	Il13_1_mm10_dna	200	214	-	-4.31532	0.0471	0.61	TGAGTAAAGATGTGG
MA0065.2	Pparg::Rxra	Il13_1_mm10_dna	91	105	+	-4.44144	0.0487	0.616	GCTGGCCTAGGCTGC
MA0065.2	Pparg::Rxra	Il13_1_mm10_dna	46	60	+	-4.53153	0.0499	0.616	GAAGCCCAGAGCCAG
MA0065.2	Pparg::Rxra	Il13_1_mm10_dna	112	126	-	-4.55856	0.0503	0.616	ACAGGCTAAGGCCAC
MA0065.2	Pparg::Rxra	Il13_1_mm10_dna	2	16	+	-4.74775	0.0529	0.616	CCAAGGCAAGCAAGA
MA0065.2	Pparg::Rxra	Il13_1_mm10_dna	155	169	-	-4.76577	0.0532	0.616	CAGGGGTGAGGCGTC
MA0065.2	Pparg::Rxra	Il13_1_mm10_dna	52	66	+	-4.88288	0.0548	0.616	CAGAGCCAGTGAGAG
MA0065.2	Pparg::Rxra	Il13_1_mm10_dna	212	226	-	-4.91892	0.0554	0.616	AAAAATTCAAGATGA
MA0065.2	Pparg::Rxra	Il13_1_mm10_dna	62	76	+	-5.03604	0.0571	0.616	GAGAGAACCAGGGAG
MA0065.2	Pparg::Rxra	Il13_1_mm10_dna	242	256	+	-5.11712	0.0583	0.616	AAAATCCAGTGGCCG
MA0065.2	Pparg::Rxra	Il13_1_mm10_dna	126	140	+	-5.36036	0.0621	0.628	TTGAAGCAGCTTTTA
MA0065.2	Pparg::Rxra	Il13_1_mm10_dna	90	104	+	-5.37838	0.0624	0.628	GGCTGGCCTAGGCTG
MA0065.2	Pparg::Rxra	Il13_1_mm10_dna	241	255	+	-5.43243	0.0632	0.63	GAAAATCCAGTGGCC
MA0065.2	Pparg::Rxra	Il13_1_mm10_dna	13	27	+	-5.54054	0.065	0.632	AAGAGCCAGGACTGC
MA0065.2	Pparg::Rxra	Il13_1_mm10_dna	57	71	+	-5.57658	0.0656	0.632	CCAGTGAGAGAACCA
MA0065.2	Pparg::Rxra	Il13_1_mm10_dna	219	233	-	-5.62162	0.0664	0.632	GAAAAAAAAAAATTC
MA0065.2	Pparg::Rxra	Il13_1_mm10_dna	107	121	-	-5.72973	0.0682	0.635	CTAAGGCCACAAGCC
MA0065.2	Pparg::Rxra	Il13_1_mm10_dna	189	203	-	-5.98198	0.0726	0.652	GTGGTTTTCAGATAA
MA0065.2	Pparg::Rxra	Il13_1_mm10_dna	85	99	+	-6.21622	0.0769	0.665	CTGTGGGCTGGCCTA
MA0065.2	Pparg::Rxra	Il13_1_mm10_dna	104	118	+	-6.24324	0.0774	0.665	GCTGGCTTGTGGCCT
MA0065.2	Pparg::Rxra	Il13_1_mm10_dna	77	91	+	-6.27928	0.0781	0.665	CTGTAGAACTGTGGG
MA0065.2	Pparg::Rxra	Il13_1_mm10_dna	21	35	-	-6.41441	0.0807	0.668	GGGTGACTGCAGTCC
MA0065.2	Pparg::Rxra	Il13_1_mm10_dna	119	133	-	-6.55856	0.0835	0.67	TGCTTCAACAGGCTA
MA0065.2	Pparg::Rxra	Il13_1_mm10_dna	73	87	-	-6.57658	0.0839	0.67	CAGTTCTACAGCTCC
MA0065.2	Pparg::Rxra	Il13_1_mm10_dna	120	134	-	-6.64865	0.0853	0.67	CTGCTTCAACAGGCT
MA0065.2	Pparg::Rxra	Il13_1_mm10_dna	181	195	+	-6.68468	0.086	0.67	GTTGGGCATTATCTG
MA0065.2	Pparg::Rxra	Il13_1_mm10_dna	97	111	+	-6.69369	0.0862	0.67	CTAGGCTGCTGGCTT
MA0065.2	Pparg::Rxra	Il13_1_mm10_dna	222	236	-	-6.83784	0.0892	0.67	AAAGAAAAAAAAAAA
MA0065.2	Pparg::Rxra	Il13_1_mm10_dna	20	34	-	-7	0.0926	0.67	GGTGACTGCAGTCCT
MA0065.2	Pparg::Rxra	Il13_1_mm10_dna	23	37	-	-7	0.0926	0.67	CTGGGTGACTGCAGT
MA0065.2	Pparg::Rxra	Il13_1_mm10_dna	25	39	-	-7.05405	0.0938	0.67	CTCTGGGTGACTGCA
MA0065.2	Pparg::Rxra	Il13_1_mm10_dna	92	106	+	-7.13514	0.0956	0.67	CTGGCCTAGGCTGCT
MA0065.2	Pparg::Rxra	Il13_1_mm10_dna	232	246	-	-7.15315	0.096	0.67	ATTTTCCAAAAAAGA
MA0065.2	Pparg::Rxra	Il13_1_mm10_dna	183	197	-	-7.17117	0.0964	0.67	TTCAGATAATGCCCA
MA0065.2	Pparg::Rxra	Il13_1_mm10_dna	197	211	-	-7.25225	0.0982	0.67	GTAAAGATGTGGTTT
MA0065.2	Pparg::Rxra	Il13_1_mm10_dna	46	60	-	-7.2973	0.0992	0.67	CTGGCTCTGGGCTTC
MA0065.2	Pparg::Rxra	Il13_1_mm10_dna	223	237	-	-7.31532	0.0996	0.67	AAAAGAAAAAAAAAA
MA0065.2	Pparg::Rxra	Il13_1_mm10_dna	58	72	+	-7.32432	0.0998	0.67	CAGTGAGAGAACCAG
MA0065.2	Pparg::Rxra	Il13_1_mm10_dna	146	160	+	-7.4955	0.104	0.67	CAAAGTGATGACGCC
MA0065.2	Pparg::Rxra	Il13_1_mm10_dna	227	241	-	-7.4955	0.104	0.67	CCAAAAAAGAAAAAA
MA0065.2	Pparg::Rxra	Il13_1_mm10_dna	86	100	-	-7.53153	0.105	0.671	CTAGGCCAGCCCACA
MA0065.2	Pparg::Rxra	Il13_1_mm10_dna	132	146	-	-7.56757	0.105	0.671	GGTTTATAAAAGCTG
MA0065.2	Pparg::Rxra	Il13_1_mm10_dna	69	83	+	-7.67568	0.108	0.682	CCAGGGAGCTGTAGA
MA0065.2	Pparg::Rxra	Il13_1_mm10_dna	244	258	-	-7.72973	0.109	0.682	AGCGGCCACTGGATT
MA0065.2	Pparg::Rxra	Il13_1_mm10_dna	88	102	-	-7.89189	0.113	0.698	GCCTAGGCCAGCCCA
MA0065.2	Pparg::Rxra	Il13_1_mm10_dna	205	219	-	-8.03604	0.117	0.703	CAAGATGAGTAAAGA
MA0065.2	Pparg::Rxra	Il13_1_mm10_dna	240	254	+	-8.0991	0.118	0.703	GGAAAATCCAGTGGC
MA0065.2	Pparg::Rxra	Il13_1_mm10_dna	110	124	+	-8.10811	0.119	0.703	TTGTGGCCTTAGCCT
MA0065.2	Pparg::Rxra	Il13_1_mm10_dna	48	62	-	-8.11712	0.119	0.703	CACTGGCTCTGGGCT
MA0065.2	Pparg::Rxra	Il13_1_mm10_dna	224	238	-	-8.14414	0.12	0.703	AAAAAGAAAAAAAAA
MA0065.2	Pparg::Rxra	Il13_1_mm10_dna	27	41	+	-8.21622	0.121	0.703	CAGTCACCCAGAGCG
MA0065.2	Pparg::Rxra	Il13_1_mm10_dna	225	239	-	-8.25225	0.122	0.703	AAAAAAGAAAAAAAA
MA0065.2	Pparg::Rxra	Il13_1_mm10_dna	30	44	-	-8.3964	0.126	0.716	TGGCGCTCTGGGTGA
MA0065.2	Pparg::Rxra	Il13_1_mm10_dna	211	225	-	-8.51351	0.129	0.725	AAAATTCAAGATGAG
MA0065.2	Pparg::Rxra	Il13_1_mm10_dna	217	231	-	-8.63964	0.133	0.725	AAAAAAAAAATTCAA
MA0065.2	Pparg::Rxra	Il13_1_mm10_dna	123	137	+	-8.69369	0.134	0.725	CTGTTGAAGCAGCTT
MA0065.2	Pparg::Rxra	Il13_1_mm10_dna	231	245	-	-8.7027	0.135	0.725	TTTTCCAAAAAAGAA
MA0065.2	Pparg::Rxra	Il13_1_mm10_dna	122	136	+	-8.8018	0.137	0.725	CCTGTTGAAGCAGCT
MA0065.2	Pparg::Rxra	Il13_1_mm10_dna	37	51	+	-8.81982	0.138	0.725	GAGCGCCATGAAGCC
MA0065.2	Pparg::Rxra	Il13_1_mm10_dna	173	187	-	-8.81982	0.138	0.725	GCCCAACAAAGCAGA
MA0065.2	Pparg::Rxra	Il13_1_mm10_dna	47	61	-	-8.87387	0.139	0.729	ACTGGCTCTGGGCTT
MA0065.2	Pparg::Rxra	Il13_1_mm10_dna	34	48	+	-8.92793	0.141	0.729	CCAGAGCGCCATGAA
MA0065.2	Pparg::Rxra	Il13_1_mm10_dna	19	33	+	-8.98198	0.143	0.731	CAGGACTGCAGTCAC
MA0065.2	Pparg::Rxra	Il13_1_mm10_dna	76	90	+	-9.17117	0.148	0.743	GCTGTAGAACTGTGG
MA0065.2	Pparg::Rxra	Il13_1_mm10_dna	50	64	+	-9.23423	0.15	0.743	CCCAGAGCCAGTGAG
MA0065.2	Pparg::Rxra	Il13_1_mm10_dna	31	45	-	-9.32432	0.153	0.747	ATGGCGCTCTGGGTG
MA0065.2	Pparg::Rxra	Il13_1_mm10_dna	3	17	+	-9.36937	0.154	0.747	CAAGGCAAGCAAGAG
MA0065.2	Pparg::Rxra	Il13_1_mm10_dna	5	19	+	-9.43243	0.156	0.747	AGGCAAGCAAGAGCC
MA0065.2	Pparg::Rxra	Il13_1_mm10_dna	66	80	-	-9.4955	0.158	0.747	ACAGCTCCCTGGTTC
MA0065.2	Pparg::Rxra	Il13_1_mm10_dna	185	199	-	-9.74775	0.166	0.762	TTTTCAGATAATGCC
MA0065.2	Pparg::Rxra	Il13_1_mm10_dna	96	110	+	-9.77477	0.167	0.762	CCTAGGCTGCTGGCT
MA0065.2	Pparg::Rxra	Il13_1_mm10_dna	246	260	-	-9.88288	0.17	0.762	TTAGCGGCCACTGGA
MA0065.2	Pparg::Rxra	Il13_1_mm10_dna	195	209	+	-9.9009	0.171	0.762	GAAAACCACATCTTT
MA0065.2	Pparg::Rxra	Il13_1_mm10_dna	82	96	-	-10.009	0.174	0.77	GCCAGCCCACAGTTC
MA0065.2	Pparg::Rxra	Il13_1_mm10_dna	203	217	-	-10.1261	0.178	0.779	AGATGAGTAAAGATG
MA0065.2	Pparg::Rxra	Il13_1_mm10_dna	114	128	-	-10.1441	0.179	0.779	CAACAGGCTAAGGCC
MA0065.2	Pparg::Rxra	Il13_1_mm10_dna	72	86	+	-10.3153	0.185	0.799	GGGAGCTGTAGAACT
MA0065.2	Pparg::Rxra	Il13_1_mm10_dna	234	248	+	-10.4054	0.188	0.8	TTTTTTGGAAAATCC
MA0065.2	Pparg::Rxra	Il13_1_mm10_dna	157	171	-	-10.5135	0.192	0.801	ACCAGGGGTGAGGCG
MA0065.2	Pparg::Rxra	Il13_1_mm10_dna	149	163	+	-10.5946	0.194	0.802	AGTGATGACGCCTCA
MA0065.2	Pparg::Rxra	Il13_1_mm10_dna	38	52	-	-10.6847	0.198	0.804	GGGCTTCATGGCGCT
MA0065.2	Pparg::Rxra	Il13_1_mm10_dna	175	189	-	-10.6937	0.198	0.804	ATGCCCAACAAAGCA
MA0065.2	Pparg::Rxra	Il13_1_mm10_dna	39	53	-	-10.7477	0.2	0.807	TGGGCTTCATGGCGC
MA0065.2	Pparg::Rxra	Il13_1_mm10_dna	84	98	+	-10.8378	0.203	0.81	ACTGTGGGCTGGCCT
MA0065.2	Pparg::Rxra	Il13_1_mm10_dna	208	222	-	-10.8919	0.205	0.81	ATTCAAGATGAGTAA
MA0065.2	Pparg::Rxra	Il13_1_mm10_dna	70	84	+	-10.9099	0.206	0.81	CAGGGAGCTGTAGAA
MA0065.2	Pparg::Rxra	Il13_1_mm10_dna	94	108	-	-10.9459	0.207	0.811	CCAGCAGCCTAGGCC
MA0065.2	Pparg::Rxra	Il13_1_mm10_dna	29	43	-	-11.018	0.21	0.812	GGCGCTCTGGGTGAC
MA0065.2	Pparg::Rxra	Il13_1_mm10_dna	182	196	+	-11.027	0.21	0.812	TTGGGCATTATCTGA
MA0065.2	Pparg::Rxra	Il13_1_mm10_dna	189	203	+	-11.0541	0.211	0.812	TTATCTGAAAACCAC
MA0065.2	Pparg::Rxra	Il13_1_mm10_dna	60	74	+	-11.1441	0.214	0.812	GTGAGAGAACCAGGG
MA0065.2	Pparg::Rxra	Il13_1_mm10_dna	98	112	-	-11.1802	0.216	0.812	CAAGCCAGCAGCCTA
MA0065.2	Pparg::Rxra	Il13_1_mm10_dna	14	28	+	-11.1892	0.216	0.812	AGAGCCAGGACTGCA
MA0065.2	Pparg::Rxra	Il13_1_mm10_dna	171	185	-	-11.2252	0.218	0.812	CCAACAAAGCAGAGA
MA0065.2	Pparg::Rxra	Il13_1_mm10_dna	236	250	+	-11.2252	0.218	0.812	TTTTGGAAAATCCAG
MA0065.2	Pparg::Rxra	Il13_1_mm10_dna	220	234	-	-11.2973	0.22	0.814	AGAAAAAAAAAAATT
MA0065.2	Pparg::Rxra	Il13_1_mm10_dna	14	28	-	-11.3694	0.223	0.814	TGCAGTCCTGGCTCT
MA0065.2	Pparg::Rxra	Il13_1_mm10_dna	188	202	+	-11.3874	0.224	0.814	ATTATCTGAAAACCA
MA0065.2	Pparg::Rxra	Il13_1_mm10_dna	125	139	+	-11.4505	0.226	0.818	GTTGAAGCAGCTTTT
MA0065.2	Pparg::Rxra	Il13_1_mm10_dna	207	221	-	-11.5856	0.231	0.82	TTCAAGATGAGTAAA
MA0065.2	Pparg::Rxra	Il13_1_mm10_dna	196	210	-	-11.6126	0.232	0.82	TAAAGATGTGGTTTT
MA0065.2	Pparg::Rxra	Il13_1_mm10_dna	134	148	-	-11.7928	0.24	0.82	TTGGTTTATAAAAGC
MA0065.2	Pparg::Rxra	Il13_1_mm10_dna	68	82	+	-11.8018	0.24	0.82	ACCAGGGAGCTGTAG
MA0065.2	Pparg::Rxra	Il13_1_mm10_dna	111	125	+	-11.8378	0.241	0.82	TGTGGCCTTAGCCTG
MA0065.2	Pparg::Rxra	Il13_1_mm10_dna	54	68	-	-11.8919	0.244	0.82	TTCTCTCACTGGCTC
MA0065.2	Pparg::Rxra	Il13_1_mm10_dna	166	180	+	-12.009	0.248	0.82	CCTGGTCTCTGCTTT
MA0065.2	Pparg::Rxra	Il13_1_mm10_dna	151	165	-	-12.036	0.249	0.82	GGTGAGGCGTCATCA
MA0065.2	Pparg::Rxra	Il13_1_mm10_dna	199	213	-	-12.036	0.249	0.82	GAGTAAAGATGTGGT
MA0065.2	Pparg::Rxra	Il13_1_mm10_dna	243	257	-	-12.0631	0.25	0.82	GCGGCCACTGGATTT
MA0065.2	Pparg::Rxra	Il13_1_mm10_dna	159	173	+	-12.0991	0.252	0.82	CCTCACCCCTGGTCT
MA0065.2	Pparg::Rxra	Il13_1_mm10_dna	147	161	+	-12.1441	0.254	0.82	AAAGTGATGACGCCT
MA0065.2	Pparg::Rxra	Il13_1_mm10_dna	39	53	+	-12.1802	0.255	0.82	GCGCCATGAAGCCCA
MA0065.2	Pparg::Rxra	Il13_1_mm10_dna	74	88	+	-12.2793	0.259	0.827	GAGCTGTAGAACTGT
MA0065.2	Pparg::Rxra	Il13_1_mm10_dna	229	243	-	-12.2883	0.26	0.827	TTCCAAAAAAGAAAA
MA0065.2	Pparg::Rxra	Il13_1_mm10_dna	210	224	-	-12.4324	0.266	0.841	AAATTCAAGATGAGT
MA0065.2	Pparg::Rxra	Il13_1_mm10_dna	164	178	-	-12.5225	0.27	0.841	AGCAGAGACCAGGGG
MA0065.2	Pparg::Rxra	Il13_1_mm10_dna	65	79	-	-12.5856	0.272	0.841	CAGCTCCCTGGTTCT
MA0065.2	Pparg::Rxra	Il13_1_mm10_dna	145	159	+	-12.5856	0.272	0.841	CCAAAGTGATGACGC
MA0065.2	Pparg::Rxra	Il13_1_mm10_dna	133	147	-	-12.6847	0.277	0.841	TGGTTTATAAAAGCT
MA0065.2	Pparg::Rxra	Il13_1_mm10_dna	103	117	+	-12.7207	0.278	0.841	TGCTGGCTTGTGGCC
MA0065.2	Pparg::Rxra	Il13_1_mm10_dna	130	144	-	-12.7297	0.278	0.841	TTTATAAAAGCTGCT
MA0065.2	Pparg::Rxra	Il13_1_mm10_dna	221	235	-	-12.7297	0.278	0.841	AAGAAAAAAAAAAAT
MA0065.2	Pparg::Rxra	Il13_1_mm10_dna	153	167	-	-12.8288	0.283	0.846	GGGGTGAGGCGTCAT
MA0065.2	Pparg::Rxra	Il13_1_mm10_dna	174	188	+	-12.8288	0.283	0.846	CTGCTTTGTTGGGCA
MA0065.2	Pparg::Rxra	Il13_1_mm10_dna	230	244	-	-12.8739	0.285	0.846	TTTCCAAAAAAGAAA
MA0065.2	Pparg::Rxra	Il13_1_mm10_dna	38	52	+	-12.973	0.289	0.851	AGCGCCATGAAGCCC
MA0065.2	Pparg::Rxra	Il13_1_mm10_dna	129	143	-	-12.973	0.289	0.851	TTATAAAAGCTGCTT
MA0065.2	Pparg::Rxra	Il13_1_mm10_dna	127	141	-	-13.045	0.292	0.851	ATAAAAGCTGCTTCA
MA0065.2	Pparg::Rxra	Il13_1_mm10_dna	177	191	+	-13.1081	0.295	0.851	CTTTGTTGGGCATTA
MA0065.2	Pparg::Rxra	Il13_1_mm10_dna	198	212	-	-13.1081	0.295	0.851	AGTAAAGATGTGGTT
MA0065.2	Pparg::Rxra	Il13_1_mm10_dna	111	125	-	-13.1802	0.298	0.851	CAGGCTAAGGCCACA
MA0065.2	Pparg::Rxra	Il13_1_mm10_dna	74	88	-	-13.1982	0.299	0.851	ACAGTTCTACAGCTC
MA0065.2	Pparg::Rxra	Il13_1_mm10_dna	195	209	-	-13.2613	0.302	0.851	AAAGATGTGGTTTTC
MA0065.2	Pparg::Rxra	Il13_1_mm10_dna	118	132	-	-13.2703	0.302	0.851	GCTTCAACAGGCTAA
MA0065.2	Pparg::Rxra	Il13_1_mm10_dna	116	130	+	-13.3063	0.304	0.851	CCTTAGCCTGTTGAA
MA0065.2	Pparg::Rxra	Il13_1_mm10_dna	160	174	-	-13.3153	0.304	0.851	GAGACCAGGGGTGAG
MA0065.2	Pparg::Rxra	Il13_1_mm10_dna	226	240	-	-13.3243	0.305	0.851	CAAAAAAGAAAAAAA
MA0065.2	Pparg::Rxra	Il13_1_mm10_dna	121	135	+	-13.3784	0.307	0.851	GCCTGTTGAAGCAGC
MA0065.2	Pparg::Rxra	Il13_1_mm10_dna	133	147	+	-13.3784	0.307	0.851	AGCTTTTATAAACCA
MA0065.2	Pparg::Rxra	Il13_1_mm10_dna	124	138	+	-13.3964	0.308	0.851	TGTTGAAGCAGCTTT
MA0065.2	Pparg::Rxra	Il13_1_mm10_dna	35	49	+	-13.4595	0.311	0.851	CAGAGCGCCATGAAG
MA0065.2	Pparg::Rxra	Il13_1_mm10_dna	36	50	+	-13.5225	0.314	0.852	AGAGCGCCATGAAGC
MA0065.2	Pparg::Rxra	Il13_1_mm10_dna	80	94	+	-13.5315	0.314	0.852	TAGAACTGTGGGCTG
MA0065.2	Pparg::Rxra	Il13_1_mm10_dna	71	85	+	-13.5856	0.317	0.852	AGGGAGCTGTAGAAC
MA0065.2	Pparg::Rxra	Il13_1_mm10_dna	193	207	+	-13.6036	0.317	0.852	CTGAAAACCACATCT
MA0065.2	Pparg::Rxra	Il13_1_mm10_dna	187	201	+	-13.6486	0.319	0.852	CATTATCTGAAAACC
MA0065.2	Pparg::Rxra	Il13_1_mm10_dna	54	68	+	-13.6577	0.32	0.852	GAGCCAGTGAGAGAA
MA0065.2	Pparg::Rxra	Il13_1_mm10_dna	73	87	+	-13.9189	0.332	0.872	GGAGCTGTAGAACTG
MA0065.2	Pparg::Rxra	Il13_1_mm10_dna	105	119	-	-13.9459	0.333	0.872	AAGGCCACAAGCCAG
MA0065.2	Pparg::Rxra	Il13_1_mm10_dna	150	164	-	-13.991	0.335	0.872	GTGAGGCGTCATCAC
MA0065.2	Pparg::Rxra	Il13_1_mm10_dna	187	201	-	-14.0631	0.339	0.876	GGTTTTCAGATAATG
MA0065.2	Pparg::Rxra	Il13_1_mm10_dna	138	152	+	-14.2793	0.349	0.892	TTATAAACCAAAGTG
MA0065.2	Pparg::Rxra	Il13_1_mm10_dna	228	242	-	-14.3243	0.351	0.896	TCCAAAAAAGAAAAA
MA0065.2	Pparg::Rxra	Il13_1_mm10_dna	41	55	-	-14.3694	0.353	0.896	TCTGGGCTTCATGGC
MA0065.2	Pparg::Rxra	Il13_1_mm10_dna	169	183	-	-14.3874	0.354	0.896	AACAAAGCAGAGACC
MA0065.2	Pparg::Rxra	Il13_1_mm10_dna	180	194	+	-14.4505	0.357	0.898	TGTTGGGCATTATCT
MA0065.2	Pparg::Rxra	Il13_1_mm10_dna	115	129	+	-14.4595	0.357	0.898	GCCTTAGCCTGTTGA
MA0065.2	Pparg::Rxra	Il13_1_mm10_dna	100	114	-	-14.5676	0.363	0.901	CACAAGCCAGCAGCC
MA0065.2	Pparg::Rxra	Il13_1_mm10_dna	178	192	-	-14.7928	0.374	0.917	ATAATGCCCAACAAA
MA0065.2	Pparg::Rxra	Il13_1_mm10_dna	28	42	+	-14.8108	0.374	0.917	AGTCACCCAGAGCGC
MA0065.2	Pparg::Rxra	Il13_1_mm10_dna	184	198	-	-14.8198	0.375	0.917	TTTCAGATAATGCCC
MA0065.2	Pparg::Rxra	Il13_1_mm10_dna	211	225	+	-14.8559	0.377	0.918	CTCATCTTGAATTTT
MA0065.2	Pparg::Rxra	Il13_1_mm10_dna	142	156	+	-14.8739	0.378	0.918	AAACCAAAGTGATGA
MA0065.2	Pparg::Rxra	Il13_1_mm10_dna	15	29	-	-14.9369	0.381	0.919	CTGCAGTCCTGGCTC
MA0065.2	Pparg::Rxra	Il13_1_mm10_dna	13	27	-	-15	0.384	0.919	GCAGTCCTGGCTCTT
MA0065.2	Pparg::Rxra	Il13_1_mm10_dna	53	67	+	-15.045	0.386	0.919	AGAGCCAGTGAGAGA
MA0065.2	Pparg::Rxra	Il13_1_mm10_dna	105	119	+	-15.0721	0.387	0.919	CTGGCTTGTGGCCTT
MA0065.2	Pparg::Rxra	Il13_1_mm10_dna	32	46	-	-15.0811	0.388	0.919	CATGGCGCTCTGGGT
MA0065.2	Pparg::Rxra	Il13_1_mm10_dna	98	112	+	-15.1802	0.393	0.925	TAGGCTGCTGGCTTG
MA0065.2	Pparg::Rxra	Il13_1_mm10_dna	141	155	+	-15.3063	0.399	0.928	TAAACCAAAGTGATG
MA0065.2	Pparg::Rxra	Il13_1_mm10_dna	160	174	+	-15.3243	0.4	0.928	CTCACCCCTGGTCTC
MA0065.2	Pparg::Rxra	Il13_1_mm10_dna	66	80	+	-15.3514	0.401	0.928	GAACCAGGGAGCTGT
MA0065.2	Pparg::Rxra	Il13_1_mm10_dna	24	38	-	-15.3874	0.403	0.928	TCTGGGTGACTGCAG
MA0065.2	Pparg::Rxra	Il13_1_mm10_dna	81	95	+	-15.3874	0.403	0.928	AGAACTGTGGGCTGG
MA0065.2	Pparg::Rxra	Il13_1_mm10_dna	4	18	+	-15.3964	0.403	0.928	AAGGCAAGCAAGAGC
MA0065.2	Pparg::Rxra	Il13_1_mm10_dna	92	106	-	-15.4054	0.404	0.928	AGCAGCCTAGGCCAG
MA0065.2	Pparg::Rxra	Il13_1_mm10_dna	149	163	-	-15.4144	0.404	0.928	TGAGGCGTCATCACT
MA0065.2	Pparg::Rxra	Il13_1_mm10_dna	194	208	+	-15.5045	0.409	0.932	TGAAAACCACATCTT
MA0065.2	Pparg::Rxra	Il13_1_mm10_dna	142	156	-	-15.5315	0.41	0.932	TCATCACTTTGGTTT
MA0065.2	Pparg::Rxra	Il13_1_mm10_dna	7	21	-	-15.5586	0.411	0.932	CTGGCTCTTGCTTGC
MA0065.2	Pparg::Rxra	Il13_1_mm10_dna	212	226	+	-15.5766	0.412	0.932	TCATCTTGAATTTTT
MA0065.2	Pparg::Rxra	Il13_1_mm10_dna	194	208	-	-15.6577	0.416	0.935	AAGATGTGGTTTTCA
MA0065.2	Pparg::Rxra	Il13_1_mm10_dna	167	181	-	-15.7568	0.421	0.938	CAAAGCAGAGACCAG
MA0065.2	Pparg::Rxra	Il13_1_mm10_dna	8	22	-	-15.8108	0.424	0.938	CCTGGCTCTTGCTTG
MA0065.2	Pparg::Rxra	Il13_1_mm10_dna	245	259	-	-15.964	0.432	0.943	TAGCGGCCACTGGAT
MA0065.2	Pparg::Rxra	Il13_1_mm10_dna	65	79	+	-16.045	0.436	0.946	AGAACCAGGGAGCTG
MA0065.2	Pparg::Rxra	Il13_1_mm10_dna	86	100	+	-16.0721	0.437	0.946	TGTGGGCTGGCCTAG
MA0065.2	Pparg::Rxra	Il13_1_mm10_dna	89	103	+	-16.0901	0.438	0.946	GGGCTGGCCTAGGCT
MA0065.2	Pparg::Rxra	Il13_1_mm10_dna	182	196	-	-16.0901	0.438	0.946	TCAGATAATGCCCAA
MA0065.2	Pparg::Rxra	Il13_1_mm10_dna	239	253	-	-16.1892	0.443	0.951	CCACTGGATTTTCCA
MA0065.2	Pparg::Rxra	Il13_1_mm10_dna	1	15	+	-16.2523	0.447	0.951	ACCAAGGCAAGCAAG
MA0065.2	Pparg::Rxra	Il13_1_mm10_dna	78	92	+	-16.2613	0.447	0.951	TGTAGAACTGTGGGC
MA0065.2	Pparg::Rxra	Il13_1_mm10_dna	83	97	+	-16.4595	0.457	0.951	AACTGTGGGCTGGCC
MA0065.2	Pparg::Rxra	Il13_1_mm10_dna	87	101	-	-16.4595	0.457	0.951	CCTAGGCCAGCCCAC
MA0065.2	Pparg::Rxra	Il13_1_mm10_dna	121	135	-	-16.4595	0.457	0.951	GCTGCTTCAACAGGC
MA0065.2	Pparg::Rxra	Il13_1_mm10_dna	109	123	+	-16.5495	0.462	0.951	CTTGTGGCCTTAGCC
MA0065.2	Pparg::Rxra	Il13_1_mm10_dna	178	192	+	-16.6036	0.464	0.951	TTTGTTGGGCATTAT
MA0065.2	Pparg::Rxra	Il13_1_mm10_dna	144	158	+	-16.6937	0.469	0.951	ACCAAAGTGATGACG
MA0065.2	Pparg::Rxra	Il13_1_mm10_dna	206	220	+	-16.7838	0.474	0.951	CTTTACTCATCTTGA
MA0065.2	Pparg::Rxra	Il13_1_mm10_dna	242	256	-	-16.955	0.483	0.951	CGGCCACTGGATTTT
MA0065.2	Pparg::Rxra	Il13_1_mm10_dna	134	148	+	-17.0631	0.488	0.951	GCTTTTATAAACCAA
MA0065.2	Pparg::Rxra	Il13_1_mm10_dna	246	260	+	-17.0991	0.49	0.951	TCCAGTGGCCGCTAA
MA0065.2	Pparg::Rxra	Il13_1_mm10_dna	170	184	-	-17.1351	0.492	0.951	CAACAAAGCAGAGAC
MA0065.2	Pparg::Rxra	Il13_1_mm10_dna	176	190	-	-17.1441	0.492	0.951	AATGCCCAACAAAGC
MA0065.2	Pparg::Rxra	Il13_1_mm10_dna	135	149	+	-17.2252	0.496	0.951	CTTTTATAAACCAAA
MA0065.2	Pparg::Rxra	Il13_1_mm10_dna	233	247	-	-17.2703	0.499	0.951	GATTTTCCAAAAAAG
MA0065.2	Pparg::Rxra	Il13_1_mm10_dna	234	248	-	-17.2883	0.5	0.951	GGATTTTCCAAAAAA
MA0065.2	Pparg::Rxra	Il13_1_mm10_dna	102	116	+	-17.3063	0.501	0.951	CTGCTGGCTTGTGGC
MA0065.2	Pparg::Rxra	Il13_1_mm10_dna	172	186	-	-17.3604	0.503	0.951	CCCAACAAAGCAGAG
MA0065.2	Pparg::Rxra	Il13_1_mm10_dna	177	191	-	-17.3604	0.503	0.951	TAATGCCCAACAAAG
MA0065.2	Pparg::Rxra	Il13_1_mm10_dna	126	140	-	-17.4595	0.509	0.951	TAAAAGCTGCTTCAA
MA0065.2	Pparg::Rxra	Il13_1_mm10_dna	207	221	+	-17.5495	0.513	0.951	TTTACTCATCTTGAA
MA0065.2	Pparg::Rxra	Il13_1_mm10_dna	33	47	-	-17.5586	0.514	0.951	TCATGGCGCTCTGGG
MA0065.2	Pparg::Rxra	Il13_1_mm10_dna	167	181	+	-17.6126	0.516	0.951	CTGGTCTCTGCTTTG
MA0065.2	Pparg::Rxra	Il13_1_mm10_dna	166	180	-	-17.6216	0.517	0.951	AAAGCAGAGACCAGG
MA0065.2	Pparg::Rxra	Il13_1_mm10_dna	117	131	+	-17.6306	0.517	0.951	CTTAGCCTGTTGAAG
MA0065.2	Pparg::Rxra	Il13_1_mm10_dna	141	155	-	-17.6396	0.518	0.951	CATCACTTTGGTTTA
MA0065.2	Pparg::Rxra	Il13_1_mm10_dna	43	57	+	-17.6937	0.521	0.951	CATGAAGCCCAGAGC
MA0065.2	Pparg::Rxra	Il13_1_mm10_dna	101	115	+	-17.7297	0.523	0.951	GCTGCTGGCTTGTGG
MA0065.2	Pparg::Rxra	Il13_1_mm10_dna	33	47	+	-17.8829	0.53	0.951	CCCAGAGCGCCATGA
MA0065.2	Pparg::Rxra	Il13_1_mm10_dna	136	150	-	-17.8829	0.53	0.951	CTTTGGTTTATAAAA
MA0065.2	Pparg::Rxra	Il13_1_mm10_dna	190	204	-	-17.8919	0.531	0.951	TGTGGTTTTCAGATA
MA0065.2	Pparg::Rxra	Il13_1_mm10_dna	26	40	+	-17.9189	0.532	0.951	GCAGTCACCCAGAGC
MA0065.2	Pparg::Rxra	Il13_1_mm10_dna	112	126	+	-17.9369	0.533	0.951	GTGGCCTTAGCCTGT
MA0065.2	Pparg::Rxra	Il13_1_mm10_dna	148	162	+	-17.9459	0.534	0.951	AAGTGATGACGCCTC
MA0065.2	Pparg::Rxra	Il13_1_mm10_dna	75	89	+	-17.955	0.534	0.951	AGCTGTAGAACTGTG
MA0065.2	Pparg::Rxra	Il13_1_mm10_dna	91	105	-	-17.973	0.535	0.951	GCAGCCTAGGCCAGC
MA0065.2	Pparg::Rxra	Il13_1_mm10_dna	213	227	-	-17.991	0.536	0.951	AAAAAATTCAAGATG
MA0065.2	Pparg::Rxra	Il13_1_mm10_dna	179	193	+	-18.018	0.537	0.951	TTGTTGGGCATTATC
MA0065.2	Pparg::Rxra	Il13_1_mm10_dna	101	115	-	-18.0721	0.54	0.951	CCACAAGCCAGCAGC
MA0065.2	Pparg::Rxra	Il13_1_mm10_dna	19	33	-	-18.1532	0.544	0.951	GTGACTGCAGTCCTG
MA0065.2	Pparg::Rxra	Il13_1_mm10_dna	87	101	+	-18.1892	0.546	0.951	GTGGGCTGGCCTAGG
MA0065.2	Pparg::Rxra	Il13_1_mm10_dna	30	44	+	-18.1982	0.547	0.951	TCACCCAGAGCGCCA
MA0065.2	Pparg::Rxra	Il13_1_mm10_dna	21	35	+	-18.2162	0.548	0.951	GGACTGCAGTCACCC
MA0065.2	Pparg::Rxra	Il13_1_mm10_dna	233	247	+	-18.2613	0.55	0.951	CTTTTTTGGAAAATC
MA0065.2	Pparg::Rxra	Il13_1_mm10_dna	239	253	+	-18.3694	0.555	0.951	TGGAAAATCCAGTGG
MA0065.2	Pparg::Rxra	Il13_1_mm10_dna	147	161	-	-18.4775	0.561	0.951	AGGCGTCATCACTTT
MA0065.2	Pparg::Rxra	Il13_1_mm10_dna	237	251	+	-18.5586	0.565	0.951	TTTGGAAAATCCAGT
MA0065.2	Pparg::Rxra	Il13_1_mm10_dna	49	63	+	-18.6396	0.569	0.951	GCCCAGAGCCAGTGA
MA0065.2	Pparg::Rxra	Il13_1_mm10_dna	209	223	-	-18.6937	0.572	0.951	AATTCAAGATGAGTA
MA0065.2	Pparg::Rxra	Il13_1_mm10_dna	36	50	-	-18.7207	0.573	0.951	GCTTCATGGCGCTCT
MA0065.2	Pparg::Rxra	Il13_1_mm10_dna	144	158	-	-18.8108	0.578	0.951	CGTCATCACTTTGGT
MA0065.2	Pparg::Rxra	Il13_1_mm10_dna	175	189	+	-18.8288	0.579	0.951	TGCTTTGTTGGGCAT
MA0065.2	Pparg::Rxra	Il13_1_mm10_dna	75	89	-	-18.8829	0.582	0.951	CACAGTTCTACAGCT
MA0065.2	Pparg::Rxra	Il13_1_mm10_dna	186	200	-	-18.9369	0.584	0.951	GTTTTCAGATAATGC
MA0065.2	Pparg::Rxra	Il13_1_mm10_dna	9	23	-	-19.036	0.589	0.951	TCCTGGCTCTTGCTT
MA0065.2	Pparg::Rxra	Il13_1_mm10_dna	45	59	-	-19.0811	0.592	0.951	TGGCTCTGGGCTTCA
MA0065.2	Pparg::Rxra	Il13_1_mm10_dna	238	252	+	-19.0991	0.593	0.951	TTGGAAAATCCAGTG
MA0065.2	Pparg::Rxra	Il13_1_mm10_dna	188	202	-	-19.1622	0.596	0.951	TGGTTTTCAGATAAT
MA0065.2	Pparg::Rxra	Il13_1_mm10_dna	204	218	-	-19.1622	0.596	0.951	AAGATGAGTAAAGAT
MA0065.2	Pparg::Rxra	Il13_1_mm10_dna	200	214	+	-19.2342	0.599	0.951	CCACATCTTTACTCA
MA0065.2	Pparg::Rxra	Il13_1_mm10_dna	117	131	-	-19.2793	0.602	0.951	CTTCAACAGGCTAAG
MA0065.2	Pparg::Rxra	Il13_1_mm10_dna	28	42	-	-19.4685	0.611	0.951	GCGCTCTGGGTGACT
MA0065.2	Pparg::Rxra	Il13_1_mm10_dna	172	186	+	-19.5405	0.615	0.951	CTCTGCTTTGTTGGG
MA0065.2	Pparg::Rxra	Il13_1_mm10_dna	176	190	+	-19.5856	0.617	0.951	GCTTTGTTGGGCATT
MA0065.2	Pparg::Rxra	Il13_1_mm10_dna	158	172	-	-19.6667	0.621	0.951	GACCAGGGGTGAGGC
MA0065.2	Pparg::Rxra	Il13_1_mm10_dna	240	254	-	-19.6757	0.621	0.951	GCCACTGGATTTTCC
MA0065.2	Pparg::Rxra	Il13_1_mm10_dna	9	23	+	-19.8378	0.629	0.951	AAGCAAGAGCCAGGA
MA0065.2	Pparg::Rxra	Il13_1_mm10_dna	206	220	-	-19.8919	0.632	0.951	TCAAGATGAGTAAAG
MA0065.2	Pparg::Rxra	Il13_1_mm10_dna	56	70	-	-20.018	0.638	0.951	GGTTCTCTCACTGGC
MA0065.2	Pparg::Rxra	Il13_1_mm10_dna	213	227	+	-20.027	0.639	0.951	CATCTTGAATTTTTT
MA0065.2	Pparg::Rxra	Il13_1_mm10_dna	80	94	-	-20.0541	0.64	0.951	CAGCCCACAGTTCTA
MA0065.2	Pparg::Rxra	Il13_1_mm10_dna	173	187	+	-20.0811	0.641	0.951	TCTGCTTTGTTGGGC
MA0065.2	Pparg::Rxra	Il13_1_mm10_dna	16	30	-	-20.0901	0.642	0.951	ACTGCAGTCCTGGCT
MA0065.2	Pparg::Rxra	Il13_1_mm10_dna	190	204	+	-20.1261	0.644	0.951	TATCTGAAAACCACA
MA0065.2	Pparg::Rxra	Il13_1_mm10_dna	135	149	-	-20.1802	0.646	0.951	TTTGGTTTATAAAAG
MA0065.2	Pparg::Rxra	Il13_1_mm10_dna	95	109	+	-20.2432	0.649	0.951	GCCTAGGCTGCTGGC
MA0065.2	Pparg::Rxra	Il13_1_mm10_dna	145	159	-	-20.3333	0.654	0.951	GCGTCATCACTTTGG
MA0065.2	Pparg::Rxra	Il13_1_mm10_dna	168	182	+	-20.4505	0.659	0.951	TGGTCTCTGCTTTGT
MA0065.2	Pparg::Rxra	Il13_1_mm10_dna	108	122	-	-20.5225	0.663	0.951	GCTAAGGCCACAAGC
MA0065.2	Pparg::Rxra	Il13_1_mm10_dna	55	69	-	-20.5405	0.664	0.951	GTTCTCTCACTGGCT
MA0065.2	Pparg::Rxra	Il13_1_mm10_dna	71	85	-	-20.6396	0.668	0.951	GTTCTACAGCTCCCT
MA0065.2	Pparg::Rxra	Il13_1_mm10_dna	152	166	-	-20.6486	0.669	0.951	GGGTGAGGCGTCATC
MA0065.2	Pparg::Rxra	Il13_1_mm10_dna	179	193	-	-20.6577	0.669	0.951	GATAATGCCCAACAA
MA0065.2	Pparg::Rxra	Il13_1_mm10_dna	119	133	+	-20.6667	0.67	0.951	TAGCCTGTTGAAGCA
MA0065.2	Pparg::Rxra	Il13_1_mm10_dna	103	117	-	-20.7297	0.673	0.951	GGCCACAAGCCAGCA
MA0065.2	Pparg::Rxra	Il13_1_mm10_dna	99	113	+	-20.7387	0.673	0.951	AGGCTGCTGGCTTGT
MA0065.2	Pparg::Rxra	Il13_1_mm10_dna	153	167	+	-20.8468	0.678	0.951	ATGACGCCTCACCCC
MA0065.2	Pparg::Rxra	Il13_1_mm10_dna	22	36	-	-20.9189	0.681	0.951	TGGGTGACTGCAGTC
MA0065.2	Pparg::Rxra	Il13_1_mm10_dna	241	255	-	-20.9279	0.682	0.951	GGCCACTGGATTTTC
MA0065.2	Pparg::Rxra	Il13_1_mm10_dna	127	141	+	-20.9369	0.682	0.951	TGAAGCAGCTTTTAT
MA0065.2	Pparg::Rxra	Il13_1_mm10_dna	165	179	+	-21	0.685	0.951	CCCTGGTCTCTGCTT
MA0065.2	Pparg::Rxra	Il13_1_mm10_dna	59	73	+	-21.0811	0.689	0.951	AGTGAGAGAACCAGG
MA0065.2	Pparg::Rxra	Il13_1_mm10_dna	27	41	-	-21.1351	0.692	0.951	CGCTCTGGGTGACTG
MA0065.2	Pparg::Rxra	Il13_1_mm10_dna	25	39	+	-21.1982	0.694	0.951	TGCAGTCACCCAGAG
MA0065.2	Pparg::Rxra	Il13_1_mm10_dna	184	198	+	-21.2252	0.696	0.951	GGGCATTATCTGAAA
MA0065.2	Pparg::Rxra	Il13_1_mm10_dna	183	197	+	-21.2432	0.696	0.951	TGGGCATTATCTGAA
MA0065.2	Pparg::Rxra	Il13_1_mm10_dna	67	81	+	-21.2883	0.699	0.951	AACCAGGGAGCTGTA
MA0065.2	Pparg::Rxra	Il13_1_mm10_dna	216	230	+	-21.2883	0.699	0.951	CTTGAATTTTTTTTT
MA0065.2	Pparg::Rxra	Il13_1_mm10_dna	20	34	+	-21.3153	0.7	0.951	AGGACTGCAGTCACC
MA0065.2	Pparg::Rxra	Il13_1_mm10_dna	146	160	-	-21.3153	0.7	0.951	GGCGTCATCACTTTG
MA0065.2	Pparg::Rxra	Il13_1_mm10_dna	17	31	+	-21.3423	0.701	0.951	GCCAGGACTGCAGTC
MA0065.2	Pparg::Rxra	Il13_1_mm10_dna	154	168	+	-21.4414	0.706	0.951	TGACGCCTCACCCCT
MA0065.2	Pparg::Rxra	Il13_1_mm10_dna	118	132	+	-21.4595	0.706	0.951	TTAGCCTGTTGAAGC
MA0065.2	Pparg::Rxra	Il13_1_mm10_dna	100	114	+	-21.5495	0.71	0.951	GGCTGCTGGCTTGTG
MA0065.2	Pparg::Rxra	Il13_1_mm10_dna	214	228	+	-21.5766	0.712	0.951	ATCTTGAATTTTTTT
MA0065.2	Pparg::Rxra	Il13_1_mm10_dna	191	205	+	-21.6306	0.714	0.951	ATCTGAAAACCACAT
MA0065.2	Pparg::Rxra	Il13_1_mm10_dna	1	15	-	-21.7477	0.719	0.951	CTTGCTTGCCTTGGT
MA0065.2	Pparg::Rxra	Il13_1_mm10_dna	22	36	+	-21.7928	0.721	0.951	GACTGCAGTCACCCA
MA0065.2	Pparg::Rxra	Il13_1_mm10_dna	148	162	-	-21.8288	0.723	0.951	GAGGCGTCATCACTT
MA0065.2	Pparg::Rxra	Il13_1_mm10_dna	10	24	+	-21.8649	0.724	0.951	AGCAAGAGCCAGGAC
MA0065.2	Pparg::Rxra	Il13_1_mm10_dna	161	175	+	-21.8649	0.724	0.951	TCACCCCTGGTCTCT
MA0065.2	Pparg::Rxra	Il13_1_mm10_dna	192	206	+	-21.8649	0.724	0.951	TCTGAAAACCACATC
MA0065.2	Pparg::Rxra	Il13_1_mm10_dna	42	56	-	-21.973	0.729	0.951	CTCTGGGCTTCATGG
MA0065.2	Pparg::Rxra	Il13_1_mm10_dna	18	32	-	-22	0.73	0.951	TGACTGCAGTCCTGG
MA0065.2	Pparg::Rxra	Il13_1_mm10_dna	152	166	+	-22.018	0.731	0.951	GATGACGCCTCACCC
MA0065.2	Pparg::Rxra	Il13_1_mm10_dna	72	86	-	-22.027	0.732	0.951	AGTTCTACAGCTCCC
MA0065.2	Pparg::Rxra	Il13_1_mm10_dna	196	210	+	-22.036	0.732	0.951	AAAACCACATCTTTA
MA0065.2	Pparg::Rxra	Il13_1_mm10_dna	58	72	-	-22.0541	0.733	0.951	CTGGTTCTCTCACTG
MA0065.2	Pparg::Rxra	Il13_1_mm10_dna	174	188	-	-22.0631	0.733	0.951	TGCCCAACAAAGCAG
MA0065.2	Pparg::Rxra	Il13_1_mm10_dna	128	142	+	-22.0811	0.734	0.951	GAAGCAGCTTTTATA
MA0065.2	Pparg::Rxra	Il13_1_mm10_dna	83	97	-	-22.1892	0.739	0.951	GGCCAGCCCACAGTT
MA0065.2	Pparg::Rxra	Il13_1_mm10_dna	67	81	-	-22.2973	0.743	0.951	TACAGCTCCCTGGTT
MA0065.2	Pparg::Rxra	Il13_1_mm10_dna	158	172	+	-22.3063	0.744	0.951	GCCTCACCCCTGGTC
MA0065.2	Pparg::Rxra	Il13_1_mm10_dna	120	134	+	-22.3153	0.744	0.951	AGCCTGTTGAAGCAG
MA0065.2	Pparg::Rxra	Il13_1_mm10_dna	205	219	+	-22.3333	0.745	0.951	TCTTTACTCATCTTG
MA0065.2	Pparg::Rxra	Il13_1_mm10_dna	52	66	-	-22.3423	0.745	0.951	CTCTCACTGGCTCTG
MA0065.2	Pparg::Rxra	Il13_1_mm10_dna	53	67	-	-22.3784	0.747	0.951	TCTCTCACTGGCTCT
MA0065.2	Pparg::Rxra	Il13_1_mm10_dna	115	129	-	-22.3874	0.747	0.951	TCAACAGGCTAAGGC
MA0065.2	Pparg::Rxra	Il13_1_mm10_dna	171	185	+	-22.3964	0.747	0.951	TCTCTGCTTTGTTGG
MA0065.2	Pparg::Rxra	Il13_1_mm10_dna	82	96	+	-22.4505	0.75	0.951	GAACTGTGGGCTGGC
MA0065.2	Pparg::Rxra	Il13_1_mm10_dna	88	102	+	-22.4595	0.75	0.951	TGGGCTGGCCTAGGC
MA0065.2	Pparg::Rxra	Il13_1_mm10_dna	243	257	+	-22.4595	0.75	0.951	AAATCCAGTGGCCGC
MA0065.2	Pparg::Rxra	Il13_1_mm10_dna	150	164	+	-22.5586	0.754	0.951	GTGATGACGCCTCAC
MA0065.2	Pparg::Rxra	Il13_1_mm10_dna	55	69	+	-22.6667	0.759	0.951	AGCCAGTGAGAGAAC
MA0065.2	Pparg::Rxra	Il13_1_mm10_dna	231	245	+	-22.7207	0.761	0.951	TTCTTTTTTGGAAAA
MA0065.2	Pparg::Rxra	Il13_1_mm10_dna	170	184	+	-22.8018	0.764	0.951	GTCTCTGCTTTGTTG
MA0065.2	Pparg::Rxra	Il13_1_mm10_dna	128	142	-	-22.8739	0.767	0.951	TATAAAAGCTGCTTC
MA0065.2	Pparg::Rxra	Il13_1_mm10_dna	137	151	+	-22.955	0.77	0.951	TTTATAAACCAAAGT
MA0065.2	Pparg::Rxra	Il13_1_mm10_dna	108	122	+	-23	0.772	0.951	GCTTGTGGCCTTAGC
MA0065.2	Pparg::Rxra	Il13_1_mm10_dna	151	165	+	-23.018	0.773	0.951	TGATGACGCCTCACC
MA0065.2	Pparg::Rxra	Il13_1_mm10_dna	217	231	+	-23.027	0.773	0.951	TTGAATTTTTTTTTT
MA0065.2	Pparg::Rxra	Il13_1_mm10_dna	37	51	-	-23.036	0.774	0.951	GGCTTCATGGCGCTC
MA0065.2	Pparg::Rxra	Il13_1_mm10_dna	68	82	-	-23.1351	0.778	0.951	CTACAGCTCCCTGGT
MA0065.2	Pparg::Rxra	Il13_1_mm10_dna	210	224	+	-23.1532	0.778	0.951	ACTCATCTTGAATTT
MA0065.2	Pparg::Rxra	Il13_1_mm10_dna	64	78	-	-23.2703	0.783	0.951	AGCTCCCTGGTTCTC
MA0065.2	Pparg::Rxra	Il13_1_mm10_dna	140	154	-	-23.3604	0.786	0.951	ATCACTTTGGTTTAT
MA0065.2	Pparg::Rxra	Il13_1_mm10_dna	193	207	-	-23.4685	0.791	0.951	AGATGTGGTTTTCAG
MA0065.2	Pparg::Rxra	Il13_1_mm10_dna	2	16	-	-23.5045	0.792	0.951	TCTTGCTTGCCTTGG
MA0065.2	Pparg::Rxra	Il13_1_mm10_dna	131	145	+	-23.6036	0.796	0.951	GCAGCTTTTATAAAC
MA0065.2	Pparg::Rxra	Il13_1_mm10_dna	26	40	-	-23.6486	0.797	0.951	GCTCTGGGTGACTGC
MA0065.2	Pparg::Rxra	Il13_1_mm10_dna	16	30	+	-23.6577	0.798	0.951	AGCCAGGACTGCAGT
MA0065.2	Pparg::Rxra	Il13_1_mm10_dna	59	73	-	-23.6757	0.798	0.951	CCTGGTTCTCTCACT
MA0065.2	Pparg::Rxra	Il13_1_mm10_dna	41	55	+	-23.6937	0.799	0.951	GCCATGAAGCCCAGA
MA0065.2	Pparg::Rxra	Il13_1_mm10_dna	143	157	-	-23.7207	0.8	0.951	GTCATCACTTTGGTT
MA0065.2	Pparg::Rxra	Il13_1_mm10_dna	159	173	-	-23.8288	0.804	0.951	AGACCAGGGGTGAGG
MA0065.2	Pparg::Rxra	Il13_1_mm10_dna	40	54	+	-23.9009	0.807	0.951	CGCCATGAAGCCCAG
MA0065.2	Pparg::Rxra	Il13_1_mm10_dna	95	109	-	-23.9099	0.807	0.951	GCCAGCAGCCTAGGC
MA0065.2	Pparg::Rxra	Il13_1_mm10_dna	186	200	+	-24	0.81	0.951	GCATTATCTGAAAAC
MA0065.2	Pparg::Rxra	Il13_1_mm10_dna	215	229	-	-24.018	0.811	0.951	AAAAAAAATTCAAGA
MA0065.2	Pparg::Rxra	Il13_1_mm10_dna	104	118	-	-24.1081	0.814	0.951	AGGCCACAAGCCAGC
MA0065.2	Pparg::Rxra	Il13_1_mm10_dna	8	22	+	-24.1171	0.815	0.951	CAAGCAAGAGCCAGG
MA0065.2	Pparg::Rxra	Il13_1_mm10_dna	5	19	-	-24.1261	0.815	0.951	GGCTCTTGCTTGCCT
MA0065.2	Pparg::Rxra	Il13_1_mm10_dna	31	45	+	-24.2342	0.819	0.951	CACCCAGAGCGCCAT
MA0065.2	Pparg::Rxra	Il13_1_mm10_dna	227	241	+	-24.2342	0.819	0.951	TTTTTTCTTTTTTGG
MA0065.2	Pparg::Rxra	Il13_1_mm10_dna	122	136	-	-24.2703	0.82	0.951	AGCTGCTTCAACAGG
MA0065.2	Pparg::Rxra	Il13_1_mm10_dna	106	120	+	-24.3243	0.822	0.951	TGGCTTGTGGCCTTA
MA0065.2	Pparg::Rxra	Il13_1_mm10_dna	34	48	-	-24.3333	0.822	0.951	TTCATGGCGCTCTGG
MA0065.2	Pparg::Rxra	Il13_1_mm10_dna	49	63	-	-24.3604	0.823	0.951	TCACTGGCTCTGGGC
MA0065.2	Pparg::Rxra	Il13_1_mm10_dna	229	243	+	-24.3874	0.824	0.951	TTTTCTTTTTTGGAA
MA0065.2	Pparg::Rxra	Il13_1_mm10_dna	216	230	-	-24.3964	0.824	0.951	AAAAAAAAATTCAAG
MA0065.2	Pparg::Rxra	Il13_1_mm10_dna	215	229	+	-24.6667	0.834	0.951	TCTTGAATTTTTTTT
MA0065.2	Pparg::Rxra	Il13_1_mm10_dna	42	56	+	-24.7297	0.836	0.951	CCATGAAGCCCAGAG
MA0065.2	Pparg::Rxra	Il13_1_mm10_dna	136	150	+	-24.8108	0.838	0.951	TTTTATAAACCAAAG
MA0065.2	Pparg::Rxra	Il13_1_mm10_dna	245	259	+	-24.8468	0.84	0.951	ATCCAGTGGCCGCTA
MA0065.2	Pparg::Rxra	Il13_1_mm10_dna	228	242	+	-24.9009	0.841	0.951	TTTTTCTTTTTTGGA
MA0065.2	Pparg::Rxra	Il13_1_mm10_dna	124	138	-	-24.9369	0.843	0.951	AAAGCTGCTTCAACA
MA0065.2	Pparg::Rxra	Il13_1_mm10_dna	35	49	-	-24.991	0.844	0.951	CTTCATGGCGCTCTG
MA0065.2	Pparg::Rxra	Il13_1_mm10_dna	3	17	-	-25.009	0.845	0.951	CTCTTGCTTGCCTTG
MA0065.2	Pparg::Rxra	Il13_1_mm10_dna	232	246	+	-25.1712	0.85	0.951	TCTTTTTTGGAAAAT
MA0065.2	Pparg::Rxra	Il13_1_mm10_dna	236	250	-	-25.1802	0.85	0.951	CTGGATTTTCCAAAA
MA0065.2	Pparg::Rxra	Il13_1_mm10_dna	191	205	-	-25.2072	0.851	0.951	ATGTGGTTTTCAGAT
MA0065.2	Pparg::Rxra	Il13_1_mm10_dna	185	199	+	-25.2342	0.852	0.951	GGCATTATCTGAAAA
MA0065.2	Pparg::Rxra	Il13_1_mm10_dna	113	127	+	-25.2432	0.852	0.951	TGGCCTTAGCCTGTT
MA0065.2	Pparg::Rxra	Il13_1_mm10_dna	129	143	+	-25.2613	0.853	0.951	AAGCAGCTTTTATAA
MA0065.2	Pparg::Rxra	Il13_1_mm10_dna	15	29	+	-25.5495	0.862	0.951	GAGCCAGGACTGCAG
MA0065.2	Pparg::Rxra	Il13_1_mm10_dna	230	244	+	-25.6396	0.864	0.951	TTTCTTTTTTGGAAA
MA0065.2	Pparg::Rxra	Il13_1_mm10_dna	24	38	+	-25.6847	0.866	0.951	CTGCAGTCACCCAGA
MA0065.2	Pparg::Rxra	Il13_1_mm10_dna	197	211	+	-25.7297	0.867	0.951	AAACCACATCTTTAC
MA0065.2	Pparg::Rxra	Il13_1_mm10_dna	96	110	-	-25.7387	0.867	0.951	AGCCAGCAGCCTAGG
MA0065.2	Pparg::Rxra	Il13_1_mm10_dna	102	116	-	-25.7838	0.868	0.951	GCCACAAGCCAGCAG
MA0065.2	Pparg::Rxra	Il13_1_mm10_dna	137	151	-	-25.964	0.874	0.951	ACTTTGGTTTATAAA
MA0065.2	Pparg::Rxra	Il13_1_mm10_dna	10	24	-	-25.991	0.874	0.951	GTCCTGGCTCTTGCT
MA0065.2	Pparg::Rxra	Il13_1_mm10_dna	203	217	+	-26.1171	0.878	0.951	CATCTTTACTCATCT
MA0065.2	Pparg::Rxra	Il13_1_mm10_dna	192	206	-	-26.1982	0.88	0.951	GATGTGGTTTTCAGA
MA0065.2	Pparg::Rxra	Il13_1_mm10_dna	219	233	+	-26.2432	0.881	0.951	GAATTTTTTTTTTTC
MA0065.2	Pparg::Rxra	Il13_1_mm10_dna	130	144	+	-26.4054	0.886	0.951	AGCAGCTTTTATAAA
MA0065.2	Pparg::Rxra	Il13_1_mm10_dna	225	239	+	-26.4234	0.886	0.951	TTTTTTTTCTTTTTT
MA0065.2	Pparg::Rxra	Il13_1_mm10_dna	138	152	-	-26.4414	0.887	0.951	CACTTTGGTTTATAA
MA0065.2	Pparg::Rxra	Il13_1_mm10_dna	180	194	-	-26.4685	0.887	0.951	AGATAATGCCCAACA
MA0065.2	Pparg::Rxra	Il13_1_mm10_dna	57	71	-	-26.5315	0.889	0.951	TGGTTCTCTCACTGG
MA0065.2	Pparg::Rxra	Il13_1_mm10_dna	89	103	-	-26.5315	0.889	0.951	AGCCTAGGCCAGCCC
MA0065.2	Pparg::Rxra	Il13_1_mm10_dna	12	26	-	-26.5405	0.889	0.951	CAGTCCTGGCTCTTG
MA0065.2	Pparg::Rxra	Il13_1_mm10_dna	226	240	+	-26.5856	0.89	0.951	TTTTTTTCTTTTTTG
MA0065.2	Pparg::Rxra	Il13_1_mm10_dna	6	20	-	-26.6036	0.891	0.951	TGGCTCTTGCTTGCC
MA0065.2	Pparg::Rxra	Il13_1_mm10_dna	132	146	+	-26.7207	0.894	0.951	CAGCTTTTATAAACC
MA0065.2	Pparg::Rxra	Il13_1_mm10_dna	50	64	-	-26.7658	0.895	0.951	CTCACTGGCTCTGGG
MA0065.2	Pparg::Rxra	Il13_1_mm10_dna	218	232	+	-26.8559	0.897	0.951	TGAATTTTTTTTTTT
MA0065.2	Pparg::Rxra	Il13_1_mm10_dna	94	108	+	-26.9099	0.898	0.951	GGCCTAGGCTGCTGG
MA0065.2	Pparg::Rxra	Il13_1_mm10_dna	44	58	-	-26.9369	0.899	0.951	GGCTCTGGGCTTCAT
MA0065.2	Pparg::Rxra	Il13_1_mm10_dna	235	249	-	-27.0541	0.902	0.951	TGGATTTTCCAAAAA
MA0065.2	Pparg::Rxra	Il13_1_mm10_dna	60	74	-	-27.0811	0.902	0.951	CCCTGGTTCTCTCAC
MA0065.2	Pparg::Rxra	Il13_1_mm10_dna	156	170	+	-27.0991	0.903	0.951	ACGCCTCACCCCTGG
MA0065.2	Pparg::Rxra	Il13_1_mm10_dna	214	228	-	-27.1171	0.903	0.951	AAAAAAATTCAAGAT
MA0065.2	Pparg::Rxra	Il13_1_mm10_dna	17	31	-	-27.1982	0.905	0.951	GACTGCAGTCCTGGC
MA0065.2	Pparg::Rxra	Il13_1_mm10_dna	238	252	-	-27.2252	0.906	0.951	CACTGGATTTTCCAA
MA0065.2	Pparg::Rxra	Il13_1_mm10_dna	107	121	+	-27.2432	0.906	0.951	GGCTTGTGGCCTTAG
MA0065.2	Pparg::Rxra	Il13_1_mm10_dna	23	37	+	-27.3243	0.908	0.951	ACTGCAGTCACCCAG
MA0065.2	Pparg::Rxra	Il13_1_mm10_dna	93	107	+	-27.4234	0.91	0.951	TGGCCTAGGCTGCTG
MA0065.2	Pparg::Rxra	Il13_1_mm10_dna	139	153	-	-27.5946	0.914	0.951	TCACTTTGGTTTATA
MA0065.2	Pparg::Rxra	Il13_1_mm10_dna	4	18	-	-27.6577	0.915	0.951	GCTCTTGCTTGCCTT
MA0065.2	Pparg::Rxra	Il13_1_mm10_dna	204	218	+	-27.6937	0.916	0.951	ATCTTTACTCATCTT
MA0065.2	Pparg::Rxra	Il13_1_mm10_dna	220	234	+	-27.7658	0.918	0.951	AATTTTTTTTTTTCT
MA0065.2	Pparg::Rxra	Il13_1_mm10_dna	79	93	-	-27.955	0.922	0.951	AGCCCACAGTTCTAC
MA0065.2	Pparg::Rxra	Il13_1_mm10_dna	165	179	-	-28.1081	0.925	0.951	AAGCAGAGACCAGGG
MA0065.2	Pparg::Rxra	Il13_1_mm10_dna	224	238	+	-28.3333	0.929	0.951	TTTTTTTTTCTTTTT
MA0065.2	Pparg::Rxra	Il13_1_mm10_dna	143	157	+	-28.3604	0.929	0.951	AACCAAAGTGATGAC
MA0065.2	Pparg::Rxra	Il13_1_mm10_dna	116	130	-	-28.5676	0.933	0.951	TTCAACAGGCTAAGG
MA0065.2	Pparg::Rxra	Il13_1_mm10_dna	90	104	-	-28.7477	0.936	0.951	CAGCCTAGGCCAGCC
MA0065.2	Pparg::Rxra	Il13_1_mm10_dna	63	77	-	-28.8919	0.939	0.951	GCTCCCTGGTTCTCT
MA0065.2	Pparg::Rxra	Il13_1_mm10_dna	97	111	-	-28.9009	0.939	0.951	AAGCCAGCAGCCTAG
MA0065.2	Pparg::Rxra	Il13_1_mm10_dna	201	215	+	-28.955	0.94	0.951	CACATCTTTACTCAT
MA0065.2	Pparg::Rxra	Il13_1_mm10_dna	164	178	+	-29.2613	0.945	0.951	CCCCTGGTCTCTGCT
MA0065.2	Pparg::Rxra	Il13_1_mm10_dna	114	128	+	-29.3964	0.947	0.951	GGCCTTAGCCTGTTG
MA0065.2	Pparg::Rxra	Il13_1_mm10_dna	76	90	-	-29.5586	0.949	0.951	CCACAGTTCTACAGC
MA0065.2	Pparg::Rxra	Il13_1_mm10_dna	223	237	+	-30.0541	0.956	0.951	TTTTTTTTTTCTTTT
MA0065.2	Pparg::Rxra	Il13_1_mm10_dna	237	251	-	-30.0991	0.957	0.951	ACTGGATTTTCCAAA
MA0065.2	Pparg::Rxra	Il13_1_mm10_dna	125	139	-	-30.1802	0.958	0.951	AAAAGCTGCTTCAAC
MA0065.2	Pparg::Rxra	Il13_1_mm10_dna	221	235	+	-30.1802	0.958	0.951	ATTTTTTTTTTTCTT
MA0065.2	Pparg::Rxra	Il13_1_mm10_dna	244	258	+	-30.1892	0.958	0.951	AATCCAGTGGCCGCT
MA0065.2	Pparg::Rxra	Il13_1_mm10_dna	61	75	-	-30.2973	0.959	0.951	TCCCTGGTTCTCTCA
MA0065.2	Pparg::Rxra	Il13_1_mm10_dna	48	62	+	-30.3874	0.96	0.951	AGCCCAGAGCCAGTG
MA0065.2	Pparg::Rxra	Il13_1_mm10_dna	155	169	+	-30.4144	0.961	0.951	GACGCCTCACCCCTG
MA0065.2	Pparg::Rxra	Il13_1_mm10_dna	109	123	-	-30.5315	0.962	0.951	GGCTAAGGCCACAAG
MA0065.2	Pparg::Rxra	Il13_1_mm10_dna	51	65	-	-30.6036	0.963	0.951	TCTCACTGGCTCTGG
MA0065.2	Pparg::Rxra	Il13_1_mm10_dna	169	183	+	-30.6396	0.963	0.951	GGTCTCTGCTTTGTT
MA0065.2	Pparg::Rxra	Il13_1_mm10_dna	123	137	-	-30.6486	0.964	0.951	AAGCTGCTTCAACAG
MA0065.2	Pparg::Rxra	Il13_1_mm10_dna	85	99	-	-30.6937	0.964	0.951	TAGGCCAGCCCACAG
MA0065.2	Pparg::Rxra	Il13_1_mm10_dna	209	223	+	-30.8018	0.965	0.951	TACTCATCTTGAATT
MA0065.2	Pparg::Rxra	Il13_1_mm10_dna	222	236	+	-31.2162	0.97	0.951	TTTTTTTTTTTCTTT
MA0065.2	Pparg::Rxra	Il13_1_mm10_dna	78	92	-	-31.3964	0.971	0.951	GCCCACAGTTCTACA
MA0065.2	Pparg::Rxra	Il13_1_mm10_dna	110	124	-	-31.4685	0.972	0.951	AGGCTAAGGCCACAA
MA0065.2	Pparg::Rxra	Il13_1_mm10_dna	208	222	+	-31.5315	0.973	0.951	TTACTCATCTTGAAT
MA0065.2	Pparg::Rxra	Il13_1_mm10_dna	202	216	+	-32.1441	0.978	0.951	ACATCTTTACTCATC
MA0065.2	Pparg::Rxra	Il13_1_mm10_dna	11	25	-	-32.7748	0.982	0.951	AGTCCTGGCTCTTGC
MA0065.2	Pparg::Rxra	Il13_1_mm10_dna	69	83	-	-32.7748	0.982	0.951	TCTACAGCTCCCTGG
MA0065.2	Pparg::Rxra	Il13_1_mm10_dna	70	84	-	-33.1081	0.984	0.951	TTCTACAGCTCCCTG
MA0065.2	Pparg::Rxra	Il13_1_mm10_dna	47	61	+	-33.1441	0.984	0.951	AAGCCCAGAGCCAGT
MA0065.2	Pparg::Rxra	Il13_1_mm10_dna	84	98	-	-33.3964	0.986	0.951	AGGCCAGCCCACAGT
MA0065.2	Pparg::Rxra	Il13_1_mm10_dna	157	171	+	-33.7297	0.987	0.951	CGCCTCACCCCTGGT
MA0065.2	Pparg::Rxra	Il13_1_mm10_dna	77	91	-	-33.8378	0.988	0.951	CCCACAGTTCTACAG
MA0065.2	Pparg::Rxra	Il13_1_mm10_dna	199	213	+	-34.045	0.989	0.951	ACCACATCTTTACTC
MA0065.2	Pparg::Rxra	Il13_1_mm10_dna	181	195	-	-34.0901	0.989	0.951	CAGATAATGCCCAAC
MA0065.2	Pparg::Rxra	Il13_1_mm10_dna	62	76	-	-34.6667	0.991	0.951	CTCCCTGGTTCTCTC
MA0065.2	Pparg::Rxra	Il13_1_mm10_dna	43	57	-	-34.7027	0.991	0.951	GCTCTGGGCTTCATG
MA0065.2	Pparg::Rxra	Il13_1_mm10_dna	198	212	+	-35.0811	0.993	0.951	AACCACATCTTTACT
MA0065.2	Pparg::Rxra	Il13_1_mm10_dna	162	176	+	-35.3694	0.994	0.951	CACCCCTGGTCTCTG
MA0065.2	Pparg::Rxra	Il13_1_mm10_dna	32	46	+	-35.9189	0.995	0.951	ACCCAGAGCGCCATG
MA0065.2	Pparg::Rxra	Il13_1_mm10_dna	163	177	+	-36.955	0.997	0.951	ACCCCTGGTCTCTGC
MA0065.2	Pparg::Rxra	Il5_1_mm10_dna	149	163	-	4.9009	0.00173	0.319	CAAAGGAAGAGCGCA
MA0065.2	Pparg::Rxra	Il5_1_mm10_dna	243	257	-	4.24324	0.00233	0.319	CCATGGCAGTGGCCC
MA0065.2	Pparg::Rxra	Il5_1_mm10_dna	137	151	-	4.1982	0.00237	0.319	GCAGAGCAGGGCCGA
MA0065.2	Pparg::Rxra	Il5_1_mm10_dna	21	35	+	4.18919	0.00238	0.319	TGAAGACCCAGGGCA
MA0065.2	Pparg::Rxra	Il5_1_mm10_dna	159	173	+	2.91892	0.00409	0.345	CTTTGCTGAAGGCCA
MA0065.2	Pparg::Rxra	Il5_1_mm10_dna	144	158	-	2.55856	0.00473	0.345	GAAGAGCGCAGAGCA
MA0065.2	Pparg::Rxra	Il5_1_mm10_dna	132	146	-	2.46847	0.00491	0.345	GCAGGGCCGAATCCC
MA0065.2	Pparg::Rxra	Il5_1_mm10_dna	28	42	+	2.15315	0.00556	0.347	CCAGGGCACTGGAAA
MA0065.2	Pparg::Rxra	Il5_1_mm10_dna	73	87	-	1.84685	0.00626	0.349	ATCAGATAGAGGACA
MA0065.2	Pparg::Rxra	Il5_1_mm10_dna	166	180	+	1.34234	0.00759	0.349	GAAGGCCAGCGCTGA
MA0065.2	Pparg::Rxra	Il5_1_mm10_dna	10	24	-	1.25225	0.00785	0.349	TTCAAACAAAATGCA
MA0065.2	Pparg::Rxra	Il5_1_mm10_dna	203	217	-	1.20721	0.00799	0.349	CAAGTGCAGAAGCAT
MA0065.2	Pparg::Rxra	Il5_1_mm10_dna	192	206	+	-0.153153	0.013	0.414	TCATGAGAAGGATGC
MA0065.2	Pparg::Rxra	Il5_1_mm10_dna	231	245	-	-0.225225	0.0134	0.414	CCCAGACACAGCTGA
MA0065.2	Pparg::Rxra	Il5_1_mm10_dna	150	164	-	-0.297297	0.0137	0.414	GCAAAGGAAGAGCGC
MA0065.2	Pparg::Rxra	Il5_1_mm10_dna	24	38	-	-0.612613	0.0152	0.441	CAGTGCCCTGGGTCT
MA0065.2	Pparg::Rxra	Il5_1_mm10_dna	59	73	-	-0.936937	0.017	0.455	ACCTAATAAAGGCGA
MA0065.2	Pparg::Rxra	Il5_1_mm10_dna	108	122	+	-1.37838	0.0196	0.511	CTCAGAGAGAGAATA
MA0065.2	Pparg::Rxra	Il5_1_mm10_dna	22	36	+	-1.46847	0.0202	0.511	GAAGACCCAGGGCAC
MA0065.2	Pparg::Rxra	Il5_1_mm10_dna	54	68	-	-1.88288	0.0231	0.568	ATAAAGGCGAGTCCT
MA0065.2	Pparg::Rxra	Il5_1_mm10_dna	193	207	+	-2.13514	0.0249	0.599	CATGAGAAGGATGCT
MA0065.2	Pparg::Rxra	Il5_1_mm10_dna	41	55	-	-2.33333	0.0265	0.606	CTGAAACTCAGGGTT
MA0065.2	Pparg::Rxra	Il5_1_mm10_dna	110	124	+	-2.56757	0.0285	0.606	CAGAGAGAGAATAAA
MA0065.2	Pparg::Rxra	Il5_1_mm10_dna	39	53	-	-2.6036	0.0288	0.606	GAAACTCAGGGTTTC
MA0065.2	Pparg::Rxra	Il5_1_mm10_dna	98	112	-	-2.9009	0.0315	0.606	CTGAGGAAATGAATA
MA0065.2	Pparg::Rxra	Il5_1_mm10_dna	115	129	+	-3.0991	0.0334	0.606	AGAGAATAAATTGCT
MA0065.2	Pparg::Rxra	Il5_1_mm10_dna	218	232	-	-3.3964	0.0364	0.606	GAGAGTCAGAACACT
MA0065.2	Pparg::Rxra	Il5_1_mm10_dna	155	169	-	-3.41441	0.0366	0.606	CTTCAGCAAAGGAAG
MA0065.2	Pparg::Rxra	Il5_1_mm10_dna	204	218	-	-3.44144	0.0369	0.606	TCAAGTGCAGAAGCA
MA0065.2	Pparg::Rxra	Il5_1_mm10_dna	224	238	-	-3.44144	0.0369	0.606	ACAGCTGAGAGTCAG
MA0065.2	Pparg::Rxra	Il5_1_mm10_dna	138	152	-	-3.5045	0.0375	0.606	CGCAGAGCAGGGCCG
MA0065.2	Pparg::Rxra	Il5_1_mm10_dna	220	234	-	-3.90991	0.0421	0.61	CTGAGAGTCAGAACA
MA0065.2	Pparg::Rxra	Il5_1_mm10_dna	45	59	+	-3.93694	0.0424	0.61	CTGAGTTTCAGGACT
MA0065.2	Pparg::Rxra	Il5_1_mm10_dna	234	248	+	-4.0991	0.0444	0.61	GCTGTGTCTGGGCCA
MA0065.2	Pparg::Rxra	Il5_1_mm10_dna	171	185	+	-4.15315	0.045	0.61	CCAGCGCTGAAGACT
MA0065.2	Pparg::Rxra	Il5_1_mm10_dna	63	77	+	-4.16216	0.0451	0.61	CTTTATTAGGTGTCC
MA0065.2	Pparg::Rxra	Il5_1_mm10_dna	164	178	+	-4.17117	0.0453	0.61	CTGAAGGCCAGCGCT
MA0065.2	Pparg::Rxra	Il5_1_mm10_dna	225	239	-	-4.1982	0.0456	0.61	CACAGCTGAGAGTCA
MA0065.2	Pparg::Rxra	Il5_1_mm10_dna	240	254	+	-4.35135	0.0475	0.61	TCTGGGCCACTGCCA
MA0065.2	Pparg::Rxra	Il5_1_mm10_dna	181	195	-	-4.7027	0.0523	0.616	ATGACTCTGAAGTCT
MA0065.2	Pparg::Rxra	Il5_1_mm10_dna	75	89	-	-4.76577	0.0532	0.616	CAATCAGATAGAGGA
MA0065.2	Pparg::Rxra	Il5_1_mm10_dna	241	255	+	-4.93694	0.0556	0.616	CTGGGCCACTGCCAT
MA0065.2	Pparg::Rxra	Il5_1_mm10_dna	210	224	-	-5.01802	0.0568	0.616	GAACACTCAAGTGCA
MA0065.2	Pparg::Rxra	Il5_1_mm10_dna	142	156	-	-5.09009	0.0579	0.616	AGAGCGCAGAGCAGG
MA0065.2	Pparg::Rxra	Il5_1_mm10_dna	16	30	+	-5.13514	0.0586	0.616	TTGTTTGAAGACCCA
MA0065.2	Pparg::Rxra	Il5_1_mm10_dna	158	172	+	-5.13514	0.0586	0.616	CCTTTGCTGAAGGCC
MA0065.2	Pparg::Rxra	Il5_1_mm10_dna	154	168	-	-5.24324	0.0602	0.627	TTCAGCAAAGGAAGA
MA0065.2	Pparg::Rxra	Il5_1_mm10_dna	97	111	-	-5.37838	0.0624	0.628	TGAGGAAATGAATAA
MA0065.2	Pparg::Rxra	Il5_1_mm10_dna	100	114	-	-5.52252	0.0647	0.632	CTCTGAGGAAATGAA
MA0065.2	Pparg::Rxra	Il5_1_mm10_dna	40	54	-	-5.64865	0.0668	0.632	TGAAACTCAGGGTTT
MA0065.2	Pparg::Rxra	Il5_1_mm10_dna	237	251	-	-5.75676	0.0687	0.635	CAGTGGCCCAGACAC
MA0065.2	Pparg::Rxra	Il5_1_mm10_dna	99	113	-	-5.81982	0.0697	0.635	TCTGAGGAAATGAAT
MA0065.2	Pparg::Rxra	Il5_1_mm10_dna	25	39	-	-5.82883	0.0699	0.635	CCAGTGCCCTGGGTC
MA0065.2	Pparg::Rxra	Il5_1_mm10_dna	131	145	-	-6.00901	0.0731	0.652	CAGGGCCGAATCCCC
MA0065.2	Pparg::Rxra	Il5_1_mm10_dna	139	153	-	-6.16216	0.0759	0.665	GCGCAGAGCAGGGCC
MA0065.2	Pparg::Rxra	Il5_1_mm10_dna	128	142	+	-6.22523	0.0771	0.665	CTTGGGGATTCGGCC
MA0065.2	Pparg::Rxra	Il5_1_mm10_dna	47	61	+	-6.33333	0.0791	0.667	GAGTTTCAGGACTCG
MA0065.2	Pparg::Rxra	Il5_1_mm10_dna	89	103	+	-6.3964	0.0803	0.668	GTTAGCAATTATTCA
MA0065.2	Pparg::Rxra	Il5_1_mm10_dna	32	46	-	-6.59459	0.0842	0.67	AGGGTTTCCAGTGCC
MA0065.2	Pparg::Rxra	Il5_1_mm10_dna	109	123	+	-6.81081	0.0886	0.67	TCAGAGAGAGAATAA
MA0065.2	Pparg::Rxra	Il5_1_mm10_dna	180	194	+	-6.93694	0.0913	0.67	AAGACTTCAGAGTCA
MA0065.2	Pparg::Rxra	Il5_1_mm10_dna	68	82	-	-6.94595	0.0915	0.67	ATAGAGGACACCTAA
MA0065.2	Pparg::Rxra	Il5_1_mm10_dna	106	120	+	-7.03604	0.0934	0.67	TCCTCAGAGAGAGAA
MA0065.2	Pparg::Rxra	Il5_1_mm10_dna	129	143	+	-7.03604	0.0934	0.67	TTGGGGATTCGGCCC
MA0065.2	Pparg::Rxra	Il5_1_mm10_dna	113	127	+	-7.08108	0.0944	0.67	AGAGAGAATAAATTG
MA0065.2	Pparg::Rxra	Il5_1_mm10_dna	187	201	+	-7.21622	0.0974	0.67	CAGAGTCATGAGAAG
MA0065.2	Pparg::Rxra	Il5_1_mm10_dna	125	139	-	-7.25225	0.0982	0.67	CGAATCCCCAAGCAA
MA0065.2	Pparg::Rxra	Il5_1_mm10_dna	114	128	+	-7.2973	0.0992	0.67	GAGAGAATAAATTGC
MA0065.2	Pparg::Rxra	Il5_1_mm10_dna	9	23	-	-7.35135	0.1	0.67	TCAAACAAAATGCAT
MA0065.2	Pparg::Rxra	Il5_1_mm10_dna	15	29	+	-7.37838	0.101	0.67	TTTGTTTGAAGACCC
MA0065.2	Pparg::Rxra	Il5_1_mm10_dna	156	170	-	-7.41441	0.102	0.67	CCTTCAGCAAAGGAA
MA0065.2	Pparg::Rxra	Il5_1_mm10_dna	39	53	+	-7.48649	0.104	0.67	GAAACCCTGAGTTTC
MA0065.2	Pparg::Rxra	Il5_1_mm10_dna	186	200	+	-7.71171	0.109	0.682	TCAGAGTCATGAGAA
MA0065.2	Pparg::Rxra	Il5_1_mm10_dna	174	188	+	-7.75676	0.11	0.682	GCGCTGAAGACTTCA
MA0065.2	Pparg::Rxra	Il5_1_mm10_dna	236	250	-	-7.95495	0.115	0.703	AGTGGCCCAGACACA
MA0065.2	Pparg::Rxra	Il5_1_mm10_dna	235	249	+	-8.05405	0.117	0.703	CTGTGTCTGGGCCAC
MA0065.2	Pparg::Rxra	Il5_1_mm10_dna	93	107	-	-8.18919	0.121	0.703	GAAATGAATAATTGC
MA0065.2	Pparg::Rxra	Il5_1_mm10_dna	31	45	-	-8.24324	0.122	0.703	GGGTTTCCAGTGCCC
MA0065.2	Pparg::Rxra	Il5_1_mm10_dna	104	118	-	-8.37838	0.126	0.716	CTCTCTCTGAGGAAA
MA0065.2	Pparg::Rxra	Il5_1_mm10_dna	211	225	+	-8.45946	0.128	0.722	GCACTTGAGTGTTCT
MA0065.2	Pparg::Rxra	Il5_1_mm10_dna	84	98	-	-8.58559	0.131	0.725	AATTGCTAACAATCA
MA0065.2	Pparg::Rxra	Il5_1_mm10_dna	181	195	+	-8.63063	0.133	0.725	AGACTTCAGAGTCAT
MA0065.2	Pparg::Rxra	Il5_1_mm10_dna	38	52	+	-8.68468	0.134	0.725	GGAAACCCTGAGTTT
MA0065.2	Pparg::Rxra	Il5_1_mm10_dna	235	249	-	-8.78378	0.137	0.725	GTGGCCCAGACACAG
MA0065.2	Pparg::Rxra	Il5_1_mm10_dna	242	256	-	-8.79279	0.137	0.725	CATGGCAGTGGCCCA
MA0065.2	Pparg::Rxra	Il5_1_mm10_dna	58	72	-	-8.9009	0.14	0.729	CCTAATAAAGGCGAG
MA0065.2	Pparg::Rxra	Il5_1_mm10_dna	160	174	+	-8.99099	0.143	0.731	TTTGCTGAAGGCCAG
MA0065.2	Pparg::Rxra	Il5_1_mm10_dna	194	208	+	-9.05405	0.145	0.736	ATGAGAAGGATGCTT
MA0065.2	Pparg::Rxra	Il5_1_mm10_dna	165	179	+	-9.18018	0.148	0.743	TGAAGGCCAGCGCTG
MA0065.2	Pparg::Rxra	Il5_1_mm10_dna	143	157	-	-9.21622	0.149	0.743	AAGAGCGCAGAGCAG
MA0065.2	Pparg::Rxra	Il5_1_mm10_dna	147	161	-	-9.22523	0.15	0.743	AAGGAAGAGCGCAGA
MA0065.2	Pparg::Rxra	Il5_1_mm10_dna	196	210	+	-9.32432	0.153	0.747	GAGAAGGATGCTTCT
MA0065.2	Pparg::Rxra	Il5_1_mm10_dna	151	165	-	-9.45045	0.157	0.747	AGCAAAGGAAGAGCG
MA0065.2	Pparg::Rxra	Il5_1_mm10_dna	238	252	-	-9.46847	0.157	0.747	GCAGTGGCCCAGACA
MA0065.2	Pparg::Rxra	Il5_1_mm10_dna	14	28	+	-9.47748	0.157	0.747	TTTTGTTTGAAGACC
MA0065.2	Pparg::Rxra	Il5_1_mm10_dna	179	193	+	-9.48649	0.158	0.747	GAAGACTTCAGAGTC
MA0065.2	Pparg::Rxra	Il5_1_mm10_dna	85	99	+	-9.53153	0.159	0.749	GATTGTTAGCAATTA
MA0065.2	Pparg::Rxra	Il5_1_mm10_dna	94	108	-	-9.56757	0.16	0.75	GGAAATGAATAATTG
MA0065.2	Pparg::Rxra	Il5_1_mm10_dna	216	230	-	-9.79279	0.167	0.762	GAGTCAGAACACTCA
MA0065.2	Pparg::Rxra	Il5_1_mm10_dna	190	204	+	-9.8018	0.168	0.762	AGTCATGAGAAGGAT
MA0065.2	Pparg::Rxra	Il5_1_mm10_dna	23	37	+	-9.81081	0.168	0.762	AAGACCCAGGGCACT
MA0065.2	Pparg::Rxra	Il5_1_mm10_dna	224	238	+	-9.84685	0.169	0.762	CTGACTCTCAGCTGT
MA0065.2	Pparg::Rxra	Il5_1_mm10_dna	191	205	+	-9.86486	0.17	0.762	GTCATGAGAAGGATG
MA0065.2	Pparg::Rxra	Il5_1_mm10_dna	72	86	-	-9.87387	0.17	0.762	TCAGATAGAGGACAC
MA0065.2	Pparg::Rxra	Il5_1_mm10_dna	47	61	-	-10.009	0.174	0.77	CGAGTCCTGAAACTC
MA0065.2	Pparg::Rxra	Il5_1_mm10_dna	46	60	-	-10.036	0.175	0.771	GAGTCCTGAAACTCA
MA0065.2	Pparg::Rxra	Il5_1_mm10_dna	52	66	-	-10.3243	0.185	0.799	AAAGGCGAGTCCTGA
MA0065.2	Pparg::Rxra	Il5_1_mm10_dna	246	260	+	-10.3874	0.187	0.8	CCACTGCCATGGAGA
MA0065.2	Pparg::Rxra	Il5_1_mm10_dna	130	144	+	-10.4054	0.188	0.8	TGGGGATTCGGCCCT
MA0065.2	Pparg::Rxra	Il5_1_mm10_dna	104	118	+	-10.4505	0.189	0.801	TTTCCTCAGAGAGAG
MA0065.2	Pparg::Rxra	Il5_1_mm10_dna	91	105	-	-10.4775	0.19	0.801	AATGAATAATTGCTA
MA0065.2	Pparg::Rxra	Il5_1_mm10_dna	126	140	-	-10.4955	0.191	0.801	CCGAATCCCCAAGCA
MA0065.2	Pparg::Rxra	Il5_1_mm10_dna	17	31	-	-10.5766	0.194	0.802	CTGGGTCTTCAAACA
MA0065.2	Pparg::Rxra	Il5_1_mm10_dna	173	187	-	-10.5946	0.194	0.802	GAAGTCTTCAGCGCT
MA0065.2	Pparg::Rxra	Il5_1_mm10_dna	209	223	+	-10.6577	0.197	0.804	CTGCACTTGAGTGTT
MA0065.2	Pparg::Rxra	Il5_1_mm10_dna	30	44	-	-10.7027	0.198	0.804	GGTTTCCAGTGCCCT
MA0065.2	Pparg::Rxra	Il5_1_mm10_dna	153	167	-	-10.7928	0.202	0.81	TCAGCAAAGGAAGAG
MA0065.2	Pparg::Rxra	Il5_1_mm10_dna	226	240	-	-10.8829	0.205	0.81	ACACAGCTGAGAGTC
MA0065.2	Pparg::Rxra	Il5_1_mm10_dna	46	60	+	-10.9009	0.205	0.81	TGAGTTTCAGGACTC
MA0065.2	Pparg::Rxra	Il5_1_mm10_dna	92	106	-	-10.964	0.208	0.811	AAATGAATAATTGCT
MA0065.2	Pparg::Rxra	Il5_1_mm10_dna	239	253	+	-11.1081	0.213	0.812	GTCTGGGCCACTGCC
MA0065.2	Pparg::Rxra	Il5_1_mm10_dna	27	41	+	-11.1261	0.214	0.812	CCCAGGGCACTGGAA
MA0065.2	Pparg::Rxra	Il5_1_mm10_dna	33	47	-	-11.1892	0.216	0.812	CAGGGTTTCCAGTGC
MA0065.2	Pparg::Rxra	Il5_1_mm10_dna	200	214	-	-11.3874	0.224	0.814	GTGCAGAAGCATCCT
MA0065.2	Pparg::Rxra	Il5_1_mm10_dna	161	175	-	-11.3964	0.224	0.814	GCTGGCCTTCAGCAA
MA0065.2	Pparg::Rxra	Il5_1_mm10_dna	48	62	-	-11.4054	0.224	0.814	GCGAGTCCTGAAACT
MA0065.2	Pparg::Rxra	Il5_1_mm10_dna	172	186	+	-11.4054	0.224	0.814	CAGCGCTGAAGACTT
MA0065.2	Pparg::Rxra	Il5_1_mm10_dna	116	130	+	-11.5045	0.228	0.82	GAGAATAAATTGCTT
MA0065.2	Pparg::Rxra	Il5_1_mm10_dna	211	225	-	-11.5315	0.229	0.82	AGAACACTCAAGTGC
MA0065.2	Pparg::Rxra	Il5_1_mm10_dna	229	243	-	-11.5586	0.23	0.82	CAGACACAGCTGAGA
MA0065.2	Pparg::Rxra	Il5_1_mm10_dna	79	93	+	-11.5766	0.231	0.82	CTATCTGATTGTTAG
MA0065.2	Pparg::Rxra	Il5_1_mm10_dna	122	136	+	-11.7387	0.237	0.82	AAATTGCTTGGGGAT
MA0065.2	Pparg::Rxra	Il5_1_mm10_dna	168	182	-	-11.7568	0.238	0.82	CTTCAGCGCTGGCCT
MA0065.2	Pparg::Rxra	Il5_1_mm10_dna	112	126	+	-11.7748	0.239	0.82	GAGAGAGAATAAATT
MA0065.2	Pparg::Rxra	Il5_1_mm10_dna	90	104	-	-11.7928	0.24	0.82	ATGAATAATTGCTAA
MA0065.2	Pparg::Rxra	Il5_1_mm10_dna	121	135	+	-11.8198	0.241	0.82	TAAATTGCTTGGGGA
MA0065.2	Pparg::Rxra	Il5_1_mm10_dna	23	37	-	-12.0631	0.25	0.82	AGTGCCCTGGGTCTT
MA0065.2	Pparg::Rxra	Il5_1_mm10_dna	188	202	-	-12.0721	0.251	0.82	CCTTCTCATGACTCT
MA0065.2	Pparg::Rxra	Il5_1_mm10_dna	219	233	-	-12.0721	0.251	0.82	TGAGAGTCAGAACAC
MA0065.2	Pparg::Rxra	Il5_1_mm10_dna	55	69	-	-12.0901	0.252	0.82	AATAAAGGCGAGTCC
MA0065.2	Pparg::Rxra	Il5_1_mm10_dna	124	138	+	-12.0901	0.252	0.82	ATTGCTTGGGGATTC
MA0065.2	Pparg::Rxra	Il5_1_mm10_dna	201	215	-	-12.1351	0.253	0.82	AGTGCAGAAGCATCC
MA0065.2	Pparg::Rxra	Il5_1_mm10_dna	195	209	+	-12.1441	0.254	0.82	TGAGAAGGATGCTTC
MA0065.2	Pparg::Rxra	Il5_1_mm10_dna	83	97	-	-12.1622	0.255	0.82	ATTGCTAACAATCAG
MA0065.2	Pparg::Rxra	Il5_1_mm10_dna	244	258	-	-12.1712	0.255	0.82	TCCATGGCAGTGGCC
MA0065.2	Pparg::Rxra	Il5_1_mm10_dna	66	80	-	-12.1892	0.256	0.82	AGAGGACACCTAATA
MA0065.2	Pparg::Rxra	Il5_1_mm10_dna	140	154	-	-12.1892	0.256	0.82	AGCGCAGAGCAGGGC
MA0065.2	Pparg::Rxra	Il5_1_mm10_dna	71	85	-	-12.3153	0.261	0.828	CAGATAGAGGACACC
MA0065.2	Pparg::Rxra	Il5_1_mm10_dna	57	71	-	-12.4775	0.268	0.841	CTAATAAAGGCGAGT
MA0065.2	Pparg::Rxra	Il5_1_mm10_dna	197	211	-	-12.5045	0.269	0.841	CAGAAGCATCCTTCT
MA0065.2	Pparg::Rxra	Il5_1_mm10_dna	133	147	-	-12.5495	0.271	0.841	AGCAGGGCCGAATCC
MA0065.2	Pparg::Rxra	Il5_1_mm10_dna	61	75	+	-12.6486	0.275	0.841	GCCTTTATTAGGTGT
MA0065.2	Pparg::Rxra	Il5_1_mm10_dna	233	247	+	-12.6667	0.276	0.841	AGCTGTGTCTGGGCC
MA0065.2	Pparg::Rxra	Il5_1_mm10_dna	173	187	+	-12.7027	0.277	0.841	AGCGCTGAAGACTTC
MA0065.2	Pparg::Rxra	Il5_1_mm10_dna	77	91	+	-12.7297	0.278	0.841	CTCTATCTGATTGTT
MA0065.2	Pparg::Rxra	Il5_1_mm10_dna	145	159	-	-12.7477	0.279	0.841	GGAAGAGCGCAGAGC
MA0065.2	Pparg::Rxra	Il5_1_mm10_dna	189	203	+	-12.8649	0.284	0.846	GAGTCATGAGAAGGA
MA0065.2	Pparg::Rxra	Il5_1_mm10_dna	142	156	+	-12.9459	0.288	0.851	CCTGCTCTGCGCTCT
MA0065.2	Pparg::Rxra	Il5_1_mm10_dna	77	91	-	-13.1622	0.297	0.851	AACAATCAGATAGAG
MA0065.2	Pparg::Rxra	Il5_1_mm10_dna	208	222	+	-13.2162	0.3	0.851	TCTGCACTTGAGTGT
MA0065.2	Pparg::Rxra	Il5_1_mm10_dna	88	102	+	-13.2252	0.3	0.851	TGTTAGCAATTATTC
MA0065.2	Pparg::Rxra	Il5_1_mm10_dna	29	43	+	-13.2613	0.302	0.851	CAGGGCACTGGAAAC
MA0065.2	Pparg::Rxra	Il5_1_mm10_dna	202	216	-	-13.3153	0.304	0.851	AAGTGCAGAAGCATC
MA0065.2	Pparg::Rxra	Il5_1_mm10_dna	185	199	+	-13.3874	0.307	0.851	TTCAGAGTCATGAGA
MA0065.2	Pparg::Rxra	Il5_1_mm10_dna	123	137	+	-13.4144	0.309	0.851	AATTGCTTGGGGATT
MA0065.2	Pparg::Rxra	Il5_1_mm10_dna	217	231	+	-13.4144	0.309	0.851	GAGTGTTCTGACTCT
MA0065.2	Pparg::Rxra	Il5_1_mm10_dna	96	110	-	-13.4324	0.31	0.851	GAGGAAATGAATAAT
MA0065.2	Pparg::Rxra	Il5_1_mm10_dna	245	259	-	-13.4414	0.31	0.851	CTCCATGGCAGTGGC
MA0065.2	Pparg::Rxra	Il5_1_mm10_dna	160	174	-	-13.5315	0.314	0.852	CTGGCCTTCAGCAAA
MA0065.2	Pparg::Rxra	Il5_1_mm10_dna	62	76	+	-13.5586	0.315	0.852	CCTTTATTAGGTGTC
MA0065.2	Pparg::Rxra	Il5_1_mm10_dna	148	162	-	-13.6577	0.32	0.852	AAAGGAAGAGCGCAG
MA0065.2	Pparg::Rxra	Il5_1_mm10_dna	20	34	+	-13.6667	0.32	0.852	TTGAAGACCCAGGGC
MA0065.2	Pparg::Rxra	Il5_1_mm10_dna	188	202	+	-13.8288	0.328	0.869	AGAGTCATGAGAAGG
MA0065.2	Pparg::Rxra	Il5_1_mm10_dna	226	240	+	-13.955	0.334	0.872	GACTCTCAGCTGTGT
MA0065.2	Pparg::Rxra	Il5_1_mm10_dna	125	139	+	-13.973	0.334	0.872	TTGCTTGGGGATTCG
MA0065.2	Pparg::Rxra	Il5_1_mm10_dna	230	244	-	-13.982	0.335	0.872	CCAGACACAGCTGAG
MA0065.2	Pparg::Rxra	Il5_1_mm10_dna	79	93	-	-13.991	0.335	0.872	CTAACAATCAGATAG
MA0065.2	Pparg::Rxra	Il5_1_mm10_dna	124	138	-	-14.0541	0.338	0.876	GAATCCCCAAGCAAT
MA0065.2	Pparg::Rxra	Il5_1_mm10_dna	103	117	+	-14.1171	0.341	0.88	ATTTCCTCAGAGAGA
MA0065.2	Pparg::Rxra	Il5_1_mm10_dna	53	67	-	-14.2613	0.348	0.892	TAAAGGCGAGTCCTG
MA0065.2	Pparg::Rxra	Il5_1_mm10_dna	86	100	+	-14.2703	0.348	0.892	ATTGTTAGCAATTAT
MA0065.2	Pparg::Rxra	Il5_1_mm10_dna	130	144	-	-14.3604	0.353	0.896	AGGGCCGAATCCCCA
MA0065.2	Pparg::Rxra	Il5_1_mm10_dna	65	79	-	-14.4775	0.358	0.898	GAGGACACCTAATAA
MA0065.2	Pparg::Rxra	Il5_1_mm10_dna	205	219	-	-14.4865	0.359	0.898	CTCAAGTGCAGAAGC
MA0065.2	Pparg::Rxra	Il5_1_mm10_dna	37	51	+	-14.5135	0.36	0.899	TGGAAACCCTGAGTT
MA0065.2	Pparg::Rxra	Il5_1_mm10_dna	209	223	-	-14.5586	0.362	0.901	AACACTCAAGTGCAG
MA0065.2	Pparg::Rxra	Il5_1_mm10_dna	163	177	+	-14.7027	0.369	0.915	GCTGAAGGCCAGCGC
MA0065.2	Pparg::Rxra	Il5_1_mm10_dna	30	44	+	-14.7477	0.371	0.917	AGGGCACTGGAAACC
MA0065.2	Pparg::Rxra	Il5_1_mm10_dna	11	25	-	-14.8108	0.374	0.917	CTTCAAACAAAATGC
MA0065.2	Pparg::Rxra	Il5_1_mm10_dna	80	94	-	-14.982	0.383	0.919	GCTAACAATCAGATA
MA0065.2	Pparg::Rxra	Il5_1_mm10_dna	16	30	-	-15	0.384	0.919	TGGGTCTTCAAACAA
MA0065.2	Pparg::Rxra	Il5_1_mm10_dna	135	149	+	-15.018	0.385	0.919	ATTCGGCCCTGCTCT
MA0065.2	Pparg::Rxra	Il5_1_mm10_dna	102	116	+	-15.045	0.386	0.919	CATTTCCTCAGAGAG
MA0065.2	Pparg::Rxra	Il5_1_mm10_dna	31	45	+	-15.0721	0.387	0.919	GGGCACTGGAAACCC
MA0065.2	Pparg::Rxra	Il5_1_mm10_dna	53	67	+	-15.1712	0.392	0.925	CAGGACTCGCCTTTA
MA0065.2	Pparg::Rxra	Il5_1_mm10_dna	34	48	+	-15.2162	0.394	0.925	CACTGGAAACCCTGA
MA0065.2	Pparg::Rxra	Il5_1_mm10_dna	119	133	-	-15.2162	0.394	0.925	CCCAAGCAATTTATT
MA0065.2	Pparg::Rxra	Il5_1_mm10_dna	174	188	-	-15.4144	0.404	0.928	TGAAGTCTTCAGCGC
MA0065.2	Pparg::Rxra	Il5_1_mm10_dna	64	78	+	-15.5225	0.41	0.932	TTTATTAGGTGTCCT
MA0065.2	Pparg::Rxra	Il5_1_mm10_dna	118	132	-	-15.5225	0.41	0.932	CCAAGCAATTTATTC
MA0065.2	Pparg::Rxra	Il5_1_mm10_dna	42	56	-	-15.5946	0.413	0.932	CCTGAAACTCAGGGT
MA0065.2	Pparg::Rxra	Il5_1_mm10_dna	180	194	-	-15.6486	0.416	0.935	TGACTCTGAAGTCTT
MA0065.2	Pparg::Rxra	Il5_1_mm10_dna	152	166	-	-15.7477	0.421	0.938	CAGCAAAGGAAGAGC
MA0065.2	Pparg::Rxra	Il5_1_mm10_dna	111	125	+	-15.8018	0.424	0.938	AGAGAGAGAATAAAT
MA0065.2	Pparg::Rxra	Il5_1_mm10_dna	157	171	-	-15.8108	0.424	0.938	GCCTTCAGCAAAGGA
MA0065.2	Pparg::Rxra	Il5_1_mm10_dna	101	115	-	-15.8198	0.425	0.938	TCTCTGAGGAAATGA
MA0065.2	Pparg::Rxra	Il5_1_mm10_dna	102	116	-	-15.8198	0.425	0.938	CTCTCTGAGGAAATG
MA0065.2	Pparg::Rxra	Il5_1_mm10_dna	70	84	-	-15.8919	0.428	0.941	AGATAGAGGACACCT
MA0065.2	Pparg::Rxra	Il5_1_mm10_dna	228	242	+	-15.8919	0.428	0.941	CTCTCAGCTGTGTCT
MA0065.2	Pparg::Rxra	Il5_1_mm10_dna	87	101	+	-15.9099	0.429	0.941	TTGTTAGCAATTATT
MA0065.2	Pparg::Rxra	Il5_1_mm10_dna	4	18	-	-15.9279	0.43	0.941	CAAAATGCATTTTTT
MA0065.2	Pparg::Rxra	Il5_1_mm10_dna	52	66	+	-16.0901	0.438	0.946	TCAGGACTCGCCTTT
MA0065.2	Pparg::Rxra	Il5_1_mm10_dna	32	46	+	-16.2432	0.446	0.951	GGCACTGGAAACCCT
MA0065.2	Pparg::Rxra	Il5_1_mm10_dna	136	150	-	-16.3063	0.449	0.951	CAGAGCAGGGCCGAA
MA0065.2	Pparg::Rxra	Il5_1_mm10_dna	167	181	-	-16.3153	0.45	0.951	TTCAGCGCTGGCCTT
MA0065.2	Pparg::Rxra	Il5_1_mm10_dna	94	108	+	-16.3964	0.454	0.951	CAATTATTCATTTCC
MA0065.2	Pparg::Rxra	Il5_1_mm10_dna	199	213	+	-16.3964	0.454	0.951	AAGGATGCTTCTGCA
MA0065.2	Pparg::Rxra	Il5_1_mm10_dna	5	19	-	-16.4324	0.456	0.951	ACAAAATGCATTTTT
MA0065.2	Pparg::Rxra	Il5_1_mm10_dna	72	86	+	-16.5495	0.462	0.951	GTGTCCTCTATCTGA
MA0065.2	Pparg::Rxra	Il5_1_mm10_dna	3	17	-	-16.5586	0.462	0.951	AAAATGCATTTTTTT
MA0065.2	Pparg::Rxra	Il5_1_mm10_dna	219	233	+	-16.5676	0.463	0.951	GTGTTCTGACTCTCA
MA0065.2	Pparg::Rxra	Il5_1_mm10_dna	1	15	+	-16.6036	0.464	0.951	AAAAAAAAATGCATT
MA0065.2	Pparg::Rxra	Il5_1_mm10_dna	64	78	-	-16.6847	0.469	0.951	AGGACACCTAATAAA
MA0065.2	Pparg::Rxra	Il5_1_mm10_dna	15	29	-	-16.7207	0.471	0.951	GGGTCTTCAAACAAA
MA0065.2	Pparg::Rxra	Il5_1_mm10_dna	69	83	-	-16.7207	0.471	0.951	GATAGAGGACACCTA
MA0065.2	Pparg::Rxra	Il5_1_mm10_dna	60	74	-	-16.8018	0.475	0.951	CACCTAATAAAGGCG
MA0065.2	Pparg::Rxra	Il5_1_mm10_dna	183	197	-	-16.8198	0.476	0.951	TCATGACTCTGAAGT
MA0065.2	Pparg::Rxra	Il5_1_mm10_dna	176	190	+	-16.8649	0.478	0.951	GCTGAAGACTTCAGA
MA0065.2	Pparg::Rxra	Il5_1_mm10_dna	82	96	+	-16.8739	0.478	0.951	TCTGATTGTTAGCAA
MA0065.2	Pparg::Rxra	Il5_1_mm10_dna	162	176	-	-17.027	0.486	0.951	CGCTGGCCTTCAGCA
MA0065.2	Pparg::Rxra	Il5_1_mm10_dna	182	196	-	-17.0721	0.489	0.951	CATGACTCTGAAGTC
MA0065.2	Pparg::Rxra	Il5_1_mm10_dna	6	20	+	-17.1441	0.492	0.951	AAAATGCATTTTGTT
MA0065.2	Pparg::Rxra	Il5_1_mm10_dna	70	84	+	-17.1441	0.492	0.951	AGGTGTCCTCTATCT
MA0065.2	Pparg::Rxra	Il5_1_mm10_dna	36	50	+	-17.1712	0.494	0.951	CTGGAAACCCTGAGT
MA0065.2	Pparg::Rxra	Il5_1_mm10_dna	222	236	-	-17.2252	0.496	0.951	AGCTGAGAGTCAGAA
MA0065.2	Pparg::Rxra	Il5_1_mm10_dna	179	193	-	-17.2703	0.499	0.951	GACTCTGAAGTCTTC
MA0065.2	Pparg::Rxra	Il5_1_mm10_dna	5	19	+	-17.2793	0.499	0.951	AAAAATGCATTTTGT
MA0065.2	Pparg::Rxra	Il5_1_mm10_dna	136	150	+	-17.2793	0.499	0.951	TTCGGCCCTGCTCTG
MA0065.2	Pparg::Rxra	Il5_1_mm10_dna	33	47	+	-17.3063	0.501	0.951	GCACTGGAAACCCTG
MA0065.2	Pparg::Rxra	Il5_1_mm10_dna	170	184	+	-17.3063	0.501	0.951	GCCAGCGCTGAAGAC
MA0065.2	Pparg::Rxra	Il5_1_mm10_dna	101	115	+	-17.3333	0.502	0.951	TCATTTCCTCAGAGA
MA0065.2	Pparg::Rxra	Il5_1_mm10_dna	8	22	-	-17.4955	0.51	0.951	CAAACAAAATGCATT
MA0065.2	Pparg::Rxra	Il5_1_mm10_dna	78	92	+	-17.5045	0.511	0.951	TCTATCTGATTGTTA
MA0065.2	Pparg::Rxra	Il5_1_mm10_dna	56	70	-	-17.5405	0.513	0.951	TAATAAAGGCGAGTC
MA0065.2	Pparg::Rxra	Il5_1_mm10_dna	44	58	+	-17.5495	0.513	0.951	CCTGAGTTTCAGGAC
MA0065.2	Pparg::Rxra	Il5_1_mm10_dna	127	141	+	-17.5495	0.513	0.951	GCTTGGGGATTCGGC
MA0065.2	Pparg::Rxra	Il5_1_mm10_dna	218	232	+	-17.5495	0.513	0.951	AGTGTTCTGACTCTC
MA0065.2	Pparg::Rxra	Il5_1_mm10_dna	166	180	-	-17.5586	0.514	0.951	TCAGCGCTGGCCTTC
MA0065.2	Pparg::Rxra	Il5_1_mm10_dna	106	120	-	-17.5766	0.515	0.951	TTCTCTCTCTGAGGA
MA0065.2	Pparg::Rxra	Il5_1_mm10_dna	14	28	-	-17.7117	0.522	0.951	GGTCTTCAAACAAAA
MA0065.2	Pparg::Rxra	Il5_1_mm10_dna	245	259	+	-17.7658	0.524	0.951	GCCACTGCCATGGAG
MA0065.2	Pparg::Rxra	Il5_1_mm10_dna	4	18	+	-17.9369	0.533	0.951	AAAAAATGCATTTTG
MA0065.2	Pparg::Rxra	Il5_1_mm10_dna	19	33	+	-17.955	0.534	0.951	TTTGAAGACCCAGGG
MA0065.2	Pparg::Rxra	Il5_1_mm10_dna	153	167	+	-18.027	0.538	0.951	CTCTTCCTTTGCTGA
MA0065.2	Pparg::Rxra	Il5_1_mm10_dna	213	227	-	-18.036	0.538	0.951	TCAGAACACTCAAGT
MA0065.2	Pparg::Rxra	Il5_1_mm10_dna	171	185	-	-18.045	0.539	0.951	AGTCTTCAGCGCTGG
MA0065.2	Pparg::Rxra	Il5_1_mm10_dna	83	97	+	-18.0541	0.539	0.951	CTGATTGTTAGCAAT
MA0065.2	Pparg::Rxra	Il5_1_mm10_dna	50	64	+	-18.0631	0.54	0.951	TTTCAGGACTCGCCT
MA0065.2	Pparg::Rxra	Il5_1_mm10_dna	178	192	+	-18.0721	0.54	0.951	TGAAGACTTCAGAGT
MA0065.2	Pparg::Rxra	Il5_1_mm10_dna	81	95	+	-18.1081	0.542	0.951	ATCTGATTGTTAGCA
MA0065.2	Pparg::Rxra	Il5_1_mm10_dna	78	92	-	-18.1622	0.545	0.951	TAACAATCAGATAGA
MA0065.2	Pparg::Rxra	Il5_1_mm10_dna	198	212	-	-18.2072	0.547	0.951	GCAGAAGCATCCTTC
MA0065.2	Pparg::Rxra	Il5_1_mm10_dna	40	54	+	-18.2703	0.55	0.951	AAACCCTGAGTTTCA
MA0065.2	Pparg::Rxra	Il5_1_mm10_dna	165	179	-	-18.2703	0.55	0.951	CAGCGCTGGCCTTCA
MA0065.2	Pparg::Rxra	Il5_1_mm10_dna	126	140	+	-18.2793	0.551	0.951	TGCTTGGGGATTCGG
MA0065.2	Pparg::Rxra	Il5_1_mm10_dna	215	229	+	-18.3063	0.552	0.951	TTGAGTGTTCTGACT
MA0065.2	Pparg::Rxra	Il5_1_mm10_dna	61	75	-	-18.3514	0.554	0.951	ACACCTAATAAAGGC
MA0065.2	Pparg::Rxra	Il5_1_mm10_dna	107	121	+	-18.4414	0.559	0.951	CCTCAGAGAGAGAAT
MA0065.2	Pparg::Rxra	Il5_1_mm10_dna	131	145	+	-18.4595	0.56	0.951	GGGGATTCGGCCCTG
MA0065.2	Pparg::Rxra	Il5_1_mm10_dna	217	231	-	-18.4775	0.561	0.951	AGAGTCAGAACACTC
MA0065.2	Pparg::Rxra	Il5_1_mm10_dna	183	197	+	-18.5405	0.564	0.951	ACTTCAGAGTCATGA
MA0065.2	Pparg::Rxra	Il5_1_mm10_dna	117	131	+	-18.5676	0.566	0.951	AGAATAAATTGCTTG
MA0065.2	Pparg::Rxra	Il5_1_mm10_dna	26	40	-	-18.5766	0.566	0.951	TCCAGTGCCCTGGGT
MA0065.2	Pparg::Rxra	Il5_1_mm10_dna	120	134	-	-18.6036	0.567	0.951	CCCCAAGCAATTTAT
MA0065.2	Pparg::Rxra	Il5_1_mm10_dna	178	192	-	-18.6126	0.568	0.951	ACTCTGAAGTCTTCA
MA0065.2	Pparg::Rxra	Il5_1_mm10_dna	216	230	+	-18.6126	0.568	0.951	TGAGTGTTCTGACTC
MA0065.2	Pparg::Rxra	Il5_1_mm10_dna	117	131	-	-18.6216	0.568	0.951	CAAGCAATTTATTCT
MA0065.2	Pparg::Rxra	Il5_1_mm10_dna	120	134	+	-18.7117	0.573	0.951	ATAAATTGCTTGGGG
MA0065.2	Pparg::Rxra	Il5_1_mm10_dna	201	215	+	-18.7658	0.576	0.951	GGATGCTTCTGCACT
MA0065.2	Pparg::Rxra	Il5_1_mm10_dna	35	49	+	-18.7928	0.577	0.951	ACTGGAAACCCTGAG
MA0065.2	Pparg::Rxra	Il5_1_mm10_dna	215	229	-	-18.7928	0.577	0.951	AGTCAGAACACTCAA
MA0065.2	Pparg::Rxra	Il5_1_mm10_dna	195	209	-	-18.8468	0.58	0.951	GAAGCATCCTTCTCA
MA0065.2	Pparg::Rxra	Il5_1_mm10_dna	169	183	-	-18.9369	0.584	0.951	TCTTCAGCGCTGGCC
MA0065.2	Pparg::Rxra	Il5_1_mm10_dna	206	220	+	-18.982	0.587	0.951	CTTCTGCACTTGAGT
MA0065.2	Pparg::Rxra	Il5_1_mm10_dna	74	88	-	-19.018	0.588	0.951	AATCAGATAGAGGAC
MA0065.2	Pparg::Rxra	Il5_1_mm10_dna	210	224	+	-19.036	0.589	0.951	TGCACTTGAGTGTTC
MA0065.2	Pparg::Rxra	Il5_1_mm10_dna	198	212	+	-19.0541	0.59	0.951	GAAGGATGCTTCTGC
MA0065.2	Pparg::Rxra	Il5_1_mm10_dna	2	16	+	-19.1171	0.593	0.951	AAAAAAAATGCATTT
MA0065.2	Pparg::Rxra	Il5_1_mm10_dna	208	222	-	-19.2072	0.598	0.951	ACACTCAAGTGCAGA
MA0065.2	Pparg::Rxra	Il5_1_mm10_dna	229	243	+	-19.2072	0.598	0.951	TCTCAGCTGTGTCTG
MA0065.2	Pparg::Rxra	Il5_1_mm10_dna	105	119	+	-19.2432	0.6	0.951	TTCCTCAGAGAGAGA
MA0065.2	Pparg::Rxra	Il5_1_mm10_dna	213	227	+	-19.3423	0.605	0.951	ACTTGAGTGTTCTGA
MA0065.2	Pparg::Rxra	Il5_1_mm10_dna	95	109	-	-19.4505	0.61	0.951	AGGAAATGAATAATT
MA0065.2	Pparg::Rxra	Il5_1_mm10_dna	207	221	+	-19.5315	0.614	0.951	TTCTGCACTTGAGTG
MA0065.2	Pparg::Rxra	Il5_1_mm10_dna	12	26	-	-19.5586	0.616	0.951	TCTTCAAACAAAATG
MA0065.2	Pparg::Rxra	Il5_1_mm10_dna	68	82	+	-19.6036	0.618	0.951	TTAGGTGTCCTCTAT
MA0065.2	Pparg::Rxra	Il5_1_mm10_dna	223	237	+	-19.7928	0.627	0.951	TCTGACTCTCAGCTG
MA0065.2	Pparg::Rxra	Il5_1_mm10_dna	71	85	+	-19.8198	0.629	0.951	GGTGTCCTCTATCTG
MA0065.2	Pparg::Rxra	Il5_1_mm10_dna	167	181	+	-19.8288	0.629	0.951	AAGGCCAGCGCTGAA
MA0065.2	Pparg::Rxra	Il5_1_mm10_dna	146	160	+	-19.8739	0.631	0.951	CTCTGCGCTCTTCCT
MA0065.2	Pparg::Rxra	Il5_1_mm10_dna	76	90	-	-20.0721	0.641	0.951	ACAATCAGATAGAGG
MA0065.2	Pparg::Rxra	Il5_1_mm10_dna	221	235	-	-20.0901	0.642	0.951	GCTGAGAGTCAGAAC
MA0065.2	Pparg::Rxra	Il5_1_mm10_dna	3	17	+	-20.1351	0.644	0.951	AAAAAAATGCATTTT
MA0065.2	Pparg::Rxra	Il5_1_mm10_dna	90	104	+	-20.1351	0.644	0.951	TTAGCAATTATTCAT
MA0065.2	Pparg::Rxra	Il5_1_mm10_dna	81	95	-	-20.1441	0.644	0.951	TGCTAACAATCAGAT
MA0065.2	Pparg::Rxra	Il5_1_mm10_dna	9	23	+	-20.2613	0.65	0.951	ATGCATTTTGTTTGA
MA0065.2	Pparg::Rxra	Il5_1_mm10_dna	141	155	+	-20.3333	0.654	0.951	CCCTGCTCTGCGCTC
MA0065.2	Pparg::Rxra	Il5_1_mm10_dna	141	155	-	-20.3423	0.654	0.951	GAGCGCAGAGCAGGG
MA0065.2	Pparg::Rxra	Il5_1_mm10_dna	17	31	+	-20.3604	0.655	0.951	TGTTTGAAGACCCAG
MA0065.2	Pparg::Rxra	Il5_1_mm10_dna	172	186	-	-20.3694	0.655	0.951	AAGTCTTCAGCGCTG
MA0065.2	Pparg::Rxra	Il5_1_mm10_dna	197	211	+	-20.4775	0.661	0.951	AGAAGGATGCTTCTG
MA0065.2	Pparg::Rxra	Il5_1_mm10_dna	169	183	+	-20.5135	0.662	0.951	GGCCAGCGCTGAAGA
MA0065.2	Pparg::Rxra	Il5_1_mm10_dna	49	63	-	-20.5315	0.663	0.951	GGCGAGTCCTGAAAC
MA0065.2	Pparg::Rxra	Il5_1_mm10_dna	26	40	+	-20.6577	0.669	0.951	ACCCAGGGCACTGGA
MA0065.2	Pparg::Rxra	Il5_1_mm10_dna	85	99	-	-20.6937	0.671	0.951	TAATTGCTAACAATC
MA0065.2	Pparg::Rxra	Il5_1_mm10_dna	175	189	-	-20.7027	0.671	0.951	CTGAAGTCTTCAGCG
MA0065.2	Pparg::Rxra	Il5_1_mm10_dna	137	151	+	-20.7748	0.675	0.951	TCGGCCCTGCTCTGC
MA0065.2	Pparg::Rxra	Il5_1_mm10_dna	233	247	-	-20.8288	0.677	0.951	GGCCCAGACACAGCT
MA0065.2	Pparg::Rxra	Il5_1_mm10_dna	204	218	+	-20.8559	0.678	0.951	TGCTTCTGCACTTGA
MA0065.2	Pparg::Rxra	Il5_1_mm10_dna	7	21	+	-20.8829	0.68	0.951	AAATGCATTTTGTTT
MA0065.2	Pparg::Rxra	Il5_1_mm10_dna	105	119	-	-20.9099	0.681	0.951	TCTCTCTCTGAGGAA
MA0065.2	Pparg::Rxra	Il5_1_mm10_dna	230	244	+	-21.018	0.686	0.951	CTCAGCTGTGTCTGG
MA0065.2	Pparg::Rxra	Il5_1_mm10_dna	51	65	+	-21.0901	0.689	0.951	TTCAGGACTCGCCTT
MA0065.2	Pparg::Rxra	Il5_1_mm10_dna	38	52	-	-21.1982	0.694	0.951	AAACTCAGGGTTTCC
MA0065.2	Pparg::Rxra	Il5_1_mm10_dna	232	246	-	-21.2342	0.696	0.951	GCCCAGACACAGCTG
MA0065.2	Pparg::Rxra	Il5_1_mm10_dna	88	102	-	-21.4505	0.706	0.951	GAATAATTGCTAACA
MA0065.2	Pparg::Rxra	Il5_1_mm10_dna	231	245	+	-21.4505	0.706	0.951	TCAGCTGTGTCTGGG
MA0065.2	Pparg::Rxra	Il5_1_mm10_dna	13	27	-	-21.4595	0.706	0.951	GTCTTCAAACAAAAT
MA0065.2	Pparg::Rxra	Il5_1_mm10_dna	227	241	-	-21.5045	0.708	0.951	GACACAGCTGAGAGT
MA0065.2	Pparg::Rxra	Il5_1_mm10_dna	95	109	+	-21.5495	0.71	0.951	AATTATTCATTTCCT
MA0065.2	Pparg::Rxra	Il5_1_mm10_dna	121	135	-	-21.5586	0.711	0.951	TCCCCAAGCAATTTA
MA0065.2	Pparg::Rxra	Il5_1_mm10_dna	63	77	-	-21.6216	0.714	0.951	GGACACCTAATAAAG
MA0065.2	Pparg::Rxra	Il5_1_mm10_dna	157	171	+	-21.7297	0.718	0.951	TCCTTTGCTGAAGGC
MA0065.2	Pparg::Rxra	Il5_1_mm10_dna	82	96	-	-21.8018	0.722	0.951	TTGCTAACAATCAGA
MA0065.2	Pparg::Rxra	Il5_1_mm10_dna	45	59	-	-21.8288	0.723	0.951	AGTCCTGAAACTCAG
MA0065.2	Pparg::Rxra	Il5_1_mm10_dna	189	203	-	-22.045	0.732	0.951	TCCTTCTCATGACTC
MA0065.2	Pparg::Rxra	Il5_1_mm10_dna	86	100	-	-22.1351	0.736	0.951	ATAATTGCTAACAAT
MA0065.2	Pparg::Rxra	Il5_1_mm10_dna	222	236	+	-22.1802	0.738	0.951	TTCTGACTCTCAGCT
MA0065.2	Pparg::Rxra	Il5_1_mm10_dna	49	63	+	-22.1892	0.739	0.951	GTTTCAGGACTCGCC
MA0065.2	Pparg::Rxra	Il5_1_mm10_dna	118	132	+	-22.1982	0.739	0.951	GAATAAATTGCTTGG
MA0065.2	Pparg::Rxra	Il5_1_mm10_dna	133	147	+	-22.2703	0.742	0.951	GGATTCGGCCCTGCT
MA0065.2	Pparg::Rxra	Il5_1_mm10_dna	190	204	-	-22.2703	0.742	0.951	ATCCTTCTCATGACT
MA0065.2	Pparg::Rxra	Il5_1_mm10_dna	43	57	-	-22.3784	0.747	0.951	TCCTGAAACTCAGGG
MA0065.2	Pparg::Rxra	Il5_1_mm10_dna	48	62	+	-22.4414	0.749	0.951	AGTTTCAGGACTCGC
MA0065.2	Pparg::Rxra	Il5_1_mm10_dna	214	228	+	-22.4595	0.75	0.951	CTTGAGTGTTCTGAC
MA0065.2	Pparg::Rxra	Il5_1_mm10_dna	132	146	+	-22.4775	0.751	0.951	GGGATTCGGCCCTGC
MA0065.2	Pparg::Rxra	Il5_1_mm10_dna	140	154	+	-22.5135	0.752	0.951	GCCCTGCTCTGCGCT
MA0065.2	Pparg::Rxra	Il5_1_mm10_dna	212	226	-	-22.5676	0.755	0.951	CAGAACACTCAAGTG
MA0065.2	Pparg::Rxra	Il5_1_mm10_dna	185	199	-	-22.5766	0.755	0.951	TCTCATGACTCTGAA
MA0065.2	Pparg::Rxra	Il5_1_mm10_dna	12	26	+	-22.5946	0.756	0.951	CATTTTGTTTGAAGA
MA0065.2	Pparg::Rxra	Il5_1_mm10_dna	60	74	+	-22.6306	0.757	0.951	CGCCTTTATTAGGTG
MA0065.2	Pparg::Rxra	Il5_1_mm10_dna	114	128	-	-22.6396	0.758	0.951	GCAATTTATTCTCTC
MA0065.2	Pparg::Rxra	Il5_1_mm10_dna	67	81	+	-22.6667	0.759	0.951	ATTAGGTGTCCTCTA
MA0065.2	Pparg::Rxra	Il5_1_mm10_dna	8	22	+	-22.6757	0.759	0.951	AATGCATTTTGTTTG
MA0065.2	Pparg::Rxra	Il5_1_mm10_dna	62	76	-	-22.6937	0.76	0.951	GACACCTAATAAAGG
MA0065.2	Pparg::Rxra	Il5_1_mm10_dna	93	107	+	-22.7297	0.761	0.951	GCAATTATTCATTTC
MA0065.2	Pparg::Rxra	Il5_1_mm10_dna	37	51	-	-22.7387	0.762	0.951	AACTCAGGGTTTCCA
MA0065.2	Pparg::Rxra	Il5_1_mm10_dna	146	160	-	-22.8018	0.764	0.951	AGGAAGAGCGCAGAG
MA0065.2	Pparg::Rxra	Il5_1_mm10_dna	56	70	+	-22.8739	0.767	0.951	GACTCGCCTTTATTA
MA0065.2	Pparg::Rxra	Il5_1_mm10_dna	199	213	-	-22.964	0.771	0.951	TGCAGAAGCATCCTT
MA0065.2	Pparg::Rxra	Il5_1_mm10_dna	76	90	+	-22.991	0.772	0.951	CCTCTATCTGATTGT
MA0065.2	Pparg::Rxra	Il5_1_mm10_dna	205	219	+	-22.991	0.772	0.951	GCTTCTGCACTTGAG
MA0065.2	Pparg::Rxra	Il5_1_mm10_dna	34	48	-	-23	0.772	0.951	TCAGGGTTTCCAGTG
MA0065.2	Pparg::Rxra	Il5_1_mm10_dna	134	148	+	-23.1081	0.777	0.951	GATTCGGCCCTGCTC
MA0065.2	Pparg::Rxra	Il5_1_mm10_dna	241	255	-	-23.2252	0.781	0.951	ATGGCAGTGGCCCAG
MA0065.2	Pparg::Rxra	Il5_1_mm10_dna	13	27	+	-23.2432	0.782	0.951	ATTTTGTTTGAAGAC
MA0065.2	Pparg::Rxra	Il5_1_mm10_dna	223	237	-	-23.2432	0.782	0.951	CAGCTGAGAGTCAGA
MA0065.2	Pparg::Rxra	Il5_1_mm10_dna	134	148	-	-23.2613	0.783	0.951	GAGCAGGGCCGAATC
MA0065.2	Pparg::Rxra	Il5_1_mm10_dna	175	189	+	-23.3243	0.785	0.951	CGCTGAAGACTTCAG
MA0065.2	Pparg::Rxra	Il5_1_mm10_dna	200	214	+	-23.3694	0.787	0.951	AGGATGCTTCTGCAC
MA0065.2	Pparg::Rxra	Il5_1_mm10_dna	161	175	+	-23.3784	0.787	0.951	TTGCTGAAGGCCAGC
MA0065.2	Pparg::Rxra	Il5_1_mm10_dna	67	81	-	-23.3874	0.787	0.951	TAGAGGACACCTAAT
MA0065.2	Pparg::Rxra	Il5_1_mm10_dna	170	184	-	-23.4685	0.791	0.951	GTCTTCAGCGCTGGC
MA0065.2	Pparg::Rxra	Il5_1_mm10_dna	158	172	-	-23.5405	0.793	0.951	GGCCTTCAGCAAAGG
MA0065.2	Pparg::Rxra	Il5_1_mm10_dna	58	72	+	-23.5586	0.794	0.951	CTCGCCTTTATTAGG
MA0065.2	Pparg::Rxra	Il5_1_mm10_dna	43	57	+	-23.6036	0.796	0.951	CCCTGAGTTTCAGGA
MA0065.2	Pparg::Rxra	Il5_1_mm10_dna	96	110	+	-23.6126	0.796	0.951	ATTATTCATTTCCTC
MA0065.2	Pparg::Rxra	Il5_1_mm10_dna	54	68	+	-23.6757	0.798	0.951	AGGACTCGCCTTTAT
MA0065.2	Pparg::Rxra	Il5_1_mm10_dna	2	16	-	-23.6937	0.799	0.951	AAATGCATTTTTTTT
MA0065.2	Pparg::Rxra	Il5_1_mm10_dna	22	36	-	-23.8108	0.803	0.951	GTGCCCTGGGTCTTC
MA0065.2	Pparg::Rxra	Il5_1_mm10_dna	7	21	-	-23.8829	0.806	0.951	AAACAAAATGCATTT
MA0065.2	Pparg::Rxra	Il5_1_mm10_dna	6	20	-	-23.9279	0.808	0.951	AACAAAATGCATTTT
MA0065.2	Pparg::Rxra	Il5_1_mm10_dna	244	258	+	-24.1532	0.816	0.951	GGCCACTGCCATGGA
MA0065.2	Pparg::Rxra	Il5_1_mm10_dna	66	80	+	-24.1622	0.816	0.951	TATTAGGTGTCCTCT
MA0065.2	Pparg::Rxra	Il5_1_mm10_dna	122	136	-	-24.1802	0.817	0.951	ATCCCCAAGCAATTT
MA0065.2	Pparg::Rxra	Il5_1_mm10_dna	177	191	+	-24.2432	0.819	0.951	CTGAAGACTTCAGAG
MA0065.2	Pparg::Rxra	Il5_1_mm10_dna	196	210	-	-24.2883	0.821	0.951	AGAAGCATCCTTCTC
MA0065.2	Pparg::Rxra	Il5_1_mm10_dna	135	149	-	-24.2973	0.821	0.951	AGAGCAGGGCCGAAT
MA0065.2	Pparg::Rxra	Il5_1_mm10_dna	51	65	-	-24.3243	0.822	0.951	AAGGCGAGTCCTGAA
MA0065.2	Pparg::Rxra	Il5_1_mm10_dna	87	101	-	-24.3604	0.823	0.951	AATAATTGCTAACAA
MA0065.2	Pparg::Rxra	Il5_1_mm10_dna	109	123	-	-24.3604	0.823	0.951	TTATTCTCTCTCTGA
MA0065.2	Pparg::Rxra	Il5_1_mm10_dna	65	79	+	-24.3874	0.824	0.951	TTATTAGGTGTCCTC
MA0065.2	Pparg::Rxra	Il5_1_mm10_dna	162	176	+	-24.3874	0.824	0.951	TGCTGAAGGCCAGCG
MA0065.2	Pparg::Rxra	Il5_1_mm10_dna	145	159	+	-24.5586	0.83	0.951	GCTCTGCGCTCTTCC
MA0065.2	Pparg::Rxra	Il5_1_mm10_dna	246	260	-	-24.6126	0.832	0.951	TCTCCATGGCAGTGG
MA0065.2	Pparg::Rxra	Il5_1_mm10_dna	103	117	-	-24.6667	0.834	0.951	TCTCTCTGAGGAAAT
MA0065.2	Pparg::Rxra	Il5_1_mm10_dna	237	251	+	-24.6667	0.834	0.951	GTGTCTGGGCCACTG
MA0065.2	Pparg::Rxra	Il5_1_mm10_dna	50	64	-	-24.7297	0.836	0.951	AGGCGAGTCCTGAAA
MA0065.2	Pparg::Rxra	Il5_1_mm10_dna	236	250	+	-24.7387	0.836	0.951	TGTGTCTGGGCCACT
MA0065.2	Pparg::Rxra	Il5_1_mm10_dna	203	217	+	-24.8288	0.839	0.951	ATGCTTCTGCACTTG
MA0065.2	Pparg::Rxra	Il5_1_mm10_dna	225	239	+	-24.9099	0.842	0.951	TGACTCTCAGCTGTG
MA0065.2	Pparg::Rxra	Il5_1_mm10_dna	192	206	-	-24.973	0.844	0.951	GCATCCTTCTCATGA
MA0065.2	Pparg::Rxra	Il5_1_mm10_dna	228	242	-	-25.036	0.846	0.951	AGACACAGCTGAGAG
MA0065.2	Pparg::Rxra	Il5_1_mm10_dna	57	71	+	-25.0631	0.847	0.951	ACTCGCCTTTATTAG
MA0065.2	Pparg::Rxra	Il5_1_mm10_dna	151	165	+	-25.0631	0.847	0.951	CGCTCTTCCTTTGCT
MA0065.2	Pparg::Rxra	Il5_1_mm10_dna	186	200	-	-25.1441	0.849	0.951	TTCTCATGACTCTGA
MA0065.2	Pparg::Rxra	Il5_1_mm10_dna	84	98	+	-25.3063	0.854	0.951	TGATTGTTAGCAATT
MA0065.2	Pparg::Rxra	Il5_1_mm10_dna	10	24	+	-25.3604	0.856	0.951	TGCATTTTGTTTGAA
MA0065.2	Pparg::Rxra	Il5_1_mm10_dna	115	129	-	-25.3604	0.856	0.951	AGCAATTTATTCTCT
MA0065.2	Pparg::Rxra	Il5_1_mm10_dna	212	226	+	-25.5135	0.86	0.951	CACTTGAGTGTTCTG
MA0065.2	Pparg::Rxra	Il5_1_mm10_dna	187	201	-	-25.5586	0.862	0.951	CTTCTCATGACTCTG
MA0065.2	Pparg::Rxra	Il5_1_mm10_dna	75	89	+	-25.6667	0.865	0.951	TCCTCTATCTGATTG
MA0065.2	Pparg::Rxra	Il5_1_mm10_dna	19	33	-	-25.7027	0.866	0.951	CCCTGGGTCTTCAAA
MA0065.2	Pparg::Rxra	Il5_1_mm10_dna	97	111	+	-25.7027	0.866	0.951	TTATTCATTTCCTCA
MA0065.2	Pparg::Rxra	Il5_1_mm10_dna	119	133	+	-25.7027	0.866	0.951	AATAAATTGCTTGGG
MA0065.2	Pparg::Rxra	Il5_1_mm10_dna	123	137	-	-25.7117	0.866	0.951	AATCCCCAAGCAATT
MA0065.2	Pparg::Rxra	Il5_1_mm10_dna	232	246	+	-25.7658	0.868	0.951	CAGCTGTGTCTGGGC
MA0065.2	Pparg::Rxra	Il5_1_mm10_dna	111	125	-	-25.8649	0.871	0.951	ATTTATTCTCTCTCT
MA0065.2	Pparg::Rxra	Il5_1_mm10_dna	202	216	+	-25.9459	0.873	0.951	GATGCTTCTGCACTT
MA0065.2	Pparg::Rxra	Il5_1_mm10_dna	184	198	+	-25.964	0.874	0.951	CTTCAGAGTCATGAG
MA0065.2	Pparg::Rxra	Il5_1_mm10_dna	18	32	-	-26.018	0.875	0.951	CCTGGGTCTTCAAAC
MA0065.2	Pparg::Rxra	Il5_1_mm10_dna	143	157	+	-26.0541	0.876	0.951	CTGCTCTGCGCTCTT
MA0065.2	Pparg::Rxra	Il5_1_mm10_dna	147	161	+	-26.0541	0.876	0.951	TCTGCGCTCTTCCTT
MA0065.2	Pparg::Rxra	Il5_1_mm10_dna	227	241	+	-26.1171	0.878	0.951	ACTCTCAGCTGTGTC
MA0065.2	Pparg::Rxra	Il5_1_mm10_dna	21	35	-	-26.1532	0.879	0.951	TGCCCTGGGTCTTCA
MA0065.2	Pparg::Rxra	Il5_1_mm10_dna	92	106	+	-26.1982	0.88	0.951	AGCAATTATTCATTT
MA0065.2	Pparg::Rxra	Il5_1_mm10_dna	177	191	-	-26.2342	0.881	0.951	CTCTGAAGTCTTCAG
MA0065.2	Pparg::Rxra	Il5_1_mm10_dna	220	234	+	-26.2883	0.882	0.951	TGTTCTGACTCTCAG
MA0065.2	Pparg::Rxra	Il5_1_mm10_dna	239	253	-	-26.3694	0.885	0.951	GGCAGTGGCCCAGAC
MA0065.2	Pparg::Rxra	Il5_1_mm10_dna	152	166	+	-26.5586	0.89	0.951	GCTCTTCCTTTGCTG
MA0065.2	Pparg::Rxra	Il5_1_mm10_dna	18	32	+	-26.7117	0.893	0.951	GTTTGAAGACCCAGG
MA0065.2	Pparg::Rxra	Il5_1_mm10_dna	116	130	-	-26.7207	0.894	0.951	AAGCAATTTATTCTC
MA0065.2	Pparg::Rxra	Il5_1_mm10_dna	154	168	+	-26.7748	0.895	0.951	TCTTCCTTTGCTGAA
MA0065.2	Pparg::Rxra	Il5_1_mm10_dna	69	83	+	-26.8198	0.896	0.951	TAGGTGTCCTCTATC
MA0065.2	Pparg::Rxra	Il5_1_mm10_dna	214	228	-	-26.9369	0.899	0.951	GTCAGAACACTCAAG
MA0065.2	Pparg::Rxra	Il5_1_mm10_dna	11	25	+	-26.991	0.9	0.951	GCATTTTGTTTGAAG
MA0065.2	Pparg::Rxra	Il5_1_mm10_dna	113	127	-	-27.3423	0.908	0.951	CAATTTATTCTCTCT
MA0065.2	Pparg::Rxra	Il5_1_mm10_dna	110	124	-	-27.6577	0.915	0.951	TTTATTCTCTCTCTG
MA0065.2	Pparg::Rxra	Il5_1_mm10_dna	206	220	-	-27.7117	0.917	0.951	ACTCAAGTGCAGAAG
MA0065.2	Pparg::Rxra	Il5_1_mm10_dna	44	58	-	-27.8649	0.92	0.951	GTCCTGAAACTCAGG
MA0065.2	Pparg::Rxra	Il5_1_mm10_dna	148	162	+	-27.982	0.922	0.951	CTGCGCTCTTCCTTT
MA0065.2	Pparg::Rxra	Il5_1_mm10_dna	74	88	+	-28.018	0.923	0.951	GTCCTCTATCTGATT
MA0065.2	Pparg::Rxra	Il5_1_mm10_dna	207	221	-	-28.027	0.923	0.951	CACTCAAGTGCAGAA
MA0065.2	Pparg::Rxra	Il5_1_mm10_dna	184	198	-	-28.0541	0.924	0.951	CTCATGACTCTGAAG
MA0065.2	Pparg::Rxra	Il5_1_mm10_dna	243	257	+	-28.1261	0.925	0.951	GGGCCACTGCCATGG
MA0065.2	Pparg::Rxra	Il5_1_mm10_dna	150	164	+	-28.4324	0.931	0.951	GCGCTCTTCCTTTGC
MA0065.2	Pparg::Rxra	Il5_1_mm10_dna	176	190	-	-28.4324	0.931	0.951	TCTGAAGTCTTCAGC
MA0065.2	Pparg::Rxra	Il5_1_mm10_dna	1	15	-	-28.4595	0.931	0.951	AATGCATTTTTTTTT
MA0065.2	Pparg::Rxra	Il5_1_mm10_dna	149	163	+	-28.5135	0.932	0.951	TGCGCTCTTCCTTTG
MA0065.2	Pparg::Rxra	Il5_1_mm10_dna	182	196	+	-28.5225	0.932	0.951	GACTTCAGAGTCATG
MA0065.2	Pparg::Rxra	Il5_1_mm10_dna	41	55	+	-28.6216	0.934	0.951	AACCCTGAGTTTCAG
MA0065.2	Pparg::Rxra	Il5_1_mm10_dna	144	158	+	-28.7207	0.936	0.951	TGCTCTGCGCTCTTC
MA0065.2	Pparg::Rxra	Il5_1_mm10_dna	164	178	-	-28.7387	0.936	0.951	AGCGCTGGCCTTCAG
MA0065.2	Pparg::Rxra	Il5_1_mm10_dna	129	143	-	-28.8198	0.938	0.951	GGGCCGAATCCCCAA
MA0065.2	Pparg::Rxra	Il5_1_mm10_dna	59	73	+	-28.8739	0.939	0.951	TCGCCTTTATTAGGT
MA0065.2	Pparg::Rxra	Il5_1_mm10_dna	238	252	+	-29.0991	0.942	0.951	TGTCTGGGCCACTGC
MA0065.2	Pparg::Rxra	Il5_1_mm10_dna	138	152	+	-29.1982	0.944	0.951	CGGCCCTGCTCTGCG
MA0065.2	Pparg::Rxra	Il5_1_mm10_dna	35	49	-	-29.2973	0.945	0.951	CTCAGGGTTTCCAGT
MA0065.2	Pparg::Rxra	Il5_1_mm10_dna	127	141	-	-29.3063	0.946	0.951	GCCGAATCCCCAAGC
MA0065.2	Pparg::Rxra	Il5_1_mm10_dna	242	256	+	-29.4865	0.948	0.951	TGGGCCACTGCCATG
MA0065.2	Pparg::Rxra	Il5_1_mm10_dna	168	182	+	-29.6126	0.95	0.951	AGGCCAGCGCTGAAG
MA0065.2	Pparg::Rxra	Il5_1_mm10_dna	20	34	-	-29.6667	0.951	0.951	GCCCTGGGTCTTCAA
MA0065.2	Pparg::Rxra	Il5_1_mm10_dna	55	69	+	-29.982	0.955	0.951	GGACTCGCCTTTATT
MA0065.2	Pparg::Rxra	Il5_1_mm10_dna	25	39	+	-30.018	0.956	0.951	GACCCAGGGCACTGG
MA0065.2	Pparg::Rxra	Il5_1_mm10_dna	240	254	-	-30.036	0.956	0.951	TGGCAGTGGCCCAGA
MA0065.2	Pparg::Rxra	Il5_1_mm10_dna	29	43	-	-30.045	0.956	0.951	GTTTCCAGTGCCCTG
MA0065.2	Pparg::Rxra	Il5_1_mm10_dna	24	38	+	-30.2252	0.958	0.951	AGACCCAGGGCACTG
MA0065.2	Pparg::Rxra	Il5_1_mm10_dna	139	153	+	-30.5315	0.962	0.951	GGCCCTGCTCTGCGC
MA0065.2	Pparg::Rxra	Il5_1_mm10_dna	108	122	-	-30.5676	0.963	0.951	TATTCTCTCTCTGAG
MA0065.2	Pparg::Rxra	Il5_1_mm10_dna	194	208	-	-30.7027	0.964	0.951	AAGCATCCTTCTCAT
MA0065.2	Pparg::Rxra	Il5_1_mm10_dna	163	177	-	-30.7297	0.964	0.951	GCGCTGGCCTTCAGC
MA0065.2	Pparg::Rxra	Il5_1_mm10_dna	156	170	+	-30.8198	0.965	0.951	TTCCTTTGCTGAAGG
MA0065.2	Pparg::Rxra	Il5_1_mm10_dna	73	87	+	-30.8649	0.966	0.951	TGTCCTCTATCTGAT
MA0065.2	Pparg::Rxra	Il5_1_mm10_dna	89	103	-	-30.8919	0.966	0.951	TGAATAATTGCTAAC
MA0065.2	Pparg::Rxra	Il5_1_mm10_dna	27	41	-	-31.1892	0.969	0.951	TTCCAGTGCCCTGGG
MA0065.2	Pparg::Rxra	Il5_1_mm10_dna	155	169	+	-31.4955	0.972	0.951	CTTCCTTTGCTGAAG
MA0065.2	Pparg::Rxra	Il5_1_mm10_dna	159	173	-	-31.7207	0.974	0.951	TGGCCTTCAGCAAAG
MA0065.2	Pparg::Rxra	Il5_1_mm10_dna	191	205	-	-31.7477	0.974	0.951	CATCCTTCTCATGAC
MA0065.2	Pparg::Rxra	Il5_1_mm10_dna	100	114	+	-31.982	0.976	0.951	TTCATTTCCTCAGAG
MA0065.2	Pparg::Rxra	Il5_1_mm10_dna	234	248	-	-32.018	0.977	0.951	TGGCCCAGACACAGC
MA0065.2	Pparg::Rxra	Il5_1_mm10_dna	80	94	+	-32.8559	0.983	0.951	TATCTGATTGTTAGC
MA0065.2	Pparg::Rxra	Il5_1_mm10_dna	107	121	-	-33.3874	0.986	0.951	ATTCTCTCTCTGAGG
MA0065.2	Pparg::Rxra	Il5_1_mm10_dna	91	105	+	-33.8018	0.988	0.951	TAGCAATTATTCATT
MA0065.2	Pparg::Rxra	Il5_1_mm10_dna	112	126	-	-33.9369	0.988	0.951	AATTTATTCTCTCTC
MA0065.2	Pparg::Rxra	Il5_1_mm10_dna	99	113	+	-34.0901	0.989	0.951	ATTCATTTCCTCAGA
MA0065.2	Pparg::Rxra	Il5_1_mm10_dna	28	42	-	-34.1892	0.99	0.951	TTTCCAGTGCCCTGG
MA0065.2	Pparg::Rxra	Il5_1_mm10_dna	36	50	-	-34.6306	0.991	0.951	ACTCAGGGTTTCCAG
MA0065.2	Pparg::Rxra	Il5_1_mm10_dna	221	235	+	-35.5676	0.994	0.951	GTTCTGACTCTCAGC
MA0065.2	Pparg::Rxra	Il5_1_mm10_dna	193	207	-	-36.982	0.997	0.951	AGCATCCTTCTCATG
MA0065.2	Pparg::Rxra	Il5_1_mm10_dna	98	112	+	-37.6306	0.998	0.951	TATTCATTTCCTCAG
MA0065.2	Pparg::Rxra	Il5_1_mm10_dna	128	142	-	-40.4054	1	0.951	GGCCGAATCCCCAAG
MA0065.2	Pparg::Rxra	Il5_1_mm10_dna	42	56	+	-40.5315	1	0.951	ACCCTGAGTTTCAGG
