# Supplementary material for: PPARɣ drives IL-33-dependent ILC2 pro-tumoral functions
Source: Nat Commun. 2021 May 5;12:2538. doi: 10.1038/s41467-021-22764-2 (PMC8100153; doi:10.1038/s41467-021-22764-2)
Supplement: Supplementary file 7 — Source Data [file 41467_2021_22764_MOESM7_ESM.xlsx]

## Sheet: Fig 1b
Figure 1b
		ILC1s	ILC2s	ILCPs
	PPARα	0.070298	0.076094	0.039958
		0.0496375	0.066486	0.048566
		0.0372946	0.0345237	0.054082
		0.024576	0.0452937	0.072409
		0.045499	0.0924437	0.061277
		0.057586	0.101829	0.099478
			0.045614	0.161623
	PPARβ	0.004801	0.008983	0.011051
		0.00611996	0.007881	0.002158
		0.00492578	0.00342872	0.010705
		0	0.00793779	0.001987
		0.012019	0.00555545	0.002941
		0.005573	0.00703773	0.001591
			0.007353	0.00129
	PPARγ	0.000483	0.023931	0.0022485
		0.00349401	0.005828	0
		0.00153744	0.00398263	0
		7.86942e-05	0.00857239	0
		0	0.00712094	0
		0	0.013494	0
			0.007217	0.003611

## Sheet: Fig 1c
Fig 1c
	ILC1s	ILC1s	ILC1s		ILC2s	ILC2s	ILC2s	ILC2s	ILC2s		ILCPs	ILCPs	ILCPs
PPARα	0.034621	0.045861	0.011034		0.017703	0.003607	0.05795	0.028031	0.03319		0.122099	0.03079	0.042417
PPARβ	0.005313	0.005041	0.007135		0.024012	0.007091	0.006266	0.005141	0.006514		0.008973	0.002472	0.010312
PPARγ	0.039053	0.00847	0.024296		0.119321	0.078025	0.095783	0.088671	0.114969		0.040029	0.075344	0.054291

## Sheet: Fig 1d
Figure 1d

## Sheet: Fig 2b
Figure 2b
	IL	IL	IL	IL	IL	IL		IL+T0070907	IL+T0070907	IL+T0070907	IL+T0070907	IL+T0070907	IL+T0070907
IL-13	63	55	47.8	43.7	68.4	60.3		36.6	28.4	35.8	29.6	39	54.2
IL-5	9.33	4.28	5.1	8.18	4.06	4.58		2.69	8.99	1.73	11.4	2.22	3.71
AREG	8.07	13.8	20	16.8	17.3	5.27		3.05	3.79	6.39	16.3	11.9	3.53
IL-4	37.5	12.5	17.7	10.4	25.1	23.9		4.59	2.34	12	10.1	21.1	21.2

## Sheet: Fig 2c
Figure 2c
	IL	IL	IL	IL	IL	IL		IL+T0070907	IL+T0070907	IL+T0070907	IL+T0070907	IL+T0070907	IL+T0070907
IL-13	2398.66	3674.91	937.06	6717.43	4544.52	666.99		1356.83	1765.66	211.68	1222.59	1622.53	290.68
IL-5	14224.8	13444	3087.25	26865.5	34863.3	2145.34		8195.25	13444	525.91	7095.77	16113	819.1
AREG	18.6259	57.0652	13.8749	11.7154	23.8087	13.0111		11.7154	11.7154	12.1473	13.8749	12.5792	13.0111
IL-4	21.92	5.04	81.56	142.8	26.81	55.62		9.04	5.55	14.58	96.81	28.51	30.9

## Sheet: Fig 3b
Figure 3b
	CTR	T0070907
MFI MITOTRACKER GREEN	29659	11146
	32409	7852
	28478	17572
	19031	13575
	9620	8933
	9470	7463
	11095	8913
	11045	7049

## Sheet: Fig 3d
Figure 3d
	CTR	T0070907
MFI MITOTRACKER DEEP RED	16497	9054
	22662	20520
	19301	14184
	9751	7033
	7397	5474
	11881	9620
	8318	6186
	7496	4528

## Sheet: Fig 3f
Figure 3f
	CTR	T0070907
MFI TMRM	2739	1957
	1603	564
	1928	692
	1615	1095
	537	387
	958	699
	1204	923
	1049	564

## Sheet: Fig 3h
Figure 3h
	CTR	T0070907
% of Mitochondria	9.7	2.1
	7.1	3.2
	4.7	3.5
	1.3	1.8
	3.3	1.9
	8	4.8
	6.3	11.2
	5.8	0
	8.6	1.5
	5.2	5.8
	7.7	1.1
	3.1	3.3
	6.5	3.8
	4	0.8
	4.5	1.7
	4.6	7.5
	3.8	1.3
	5.5	7.6
	8.6	4.9
	2.2	3.9
	4.5	3.3
	3.6	6.2
	3.7	5.7
	3.3	3.1
	0.8	1.5
	3	4.5
	5.4	2.2
	3.1	4.7
	2.1	5.2
	5	8.6
	3.2	3.9
	7.2	5.2
	5.5	1.4
	9.7	2.8
	8.5	3.1
	6.2	1.1
	0.8	7
	8	1.2
	9	10
	9.3	7.1

## Sheet: Fig 4c
Figure 4c
	HDs	CRC Patients
IL-33 (pg/ml)	105.53	241.46
	422.58	241.46
	406.53	140.63
	52.78	227.82
	189.62	195.08
	94.83	393.13
	25.21	301.35
	341.98	328.45
	173.26	225.1
	89.5	323.04
	30.08	419.91
	65.75	110.91
	73.61	619.5
	27.47	225.1
	20.15	325.75
	37.56
	45.89
	7.74
	7.93
	1.7
	0.7

[truncated: 34 more sheets: Fig 4d, Fig 4f, Fig 5b, Fig 5c, Fig 5e, Fig 5f, Fig 5g, Fig 6a, Fig 6c, Fig 6d, Fig 6e, Fig 7a, Fig 7b, Fig 7d, Fig 7e, Fig 7f, Supp. Fig. 1b, Supp. Fig. 1c, Supp. Fig. 2a, Supp. Fig. 2b …]
